# Supplementary material for: Crystal structure, Hirshfeld surface analysis and density functional theory study of benzyl 2-oxo-1-(prop-2-yn-1-yl)-1,2-di­hydro­quinoline-4-carboxyl­ate
Source: Acta Crystallogr E Crystallogr Commun. 2021 Jul 23;77(Pt 8):824–8. doi: 10.1107/S2056989021007416 (PMC8340981; doi:10.1107/S2056989021007416)
Supplement: Supplementary file 1 [file e-77-00824-sup1.cif]

##############################################################################
#                                                                            #
# This CIF contains the data in a paper accepted for publication in          #
# Acta Crystallographica Section E. It conforms to the requirements of       #
# Notes for Authors for Acta Crystallographica Section E, and has been       #
# peer reviewed under the auspices of the IUCr Commission on Journals.       #
#                                                                            #
# Full details of the Crystallographic Information File format               #
# are given in the paper "The Crystallographic Information File (CIF):       #
# a New Standard Archive File for Crystallography" by S. R. Hall, F. H.      #
# Allen and I. D. Brown [Acta Cryst. (1991), A47, 655-685].                  #
#                                                                            #
# The current version of the core CIF dictionary is obtainable from          #
# ftp://ftp.iucr.org/pub/cif_core.dic.                                       #
#                                                                            #
# Software is freely available for graphical display of the structure(s)     #
# in this CIF. For information consult the CIF software page                 #
# http://www.iucr.org/resources/cif/software.                                #
#                                                                            #
# This file may be used for bona fide research purposes within the           #
# scientific community so long as proper attribution is given to the journal # 
# article from which it was obtained.                                        #
#                                                                            #
##############################################################################
data_global
_audit_creation_method     'APEX3 v2019.11-0'
_journal_date_recd_electronic     2021-07-14
_journal_date_accepted     2021-07-18
_journal_name_full     'Acta Crystallographica, Section E'
_journal_year     2021
_journal_volume     77
_journal_issue      8
_journal_page_first     824
_journal_page_last     828
_journal_paper_category     GO
_journal_paper_doi     10.1107/S2056989021007416
_journal_coeditor_code     TX2040
_publ_contact_author_name     'Al-Ostoot, Fares Hezam'
_publ_contact_author_address
;
;
_publ_contact_author_email     faresalostoot@gmail.com
_publ_contact_author_fax     ?
_publ_contact_author_phone     ?
_publ_section_title
;
Crystal structure, Hirshfeld surface analysis and density functional theory
study of benzyl 2-oxo-1-(prop-2-yn-1-yl)-1,2-dihydroquinoline-4-carboxylate
;
loop_
    _publ_author_name
    _publ_author_footnote
    _publ_author_address
    'Bouzian, Younos' .
;
Laboratory of Heterocyclic Organic Chemistry URAC 21,
 Pharmacochemistry Competence Center, Av. Ibn Battouta, BP 1014,
Faculty of Sciences, Mohammed V University, Rabat, Morocco
;
    'Chkirate, Karim' .
;
Laboratory of Heterocyclic Organic Chemistry URAC 21,
Pharmacochemistry Competence Center, Av. Ibn Battouta, BP 1014,
Faculty of Sciences, Mohammed V University, Rabat, Morocco
;
    'Mague, Joel T.' .
;
Department of Chemistry
Tulane University
New Orleans, LA 70118
USA
;
    'Al-Ostoot, Fares Hezam' .
;
Department of Biochemistry, Faculty of Education & Science,
 Al-Baydha University, Yemen
;
    'Hammou Ahabchane, Noureddine' .
;
Laboratory of Heterocyclic Organic Chemistry URAC 21,
 Pharmacochemistry Competence Center, Av. Ibn Battouta, BP 1014,
Faculty of Sciences, Mohammed V University, Rabat, Morocco
;
    'Essassi, El Mokhtar' .
;
Laboratory of Heterocyclic Organic Chemistry URAC 21,
 Pharmacochemistry Competence Center, Av. Ibn Battouta, BP 1014,
Faculty of Sciences, Mohammed V University, Rabat, Morocco
;
_publ_section_synopsis
;
The molecule adopts a <i>Z</i>-shaped conformation with the carboxyl group
nearly coplanar with the dihydroquinoline unit. In the crystal, two sets of
C---H...O hydrogen bonds form chains along the <i>b</i>-axis direction, which
are connected into corrugated layers parallel to (103) by additional C---H...O
hydrogen bonds. The layers are connected by C---H...\p(ring) interactions.
;
data_I
_audit_creation_method     'SHELXL-2018/3'
_chemical_name_systematic
;
Benzyl 2-oxo-1-(prop-2-yn-1-yl)-1,2-dihydroquinoline-4-carboxylate
;
_chemical_name_common     ?
_chemical_formula_moiety     'C20 H15 N O3'
_chemical_formula_sum     'C20 H15 N O3'
_chemical_formula_iupac     'C20 H15 N O3'
_chemical_formula_weight     317.33
_chemical_melting_point     ?
_space_group_crystal_system     monoclinic
_space_group_name_H-M_alt     'P 21/n'
_space_group_name_Hall     '-P 2yn'
loop_
    _space_group_symop_operation_xyz
    'x, y, z'
    '-x+1/2, y+1/2, -z+1/2'
    '-x, -y, -z'
    'x-1/2, -y-1/2, z-1/2'
_cell_length_a     8.2284(3)
_cell_length_b     13.7693(4)
_cell_length_c     13.9230(4)
_cell_angle_alpha     90
_cell_angle_beta     96.1550(10)
_cell_angle_gamma     90
_cell_volume     1568.37(9)
_cell_formula_units_Z     4
_cell_measurement_reflns_used     9939
_cell_measurement_theta_min     2.4897
_cell_measurement_theta_max     33.2503
_cell_measurement_temperature     150(2)
_exptl_crystal_description     block
_exptl_crystal_colour     colourless
_exptl_crystal_size_max     0.437
_exptl_crystal_size_mid     0.348
_exptl_crystal_size_min     0.320
_exptl_crystal_density_diffrn     1.344
_exptl_crystal_density_meas     ?
_exptl_crystal_density_method     'not measured'
_exptl_crystal_F_000     664
_exptl_absorpt_coefficient_mu     0.091
_exptl_absorpt_correction_type     numerical
_exptl_absorpt_process_details
;
(<i>SADABS</i>; Krause <i>et al.</i>, 2015)
;
_exptl_absorpt_correction_T_min     0.93
_exptl_absorpt_correction_T_max     0.97
_exptl_special_details
;
The diffraction data were obtained from 9 sets of frames,
each of width 0.5\% in \w or \f, collected with scan parameters
determined by the "strategy" routine in <i>APEX3</i>. The scan
time was 7 sec/frame.
;
_diffrn_ambient_temperature     150(2)
_diffrn_source     'fine-focus sealed tube'
_diffrn_source_power     1.50
_diffrn_source_voltage     50
_diffrn_source_current     30.0
_diffrn_radiation_type     MoK\a
_diffrn_radiation_wavelength     0.71073
_diffrn_radiation_monochromator     graphite
_diffrn_measurement_device_type     'Bruker D8 QUEST PHOTON 3 diffractometer'
_diffrn_measurement_device     'Bruker D8 QUEST PHOTON 3 diffractometer'
_diffrn_measurement_method     '\f and \w scans'
_diffrn_detector_area_resol_mean     7.3910
_diffrn_reflns_number     80207
_diffrn_reflns_av_R_equivalents     0.0246
_diffrn_reflns_av_unetI/netI     0.0130
_diffrn_reflns_theta_min     2.943
_diffrn_reflns_theta_max     33.354
_diffrn_reflns_theta_full     33.000
_diffrn_measured_fraction_theta_max     0.991
_diffrn_measured_fraction_theta_full     0.997
_diffrn_reflns_limit_h_min     -12
_diffrn_reflns_limit_h_max     12
_diffrn_reflns_limit_k_min     -21
_diffrn_reflns_limit_k_max     21
_diffrn_reflns_limit_l_min     -21
_diffrn_reflns_limit_l_max     21
_refine_special_details
;
Refinement of F^2^ against ALL reflections.  The weighted R-factor wR and
goodness of fit S are based on F^2^, conventional R-factors R are based
on F, with F set to zero for negative F^2^. The threshold expression of
F^2^ > 2sigma(F^2^) is used only for calculating R-factors(gt) etc. and is
not relevant to the choice of reflections for refinement.  R-factors based
on F^2^ are statistically about twice as large as those based on F, and R-
factors based on ALL data will be even larger. H-atoms attached to carbon
were placed in calculated positions (C---H = 0.95 - 1.00 \%A). All were
included as riding contributions with isotropic displacement parameters
1.2 - 1.5 times those of the attached atoms. Two reflections affected by
the beamstop were omitted from the final refinement.
;
_reflns_number_total     6020
_reflns_number_gt     5304
_reflns_threshold_expression     'I > 2\s(I)'
_refine_ls_structure_factor_coef     Fsqd
_refine_ls_matrix_type     full
_refine_ls_R_factor_all     0.0517
_refine_ls_R_factor_gt     0.0460
_refine_ls_wR_factor_gt     0.1282
_refine_ls_wR_factor_ref     0.1331
_refine_ls_goodness_of_fit_ref     1.033
_refine_ls_restrained_S_all     1.033
_refine_ls_number_reflns     6020
_refine_ls_number_parameters     217
_refine_ls_number_restraints     0
_refine_ls_hydrogen_treatment     constr
_refine_ls_weighting_scheme     calc
_refine_ls_weighting_details
              'w=1/[\s^2^(Fo^2^)+(0.0739P)^2^+0.3685P] where P=(Fo^2^+2Fc^2^)/3'
_atom_sites_solution_hydrogens     geom
_atom_sites_solution_primary     dual
_atom_sites_solution_secondary     difmap
_refine_ls_shift/su_max     0.001
_refine_ls_shift/su_mean     0.000
_refine_diff_density_max     0.460
_refine_diff_density_min     -0.211
_refine_ls_extinction_method     none
_refine_ls_extinction_coef     .
loop_
    _atom_type_symbol
    _atom_type_description
    _atom_type_scat_dispersion_real
    _atom_type_scat_dispersion_imag
    _atom_type_scat_source
    'C' 'C' 0.0033 0.0016
                         'International Tables Vol C Tables 4.2.6.8 and 6.1.1.4'
    'H' 'H' 0.0000 0.0000
                         'International Tables Vol C Tables 4.2.6.8 and 6.1.1.4'
    'N' 'N' 0.0061 0.0033
                         'International Tables Vol C Tables 4.2.6.8 and 6.1.1.4'
    'O' 'O' 0.0106 0.0060
                         'International Tables Vol C Tables 4.2.6.8 and 6.1.1.4'
_computing_data_collection
;
<i>APEX3</i> (Bruker, 2020)
;
_computing_cell_refinement
;
<i>SAINT</i> (Bruker, 2020)
;
_computing_data_reduction
;
<i>SAINT</i> (Bruker, 2020)
;
_computing_structure_solution
;
<i>SHELXT</i> (Sheldrick, 2015<i>a</i>)
;
_computing_structure_refinement
;
<i>SHELXL2018/1</i> (Sheldrick, 2015<i>b</i>)
;
_computing_molecular_graphics
;
<i>DIAMOND</i> (Brandenburg & Putz, 2012)
;
_computing_publication_material
;
<i>SHELXTL</i> (Sheldrick, 2008)
;
loop_
    _atom_site_type_symbol
    _atom_site_label
    _atom_site_fract_x
    _atom_site_fract_y
    _atom_site_fract_z
    _atom_site_U_iso_or_equiv
    _atom_site_adp_type
    _atom_site_calc_flag
    _atom_site_occupancy
    _atom_site_disorder_assembly
    _atom_site_disorder_group
    O O1 0.79130(8) 0.56932(5) 0.29079(6) 0.03386(17) Uani d 1 . .
    O O2 0.15346(8) 0.39853(5) 0.36012(6) 0.03159(16) Uani d 1 . .
    O O3 0.34027(8) 0.35057(5) 0.26450(5) 0.02547(14) Uani d 1 . .
    N N1 0.63622(8) 0.63640(5) 0.39987(5) 0.01811(12) Uani d 1 . .
    C C1 0.49088(9) 0.64053(5) 0.44357(5) 0.01656(13) Uani d 1 . .
    C C2 0.46483(10) 0.71713(6) 0.50694(6) 0.02098(14) Uani d 1 . .
    H H2 0.544815 0.766658 0.518906 0.025 Uiso calc 1 . .
    C C3 0.32280(11) 0.72050(6) 0.55192(6) 0.02469(16) Uani d 1 . .
    H H3 0.306866 0.771800 0.595567 0.030 Uiso calc 1 . .
    C C4 0.20287(10) 0.64925(7) 0.53375(6) 0.02508(16) Uani d 1 . .
    H H4 0.106080 0.651845 0.565229 0.030 Uiso calc 1 . .
    C C5 0.22538(10) 0.57466(6) 0.46961(6) 0.02108(14) Uani d 1 . .
    H H5 0.142234 0.527154 0.456509 0.025 Uiso calc 1 . .
    C C6 0.36952(9) 0.56798(5) 0.42340(5) 0.01629(13) Uani d 1 . .
    C C7 0.40167(8) 0.49162(5) 0.35579(5) 0.01659(13) Uani d 1 . .
    C C8 0.54184(9) 0.49270(6) 0.31341(6) 0.02043(14) Uani d 1 . .
    H H8 0.560136 0.442273 0.269253 0.025 Uiso calc 1 . .
    C C9 0.66584(10) 0.56733(6) 0.33219(6) 0.02148(15) Uani d 1 . .
    C C10 0.76472(10) 0.71018(6) 0.42091(6) 0.02241(15) Uani d 1 . .
    H H10A 0.775440 0.725750 0.490720 0.027 Uiso calc 1 . .
    H H10B 0.870536 0.683646 0.405222 0.027 Uiso calc 1 . .
    C C11 0.72727(11) 0.79935(6) 0.36498(7) 0.02598(17) Uani d 1 . .
    C C12 0.69298(13) 0.87027(8) 0.31880(9) 0.0356(2) Uani d 1 . .
    H H12 0.665529 0.927061 0.281827 0.043 Uiso calc 1 . .
    C C13 0.28317(9) 0.41024(5) 0.32886(6) 0.01886(14) Uani d 1 . .
    C C14 0.23208(11) 0.27253(7) 0.22635(6) 0.02652(17) Uani d 1 . .
    H H14A 0.266692 0.250123 0.164117 0.032 Uiso calc 1 . .
    H H14B 0.119369 0.298095 0.213628 0.032 Uiso calc 1 . .
    C C15 0.23223(10) 0.18782(6) 0.29404(6) 0.02316(15) Uani d 1 . .
    C C16 0.36596(12) 0.12502(8) 0.30625(7) 0.0318(2) Uani d 1 . .
    H H16 0.457268 0.135594 0.271197 0.038 Uiso calc 1 . .
    C C17 0.36579(17) 0.04679(9) 0.36979(9) 0.0430(3) Uani d 1 . .
    H H17 0.457907 0.004905 0.378888 0.052 Uiso calc 1 . .
    C C18 0.2320(2) 0.02998(9) 0.41959(9) 0.0502(3) Uani d 1 . .
    H H18 0.232480 -0.023368 0.462895 0.060 Uiso calc 1 . .
    C C19 0.09713(18) 0.09064(9) 0.40660(9) 0.0442(3) Uani d 1 . .
    H H19 0.004674 0.078535 0.440243 0.053 Uiso calc 1 . .
    C C20 0.09774(12) 0.16940(7) 0.34402(7) 0.02989(19) Uani d 1 . .
    H H20 0.005332 0.211073 0.335298 0.036 Uiso calc 1 . .
loop_
    _atom_site_aniso_label
    _atom_site_aniso_U_11
    _atom_site_aniso_U_22
    _atom_site_aniso_U_33
    _atom_site_aniso_U_12
    _atom_site_aniso_U_13
    _atom_site_aniso_U_23
    O1 0.0257(3) 0.0298(3) 0.0496(4) -0.0088(3) 0.0203(3) -0.0130(3)
    O2 0.0222(3) 0.0270(3) 0.0474(4) -0.0083(2) 0.0127(3) -0.0108(3)
    O3 0.0263(3) 0.0234(3) 0.0276(3) -0.0089(2) 0.0067(2) -0.0090(2)
    N1 0.0171(3) 0.0150(3) 0.0224(3) -0.0026(2) 0.0026(2) -0.0004(2)
    C1 0.0176(3) 0.0148(3) 0.0171(3) 0.0000(2) 0.0009(2) 0.0012(2)
    C2 0.0242(3) 0.0177(3) 0.0208(3) -0.0006(3) 0.0015(3) -0.0023(2)
    C3 0.0270(4) 0.0233(4) 0.0240(3) 0.0028(3) 0.0041(3) -0.0051(3)
    C4 0.0219(3) 0.0277(4) 0.0265(4) 0.0025(3) 0.0070(3) -0.0035(3)
    C5 0.0182(3) 0.0223(3) 0.0232(3) 0.0000(2) 0.0040(2) -0.0010(3)
    C6 0.0160(3) 0.0154(3) 0.0174(3) 0.0005(2) 0.0011(2) 0.0012(2)
    C7 0.0165(3) 0.0145(3) 0.0186(3) -0.0011(2) 0.0013(2) 0.0007(2)
    C8 0.0196(3) 0.0164(3) 0.0260(3) -0.0028(2) 0.0059(3) -0.0032(2)
    C9 0.0191(3) 0.0178(3) 0.0284(4) -0.0025(2) 0.0068(3) -0.0027(3)
    C10 0.0197(3) 0.0192(3) 0.0281(4) -0.0051(3) 0.0013(3) -0.0009(3)
    C11 0.0237(3) 0.0219(4) 0.0332(4) -0.0062(3) 0.0072(3) 0.0002(3)
    C12 0.0313(4) 0.0291(4) 0.0484(6) -0.0021(4) 0.0138(4) 0.0106(4)
    C13 0.0183(3) 0.0167(3) 0.0213(3) -0.0018(2) 0.0008(2) -0.0001(2)
    C14 0.0295(4) 0.0249(4) 0.0247(4) -0.0092(3) 0.0008(3) -0.0067(3)
    C15 0.0230(3) 0.0217(3) 0.0250(3) -0.0049(3) 0.0034(3) -0.0082(3)
    C16 0.0268(4) 0.0337(5) 0.0345(4) 0.0020(3) 0.0016(3) -0.0126(4)
    C17 0.0522(7) 0.0316(5) 0.0426(6) 0.0117(5) -0.0067(5) -0.0085(4)
    C18 0.0824(10) 0.0299(5) 0.0385(6) -0.0013(6) 0.0066(6) 0.0026(4)
    C19 0.0619(7) 0.0333(5) 0.0409(6) -0.0112(5) 0.0214(5) -0.0035(4)
    C20 0.0309(4) 0.0253(4) 0.0355(4) -0.0054(3) 0.0123(3) -0.0084(3)
_geom_special_details
;
 All esds (except the esd in the dihedral angle between two l.s. planes)
 are estimated using the full covariance matrix.  The cell esds are taken
 into account individually in the estimation of esds in distances, angles
 and torsion angles; correlations between esds in cell parameters are only
 used when they are defined by crystal symmetry.  An approximate (isotropic)
 treatment of cell esds is used for estimating esds involving l.s. planes.
;
loop_
    _geom_bond_atom_site_label_1
    _geom_bond_atom_site_label_2
    _geom_bond_site_symmetry_2
    _geom_bond_distance
    _geom_bond_publ_flag
    O1 C9 . 1.2355(10) ?
    O2 C13 . 1.2058(10) ?
    O3 C13 . 1.3375(10) ?
    O3 C14 . 1.4588(10) ?
    N1 C9 . 1.3788(10) ?
    N1 C1 . 1.3999(10) ?
    N1 C10 . 1.4730(10) ?
    C1 C2 . 1.4062(10) ?
    C1 C6 . 1.4192(10) ?
    C2 C3 . 1.3846(11) ?
    C2 H2 . 0.9500 ?
    C3 C4 . 1.3953(12) ?
    C3 H3 . 0.9500 ?
    C4 C5 . 1.3864(11) ?
    C4 H4 . 0.9500 ?
    C5 C6 . 1.4116(10) ?
    C5 H5 . 0.9500 ?
    C6 C7 . 1.4543(10) ?
    C7 C8 . 1.3507(10) ?
    C7 C13 . 1.5062(10) ?
    C8 C9 . 1.4520(11) ?
    C8 H8 . 0.9500 ?
    C10 C11 . 1.4687(12) ?
    C10 H10A . 0.9900 ?
    C10 H10B . 0.9900 ?
    C11 C12 . 1.1865(14) ?
    C12 H12 . 0.9500 ?
    C14 C15 . 1.4995(13) ?
    C14 H14A . 0.9900 ?
    C14 H14B . 0.9900 ?
    C15 C20 . 1.3922(12) ?
    C15 C16 . 1.3955(13) ?
    C16 C17 . 1.3940(17) ?
    C16 H16 . 0.9500 ?
    C17 C18 . 1.382(2) ?
    C17 H17 . 0.9500 ?
    C18 C19 . 1.385(2) ?
    C18 H18 . 0.9500 ?
    C19 C20 . 1.3914(16) ?
    C19 H19 . 0.9500 ?
    C20 H20 . 0.9500 ?
loop_
    _geom_angle_atom_site_label_1
    _geom_angle_atom_site_label_2
    _geom_angle_atom_site_label_3
    _geom_angle_site_symmetry_1
    _geom_angle_site_symmetry_3
    _geom_angle
    _geom_angle_publ_flag
    C13 O3 C14 . . 116.87(7) ?
    C9 N1 C1 . . 123.16(6) ?
    C9 N1 C10 . . 115.85(6) ?
    C1 N1 C10 . . 120.93(6) ?
    N1 C1 C2 . . 119.87(7) ?
    N1 C1 C6 . . 120.08(6) ?
    C2 C1 C6 . . 120.05(7) ?
    C3 C2 C1 . . 120.12(7) ?
    C3 C2 H2 . . 119.9 ?
    C1 C2 H2 . . 119.9 ?
    C2 C3 C4 . . 120.62(7) ?
    C2 C3 H3 . . 119.7 ?
    C4 C3 H3 . . 119.7 ?
    C5 C4 C3 . . 119.80(8) ?
    C5 C4 H4 . . 120.1 ?
    C3 C4 H4 . . 120.1 ?
    C4 C5 C6 . . 121.24(7) ?
    C4 C5 H5 . . 119.4 ?
    C6 C5 H5 . . 119.4 ?
    C5 C6 C1 . . 118.15(7) ?
    C5 C6 C7 . . 124.21(7) ?
    C1 C6 C7 . . 117.65(6) ?
    C8 C7 C6 . . 119.87(6) ?
    C8 C7 C13 . . 117.37(7) ?
    C6 C7 C13 . . 122.76(6) ?
    C7 C8 C9 . . 123.06(7) ?
    C7 C8 H8 . . 118.5 ?
    C9 C8 H8 . . 118.5 ?
    O1 C9 N1 . . 121.42(7) ?
    O1 C9 C8 . . 122.54(7) ?
    N1 C9 C8 . . 116.04(7) ?
    C11 C10 N1 . . 111.46(7) ?
    C11 C10 H10A . . 109.3 ?
    N1 C10 H10A . . 109.3 ?
    C11 C10 H10B . . 109.3 ?
    N1 C10 H10B . . 109.3 ?
    H10A C10 H10B . . 108.0 ?
    C12 C11 C10 . . 178.18(10) ?
    C11 C12 H12 . . 180.0 ?
    O2 C13 O3 . . 123.21(7) ?
    O2 C13 C7 . . 125.74(7) ?
    O3 C13 C7 . . 111.05(6) ?
    O3 C14 C15 . . 112.63(7) ?
    O3 C14 H14A . . 109.1 ?
    C15 C14 H14A . . 109.1 ?
    O3 C14 H14B . . 109.1 ?
    C15 C14 H14B . . 109.1 ?
    H14A C14 H14B . . 107.8 ?
    C20 C15 C16 . . 119.00(9) ?
    C20 C15 C14 . . 120.58(8) ?
    C16 C15 C14 . . 120.41(8) ?
    C17 C16 C15 . . 120.11(10) ?
    C17 C16 H16 . . 119.9 ?
    C15 C16 H16 . . 119.9 ?
    C18 C17 C16 . . 120.18(11) ?
    C18 C17 H17 . . 119.9 ?
    C16 C17 H17 . . 119.9 ?
    C17 C18 C19 . . 120.23(11) ?
    C17 C18 H18 . . 119.9 ?
    C19 C18 H18 . . 119.9 ?
    C18 C19 C20 . . 119.68(11) ?
    C18 C19 H19 . . 120.2 ?
    C20 C19 H19 . . 120.2 ?
    C19 C20 C15 . . 120.76(10) ?
    C19 C20 H20 . . 119.6 ?
    C15 C20 H20 . . 119.6 ?
loop_
    _geom_torsion_atom_site_label_1
    _geom_torsion_atom_site_label_2
    _geom_torsion_atom_site_label_3
    _geom_torsion_atom_site_label_4
    _geom_torsion_site_symmetry_1
    _geom_torsion_site_symmetry_2
    _geom_torsion_site_symmetry_3
    _geom_torsion_site_symmetry_4
    _geom_torsion
    _geom_torsion_publ_flag
    C9 N1 C1 C2 . . . . -175.56(7) ?
    C10 N1 C1 C2 . . . . 1.37(10) ?
    C9 N1 C1 C6 . . . . 3.97(11) ?
    C10 N1 C1 C6 . . . . -179.10(7) ?
    N1 C1 C2 C3 . . . . -178.65(7) ?
    C6 C1 C2 C3 . . . . 1.82(11) ?
    C1 C2 C3 C4 . . . . -1.16(13) ?
    C2 C3 C4 C5 . . . . -0.41(13) ?
    C3 C4 C5 C6 . . . . 1.33(13) ?
    C4 C5 C6 C1 . . . . -0.66(11) ?
    C4 C5 C6 C7 . . . . 179.70(7) ?
    N1 C1 C6 C5 . . . . 179.56(7) ?
    C2 C1 C6 C5 . . . . -0.91(11) ?
    N1 C1 C6 C7 . . . . -0.77(10) ?
    C2 C1 C6 C7 . . . . 178.76(7) ?
    C5 C6 C7 C8 . . . . 178.41(7) ?
    C1 C6 C7 C8 . . . . -1.23(11) ?
    C5 C6 C7 C13 . . . . -0.72(11) ?
    C1 C6 C7 C13 . . . . 179.64(6) ?
    C6 C7 C8 C9 . . . . 0.28(12) ?
    C13 C7 C8 C9 . . . . 179.45(7) ?
    C1 N1 C9 O1 . . . . 175.57(8) ?
    C10 N1 C9 O1 . . . . -1.50(12) ?
    C1 N1 C9 C8 . . . . -4.77(11) ?
    C10 N1 C9 C8 . . . . 178.16(7) ?
    C7 C8 C9 O1 . . . . -177.70(9) ?
    C7 C8 C9 N1 . . . . 2.64(12) ?
    C9 N1 C10 C11 . . . . 96.66(8) ?
    C1 N1 C10 C11 . . . . -80.48(9) ?
    C14 O3 C13 O2 . . . . 4.71(12) ?
    C14 O3 C13 C7 . . . . -175.41(7) ?
    C8 C7 C13 O2 . . . . 179.78(8) ?
    C6 C7 C13 O2 . . . . -1.07(12) ?
    C8 C7 C13 O3 . . . . -0.10(10) ?
    C6 C7 C13 O3 . . . . 179.05(7) ?
    C13 O3 C14 C15 . . . . -80.18(10) ?
    O3 C14 C15 C20 . . . . 107.82(9) ?
    O3 C14 C15 C16 . . . . -73.57(10) ?
    C20 C15 C16 C17 . . . . -1.82(13) ?
    C14 C15 C16 C17 . . . . 179.56(8) ?
    C15 C16 C17 C18 . . . . 1.23(16) ?
    C16 C17 C18 C19 . . . . 0.10(18) ?
    C17 C18 C19 C20 . . . . -0.80(19) ?
    C18 C19 C20 C15 . . . . 0.19(17) ?
    C16 C15 C20 C19 . . . . 1.12(14) ?
    C14 C15 C20 C19 . . . . 179.74(9) ?
loop_
    _geom_hbond_atom_site_label_D
    _geom_hbond_atom_site_label_H
    _geom_hbond_atom_site_label_A
    _geom_hbond_site_symmetry_A
    _geom_hbond_distance_DH
    _geom_hbond_distance_HA
    _geom_hbond_distance_DA
    _geom_hbond_angle_DHA
    _geom_hbond_publ_flag
    C2 H2 Cg3 3_666 0.95 2.94 3.8206(10) 154 y
    C4 H4 O2 3_566 0.95 2.57 3.4846(11) 162 y
    C5 H5 O2 . 0.95 2.23 2.8917(11) 126 y
    C12 H12 O1 2_655 0.95 2.25 3.1463(14) 157 y
    C14 H14A Cg2 2_545 0.99 2.65 3.4652(9) 140 y
    C16 H16 O1 2_645 0.95 2.50 3.3443(12) 148 y
_shelx_space_group_comment
;
The symmetry employed for this shelxl refinement is uniquely defined
by the following loop, which should always be used as a source of
symmetry information in preference to the above space-group names.
They are only intended as comments.
;
_shelx_estimated_absorpt_T_min     0.961
_shelx_estimated_absorpt_T_max     0.971
_shelx_hkl_file
;
  -1   0   0   16.80    0.90
   1   0   0   23.00    0.90
   1   0   0   15.80    0.90
   1   0   0   22.80    0.90
   1   0   0   20.90    0.80
   1   0   0   23.00    0.80
  -1   0   0   20.10    0.80
   1   0   0   15.70    0.70
   1   0   0   18.40    0.90
  -1   0   0   20.20    0.90
  -3   0   0    2.10    0.60
  -3   0   0    1.30    0.30
  -3   0   0    1.00    0.50
  -3   0   0    0.40    0.60
  -3   0   0    1.00    0.70
   3   0   0    1.50    0.60
   3   0   0    1.00    0.50
  -3   0   0    0.90    0.50
   3   0   0    1.00    0.70
   3   0   0    0.00    0.60
   3   0   0    3.10    0.70
   3   0   0    0.40    0.70
  -3   0   0    1.60    0.80
  -3   0   0    0.30    0.70
  -3   0   0    1.70    0.60
  -4   0   0    1.50    0.80
  -4   0   0    0.00    0.30
  -4   0   0   -0.30    0.80
  -4   0   0   -0.80    0.60
  -4   0   0    0.70    0.50
  -4   0   0   -0.50    0.80
  -4   0   0   -1.20    0.70
  -4   0   0    0.60    0.60
   4   0   0    1.40    0.60
   4   0   0   -0.60    0.80
   4   0   0    0.60    0.60
  -4   0   0    0.10    0.90
   4   0   0    1.50    0.70
  -4   0   0    1.20    0.60
   4   0   0    1.00    0.70
   4   0   0    1.40    0.70
  -4   0   0    0.50    0.80
   4   0   0   -0.80    0.80
   5   0   0    1.30    0.70
  -5   0   0    1.10    0.40
   5   0   0    0.20    1.10
  -5   0   0    0.70    0.70
  -5   0   0    0.50    1.00
  -5   0   0    0.40    0.40
  -5   0   0    0.80    0.90
   5   0   0    1.60    0.90
   5   0   0    0.70    1.10
  -5   0   0   -0.10    0.70
  -5   0   0    0.50    0.80
  -5   0   0    1.10    1.10
  -5   0   0    0.40    1.20
   5   0   0    1.90    1.00
   5   0   0    0.40    0.80
  -5   0   0    2.10    1.30
  -5   0   0   -0.10    0.80
   5   0   0    0.40    1.10
  -5   0   0   -0.30    0.90
  -6   0   0  109.49    5.10
   6   0   0  105.29    4.60
  -6   0   0  105.59    4.30
  -6   0   0  114.99    5.20
   6   0   0  112.79    5.60
  -6   0   0  110.49    6.40
  -6   0   0  114.39    4.20
   6   0   0  102.99    5.10
   6   0   0  100.49    5.40
   6   0   0  114.29    4.70
  -6   0   0  114.29    4.60
  -7   0   0   -1.00    1.30
  -7   0   0    3.00    1.90
   7   0   0    0.00    1.70
  -7   0   0   -0.30    1.20
  -7   0   0    3.50    1.60
   7   0   0   -2.90    1.20
   7   0   0    0.20    1.30
   7   0   0   -1.70    1.50
  -7   0   0    0.80    1.70
  -7   0   0    0.80    1.10
   8   0   0  272.57    9.60
   8   0   0  278.87   11.00
  -8   0   0  293.47   10.80
   8   0   0  289.37   11.20
  -8   0   0  295.17   10.80
  -8   0   0  279.07   11.10
   8   0   0  286.27    9.60
  -8   0   0  280.57    8.90
   9   0   0   -0.30    2.00
  -9   0   0    0.20    2.00
  -9   0   0   -2.30    1.70
  -9   0   0   -0.10    1.90
   9   0   0    0.30    1.50
   9   0   0    2.20    2.10
 -10   0   0   15.80    3.60
  10   0   0   27.00    4.70
  10   0   0   21.10    3.30
 -10   0   0   22.60    4.50
  10   0   0   20.00    4.30
 -10   0   0   20.50    4.00
 -11   0   0    3.20    3.00
  11   0   0    0.50    1.80
 -11   0   0   -0.10    2.50
  11   0   0    1.60    2.80
 -11   0   0    1.70    2.30
 -12   0   0   23.00    5.30
  12   0   0   23.40    4.20
 -12   0   0   32.40    5.00
  12   0   0   20.10    5.00
 -12   0   0   28.40    5.80
   0  -1   0    0.00    0.10
   0  -1   0    0.00    0.10
   0  -1   0    0.10    0.10
   0  -1   0    0.10    0.10
   0  -1   0    0.00    0.10
   0  -1   0    0.00    0.10
   0  -1   0   -0.10    0.10
   0  -1   0    0.10    0.10
   0  -1   0    0.00    0.10
   0  -1   0   -0.10    0.10
   0   1   0    0.00    0.10
   0   1   0    0.10    0.10
   0   1   0    0.10    0.10
   0   1   0    0.00    0.10
   0   1   0    0.00    0.10
   0   1   0    0.00    0.10
   0   1   0    0.00    0.10
   0   1   0   -0.10    0.10
   0   1   0   -0.10    0.10
   0   1   0    0.10    0.10
  -2  -1   0    4.10    0.80
  -2  -1   0    3.00    0.90
  -2  -1   0    4.00    0.50
   2  -1   0    3.00    0.90
  -2  -1   0    2.70    0.70
   2  -1   0    3.70    0.80
  -2  -1   0    3.80    0.60
   2  -1   0    3.70    0.70
   2  -1   0    3.30    0.30
  -2  -1   0    3.00    0.50
  -2  -1   0    5.60    0.60
  -2  -1   0    2.70    0.60
   2  -1   0    3.60    0.60
   2  -1   0    2.20    0.70
   2  -1   0    2.00    0.60
  -2  -1   0    2.00    0.70
   2   1   0    3.80    0.70
  -2   1   0    2.40    0.60
  -2   1   0    2.90    0.70
  -2   1   0    4.90    1.00
   2   1   0    3.20    0.80
  -2   1   0    2.70    0.70
  -2   1   0    2.10    0.50
   2   1   0    6.20    1.00
  -2   1   0    2.20    0.60
   2   1   0    4.60    0.60
   2   1   0    3.60    0.60
  -2   1   0    2.90    0.70
   2   1   0    3.50    0.60
  -2   1   0    2.90    0.70
   3  -1   0 1236.58   28.70
  -3  -1   0 1275.07   29.30
  -3  -1   0 1243.98   28.20
  -3  -1   0 1249.38   28.80
  -3  -1   0 1251.57   28.70
  -3  -1   0 1258.27   28.10
  -3  -1   0 1245.28   28.70
  -3  -1   0 1217.78   29.20
  -3  -1   0 1239.78   28.10
   3  -1   0 1223.08   29.20
   3  -1   0 1228.78   29.20
  -3  -1   0 1238.88   28.00
   3  -1   0 1254.07   28.60
  -3  -1   0 1245.18   29.20
   3  -1   0 1215.68   29.00
  -3   1   0 1219.08   29.10
   3   1   0 1262.37   28.00
  -3   1   0 1186.28   30.10
  -3   1   0 1257.87   29.10
   3   1   0 1274.17   28.80
   3   1   0 1231.28   29.20
   3   1   0 1234.08   28.30
  -3   1   0 1208.58   28.20
   3   1   0 1245.18   28.30
  -3   1   0 1257.57   29.20
  -3   1   0 1240.48   28.50
  -3   1   0 1187.58   28.50
  -3   1   0 1235.38   29.10
   3   1   0 1201.68   29.10
  -3   1   0 1243.38   28.60
   3   1   0 1236.88   28.70
   4  -1   0  795.92   19.10
  -4  -1   0  820.62   19.80
   4  -1   0  808.22   19.20
  -4  -1   0  805.52   19.00
  -4  -1   0  807.72   20.20
  -4  -1   0  797.52   19.50
  -4  -1   0  797.32   18.50
  -4  -1   0  790.72   19.60
  -4  -1   0  796.22   20.20
   4  -1   0  681.33   19.20
  -4  -1   0  815.92   18.80
  -4  -1   0  794.52   18.80
  -4  -1   0  804.12   20.10
  -4  -1   0  803.82   20.20
   4  -1   0  801.92   20.20
   4  -1   0  797.22   19.50
   4  -1   0  801.42   19.90
   4  -1   0  815.42   20.30
  -4   1   0  785.22   20.00
  -4   1   0  788.62   20.80
  -4   1   0  791.82   19.20
  -4   1   0  785.32   19.00
   4   1   0  770.72   20.00
   4   1   0  806.62   19.10
  -4   1   0  819.02   20.20
   4   1   0  798.92   20.20
  -4   1   0  798.42   19.30
  -4   1   0  799.92   19.20
   4   1   0  785.62   19.60
   4   1   0  809.82   18.50
   4   1   0  801.62   19.10
   4   1   0  817.12   19.60
  -4   1   0  818.22   20.10
  -4   1   0  802.22   20.10
   5  -1   0  710.33   17.20
  -5  -1   0  690.73   18.40
  -5  -1   0  591.84   17.60
   5  -1   0  684.73   18.50
  -5  -1   0  695.23   16.80
   5  -1   0  679.83   18.10
  -5  -1   0  703.43   16.80
   5  -1   0  705.43   17.60
   5  -1   0  681.73   17.20
  -5  -1   0  684.33   16.70
  -5  -1   0  704.43   18.50
  -5  -1   0  703.03   18.50
   5  -1   0  689.73   18.50
  -5  -1   0  685.33   16.20
  -5  -1   0  687.13   17.50
  -5  -1   0  704.13   17.90
   5  -1   0  690.73   17.60
  -5  -1   0  685.53   18.50
  -5   1   0  728.83   18.30
  -5   1   0  699.93   18.50
  -5   1   0  662.53   17.00
  -5   1   0  698.23   17.20
   5   1   0  691.63   17.80
  -5   1   0  696.93   18.30
   5   1   0  704.83   18.10
  -5   1   0  686.73   18.40
  -5   1   0  696.63   18.60
  -5   1   0  703.23   17.40
   5   1   0  693.73   17.70
  -5   1   0  685.33   17.20
   5   1   0  682.93   18.40
   5   1   0  708.43   17.30
  -5   1   0  694.53   18.40
   5   1   0  703.93   18.60
   6  -1   0  107.29    4.80
  -6  -1   0  115.79    5.50
  -6  -1   0  114.19    5.20
  -6  -1   0  104.69    3.90
  -6  -1   0  113.19    6.50
   6  -1   0  107.39    6.20
   6  -1   0  110.39    5.50
  -6  -1   0  113.29    4.20
  -6  -1   0  111.29    3.40
  -6  -1   0  112.79    5.30
   6  -1   0  106.29    4.40
   6  -1   0  118.99    4.90
   6  -1   0  109.69    4.40
  -6   1   0  121.29    6.60
  -6   1   0  107.89    5.20
   6   1   0  117.29    5.70
  -6   1   0  108.89    4.40
   6   1   0  106.09    6.20
   6   1   0  111.49    4.80
  -6   1   0  106.79    5.30
   6   1   0  112.59    5.20
  -6   1   0  108.89    4.40
  -6   1   0  106.59    4.50
  -7  -1   0  133.49    5.00
   7  -1   0  132.69    5.30
  -7  -1   0  114.29    5.70
   7  -1   0  126.19    6.50
  -7  -1   0  130.19    6.10
  -7  -1   0  127.39    5.50
   7  -1   0  120.89    6.40
  -7  -1   0  116.89    4.50
  -7  -1   0  122.79    4.80
   7  -1   0  130.89    5.80
  -7  -1   0  137.49    6.70
   7   1   0  135.79    6.80
  -7   1   0  139.59    6.90
  -7   1   0  144.39    5.60
   7   1   0  128.19    5.50
  -7   1   0  125.49    6.20
  -7   1   0  130.79    5.30
   7   1   0  126.29    5.40
   7   1   0  133.49    6.70
   7   1   0  132.29    5.70
  -7   1   0  133.09    6.40
   8  -1   0    5.80    2.20
   8  -1   0    3.80    2.00
  -8  -1   0    3.80    2.10
   8  -1   0    5.20    2.30
  -8  -1   0    5.50    2.30
   8  -1   0    6.50    2.00
  -8  -1   0    4.70    1.40
  -8  -1   0    6.40    2.40
   8   1   0    4.30    2.20
   8   1   0    5.80    1.90
  -8   1   0    4.90    2.40
  -8   1   0    6.20    1.80
  -8   1   0    3.40    2.20
   8   1   0    4.10    2.50
  -8   1   0    3.40    2.30
  -9  -1   0   10.20    2.90
   9  -1   0    9.70    3.10
   9  -1   0    9.70    3.00
  -9  -1   0    5.30    2.70
  -9  -1   0    7.90    2.70
   9  -1   0    6.10    2.10
  -9   1   0    7.80    2.80
  -9   1   0    4.40    2.30
   9   1   0    8.10    2.40
  -9   1   0   11.50    2.90
   9   1   0    9.30    3.10
   9   1   0    8.80    2.20
  10  -1   0   13.60    3.50
 -10  -1   0    7.30    3.00
  10  -1   0    7.40    3.50
 -10  -1   0    8.20    2.90
  10  -1   0   10.10    2.60
 -10  -1   0    9.10    2.90
 -10   1   0    9.80    3.20
 -10   1   0   14.00    3.60
  10   1   0   11.60    3.40
  10   1   0    9.70    2.20
 -11  -1   0   25.50    4.50
 -11  -1   0    7.20    3.40
  11  -1   0   12.80    3.80
 -11  -1   0   15.10    3.70
  11  -1   0   12.20    2.60
  11  -1   0   10.40    3.90
 -11   1   0   11.10    3.70
  11   1   0   15.50    4.10
 -11   1   0   19.10    4.40
  11   1   0   15.30    3.00
 -11   1   0   14.90    4.00
  12  -1   0    8.00    3.00
 -12  -1   0   11.90    3.60
 -12  -1   0    7.50    3.20
  12  -1   0    8.80    3.30
  12   1   0   11.00    3.70
 -12   1   0   14.30    4.10
 -12   1   0    9.00    4.00
 -12   1   0    8.40    3.70
  12   1   0   10.00    3.30
   0  -2   0  216.08    5.10
   0  -2   0  180.38    4.70
   0  -2   0  176.08    5.00
   0  -2   0  206.98    5.10
   0  -2   0  187.08    4.80
   0  -2   0  204.38    5.20
   0  -2   0  212.78    5.10
   0  -2   0  205.88    5.10
   0  -2   0  183.98    4.70
   0   2   0  208.78    5.10
   0   2   0  217.88    4.80
   0   2   0  201.58    5.10
   0   2   0  210.68    5.20
   0   2   0  193.78    5.00
   0   2   0  205.18    5.10
   0   2   0  212.78    5.10
   0   2   0  198.68    5.10
   1  -2   0  566.04   13.00
  -1  -2   0  540.85   12.30
  -1  -2   0  565.84   13.00
  -1  -2   0  556.14   12.60
   1  -2   0  556.74   12.80
   1  -2   0  553.64   12.40
   1  -2   0  563.04   13.00
  -1  -2   0  514.95   12.90
   1  -2   0  549.95   13.00
  -1  -2   0  550.04   12.30
  -1  -2   0  548.85   12.60
   1  -2   0  549.15   12.80
  -1  -2   0  549.54   13.00
  -1  -2   0  547.25   12.70
   1  -2   0  551.64   12.80
  -1  -2   0  545.35   12.50
   1  -2   0  538.55   13.00
  -1  -2   0  552.74   12.90
   1  -2   0  530.45   13.00
   1  -2   0  542.35   12.60
  -1  -2   0  544.25   12.30
  -1   2   0  546.75   12.60
  -1   2   0  533.15   12.90
   1   2   0  546.85   12.70
  -1   2   0  534.15   12.90
  -1   2   0  546.65   13.00
   1   2   0  542.65   12.50
   1   2   0  522.05   13.00
  -1   2   0  537.75   12.70
  -1   2   0  540.45   12.80
   1   2   0  539.55   12.70
  -1   2   0  549.05   12.90
   1   2   0  543.95   12.90
  -1   2   0  554.04   13.00
   1   2   0  539.15   12.90
   1   2   0  554.74   13.10
  -1   2   0  546.75   12.40
  -1   2   0  543.75   12.80
  -2  -2   0  709.03   16.80
   2  -2   0  678.33   16.70
   2  -2   0  699.83   16.60
  -2  -2   0  694.53   16.10
  -2  -2   0  698.23   16.10
   2  -2   0  691.93   16.70
  -2  -2   0  710.03   16.00
  -2  -2   0  688.53   16.30
  -2  -2   0  689.43   16.60
   2  -2   0  688.23   15.90
  -2  -2   0  693.73   15.80
   2  -2   0  708.43   16.60
  -2  -2   0  704.63   16.00
   2  -2   0  677.43   15.80
   2  -2   0  681.93   16.60
   2  -2   0  682.43   16.60
  -2  -2   0  675.23   16.70
   2   2   0  689.63   16.70
  -2   2   0  688.63   16.50
  -2   2   0  692.73   15.80
  -2   2   0  668.03   16.70
  -2   2   0  691.03   16.70
   2   2   0  703.23   16.10
  -2   2   0  698.83   16.60
   2   2   0  689.83   16.10
   2   2   0  697.43   16.60
   2   2   0  704.73   16.10
  -2   2   0  660.93   16.60
  -2   2   0  729.03   16.80
  -2   2   0  674.83   16.60
  -2   2   0  777.32   15.90
   2   2   0  692.83   16.80
   2   2   0  693.93   15.80
  -3  -2   0  376.86    9.20
  -3  -2   0  389.66    9.80
   3  -2   0  375.86   10.10
   3  -2   0  385.56   10.00
   3  -2   0  384.56    8.80
   3  -2   0  381.36   10.10
   3  -2   0  366.56   10.40
  -3  -2   0  388.16   10.00
  -3  -2   0  381.06    9.30
   3  -2   0  385.26   10.30
  -3  -2   0  381.76    9.20
  -3  -2   0  383.86    9.30
  -3  -2   0  387.66    9.90
   3  -2   0  381.36    9.40
  -3  -2   0  389.76   10.20
  -3  -2   0  389.66   10.40
   3  -2   0  368.16   10.20
  -3  -2   0  381.26   10.50
  -3  -2   0  376.66   10.30
   3  -2   0  378.66   10.40
  -3   2   0  380.66   10.10
  -3   2   0  392.46   10.10
   3   2   0  381.36    9.60
   3   2   0  381.26    9.80
  -3   2   0  380.66    9.40
  -3   2   0  385.46   10.40
  -3   2   0  383.06   10.00
   3   2   0  387.16   10.20
  -3   2   0  377.96   10.30
  -3   2   0  391.66   10.40
   3   2   0  399.46    9.60
  -3   2   0  391.36   10.40
   3   2   0  387.66   10.50
  -3   2   0  381.96   10.40
  -3   2   0  387.56    8.80
  -4  -2   0 1801.92   40.30
   4  -2   0 1756.42   41.20
  -4  -2   0 1782.82   41.90
  -4  -2   0 1824.92   41.40
  -4  -2   0 1839.82   42.10
  -4  -2   0 1784.12   40.40
  -4  -2   0 1754.32   41.40
  -4  -2   0 1811.12   40.30
   4  -2   0 1785.92   42.00
  -4  -2   0 1763.82   40.30
   4  -2   0 1689.43   41.70
  -4  -2   0 1815.52   41.30
  -4  -2   0 1756.02   40.50
   4  -2   0 1804.42   42.10
   4  -2   0 1819.52   41.50
   4  -2   0 1808.02   40.60
   4   2   0 1805.62   40.90
   4   2   0 1794.12   40.80
   4   2   0 1816.82   41.60
  -4   2   0 1750.42   41.20
   4   2   0 1793.92   42.20
   4   2   0 1771.62   41.20
  -4   2   0 1745.13   40.50
   4   2   0 1787.12   40.60
  -4   2   0 1795.82   42.00
  -4   2   0 1761.32   41.80
  -4   2   0 1782.52   41.90
  -4   2   0 1791.22   41.20
   4   2   0 1798.32   42.00
  -4   2   0 1802.92   42.00
  -4   2   0 1753.92   41.80
  -4   2   0 1792.52   41.30
  -5  -2   0 1323.47   30.20
   5  -2   0 1298.67   31.20
  -5  -2   0 1320.97   31.50
  -5  -2   0 1320.57   30.20
  -5  -2   0 1333.77   30.30
  -5  -2   0 1163.68   31.30
  -5  -2   0 1350.56   32.40
  -5  -2   0 1293.27   30.20
   5  -2   0 1305.87   32.30
   5  -2   0 1349.27   31.60
  -5  -2   0 1324.67   32.30
   5  -2   0 1344.77   30.70
  -5  -2   0 1318.57   30.30
  -5  -2   0 1281.07   31.40
   5  -2   0 1315.87   32.00
  -5  -2   0 1298.07   32.20
   5  -2   0 1296.87   32.30
  -5  -2   0 1310.97   32.20
  -5   2   0 1323.97   32.30
  -5   2   0 1288.87   32.20
  -5   2   0 1322.77   30.60
  -5   2   0 1344.37   32.30
   5   2   0 1331.37   30.30
   5   2   0 1332.37   30.90
  -5   2   0 1333.27   32.20
   5   2   0 1279.87   32.20
   5   2   0 1331.67   32.50
  -5   2   0 1297.27   31.20
  -5   2   0 1307.07   31.10
  -5   2   0 1343.97   32.20
  -5   2   0 1287.17   31.30
   5   2   0 1342.47   31.70
  -6  -2   0   20.80    1.70
  -6  -2   0   23.20    1.70
   6  -2   0   24.30    2.80
  -6  -2   0   25.90    2.40
  -6  -2   0   24.10    2.50
   6  -2   0   19.30    2.20
  -6  -2   0   20.30    1.70
  -6  -2   0   18.80    2.30
   6  -2   0   22.80    2.30
   6  -2   0   21.70    2.00
   6  -2   0   26.40    3.00
  -6  -2   0   22.20    1.60
   6   2   0   26.40    2.30
   6   2   0   21.20    1.60
  -6   2   0   22.90    2.30
  -6   2   0   19.80    3.10
   6   2   0   24.30    2.50
   6   2   0   25.40    3.00
  -6   2   0   28.50    2.20
  -6   2   0   22.70    2.30
  -6   2   0   21.00    2.70
   7  -2   0  159.98    7.40
   7  -2   0  148.39    6.40
   7  -2   0  150.78    5.70
  -7  -2   0  147.89    7.20
  -7  -2   0  148.99    5.20
  -7  -2   0  144.99    4.90
  -7  -2   0  156.48    9.40
   7  -2   0  167.28    7.40
  -7  -2   0  148.09    6.50
  -7   2   0  152.48    6.10
   7   2   0  160.88    6.60
   7   2   0  152.58    5.90
  -7   2   0  160.88    7.10
  -7   2   0  154.88    7.30
   7   2   0  148.59    7.30
  -7   2   0  128.49    5.40
  -7   2   0  157.18    7.10
   7   2   0  157.28    6.00
  -8  -2   0   11.70    2.60
   8  -2   0   13.60    3.10
  -8  -2   0   11.20    2.60
   8  -2   0   16.60    3.40
   8  -2   0   12.00    2.60
  -8  -2   0   12.10    2.80
  -8  -2   0   14.60    2.10
   8  -2   0   12.20    2.40
  -8   2   0    9.30    2.90
  -8   2   0   10.60    2.90
   8   2   0   13.40    2.30
  -8   2   0   13.30    2.90
  -8   2   0   16.60    2.50
   8   2   0    8.80    2.60
   8   2   0   13.00    3.00
   9  -2   0   18.50    3.70
   9  -2   0   16.80    3.10
  -9  -2   0   13.10    3.10
  -9  -2   0   19.80    3.10
   9  -2   0   18.80    3.90
  -9  -2   0   18.00    3.30
   9   2   0   11.30    3.30
   9   2   0   18.20    2.80
  -9   2   0   18.30    3.70
   9   2   0   14.10    3.00
  -9   2   0   15.30    3.50
  -9   2   0   13.20    2.60
  -9   2   0   17.50    3.70
 -10  -2   0   16.20    3.50
 -10  -2   0   19.10    3.80
 -10  -2   0   13.10    3.20
  10  -2   0   12.80    3.30
  10  -2   0   18.70    4.90
  10  -2   0   13.80    3.00
  10   2   0   21.40    4.30
  10   2   0   15.00    2.70
 -10   2   0   17.80    4.00
 -10   2   0   19.20    4.00
 -10   2   0   17.80    4.00
  11  -2   0  161.98    8.20
 -11  -2   0  167.58    8.90
 -11  -2   0  170.38    9.70
  11  -2   0  172.58    9.80
  11  -2   0  160.78    9.40
 -11  -2   0  185.38    9.20
 -11   2   0  169.68    9.60
  11   2   0  162.58    7.70
 -11   2   0  169.28    9.80
 -11   2   0  178.88    9.70
  11   2   0  166.48    9.90
 -12  -2   0   28.20    5.00
  12  -2   0   32.20    5.80
  12  -2   0   43.90    7.60
 -12  -2   0   40.10    5.10
  12  -2   0   32.00    7.40
 -12   2   0   26.70    6.50
 -12   2   0   28.90    5.30
  12   2   0   39.80    5.70
   0  -3   0    1.00    0.40
   0  -3   0    0.70    0.40
   0  -3   0    1.20    0.30
   0  -3   0    1.30    0.30
   0  -3   0    0.50    0.40
   0  -3   0    1.40    0.50
   0  -3   0    1.50    0.50
   0  -3   0    1.70    0.50
   0   3   0    0.80    0.30
   0   3   0    1.10    0.40
   0   3   0    1.20    0.50
   0   3   0    1.60    0.30
   0   3   0    1.50    0.40
   0   3   0    0.50    0.50
   0   3   0    1.30    0.50
  -1  -3   0  223.88    5.90
  -1  -3   0  239.08    6.40
   1  -3   0  224.58    5.90
   1  -3   0  228.58    5.70
   1  -3   0  226.68    5.90
   1  -3   0  232.28    5.90
   1  -3   0  225.08    5.90
  -1  -3   0  229.98    5.80
   1  -3   0  226.68    6.30
   1  -3   0  226.18    5.70
  -1  -3   0  215.48    6.80
   1  -3   0  232.58    6.30
  -1  -3   0  230.98    5.90
  -1  -3   0  222.88    5.80
   1  -3   0  225.78    6.20
   1   3   0  218.78    6.20
  -1   3   0  222.48    6.00
  -1   3   0  228.48    6.20
  -1   3   0  234.18    6.30
   1   3   0  225.98    5.80
   1   3   0  223.18    6.20
   1   3   0  224.68    6.00
   1   3   0  230.98    5.80
  -1   3   0  226.18    6.30
  -1   3   0  230.38    5.90
   1   3   0  230.28    6.60
  -1   3   0  222.38    6.20
  -1   3   0  231.78    5.90
   2  -3   0 1577.54   35.40
   2  -3   0 1564.64   36.10
  -2  -3   0 1558.14   36.00
  -2  -3   0 1582.14   35.20
   2  -3   0 1555.34   36.00
   2  -3   0 1559.74   36.20
   2  -3   0 1570.14   36.00
   2  -3   0 1578.44   36.30
  -2  -3   0 1574.74   35.20
  -2  -3   0 1599.74   35.30
   2  -3   0 1596.04   36.20
  -2  -3   0 1606.24   36.40
  -2  -3   0 1561.24   35.40
  -2  -3   0 1573.94   35.20
  -2  -3   0 1580.14   36.00
  -2  -3   0 1563.14   36.20
  -2  -3   0 1584.34   36.20
   2  -3   0 1565.14   36.20
  -2  -3   0 1565.44   35.40
   2  -3   0 1579.64   36.20
   2  -3   0 1556.34   35.20
  -2   3   0 1560.54   36.20
   2   3   0 1582.14   35.60
  -2   3   0 1530.85   36.20
   2   3   0 1548.25   36.30
   2   3   0 1586.84   36.00
   2   3   0 1591.14   36.30
  -2   3   0 1577.34   36.00
   2   3   0 1597.34   36.00
  -2   3   0 1569.54   36.20
  -2   3   0 1539.95   35.20
   2   3   0 1582.94   35.30
  -2   3   0 1565.94   35.40
  -2   3   0 1580.14   36.20
  -2   3   0 1586.74   36.20
  -2   3   0 1560.24   36.10
   2   3   0 1581.84   35.60
   3  -3   0  101.29    4.00
  -3  -3   0  100.39    3.40
  -3  -3   0  102.89    3.20
  -3  -3   0  103.29    3.00
  -3  -3   0   98.49    3.90
   3  -3   0  101.19    3.90
  -3  -3   0  102.09    3.20
   3  -3   0  101.59    4.10
   3  -3   0  102.29    3.90
   3  -3   0  108.29    4.10
  -3  -3   0  105.39    3.40
   3  -3   0  100.79    4.10
   3  -3   0   99.59    4.00
  -3  -3   0  104.69    3.60
   3  -3   0  108.79    3.90
  -3  -3   0  101.29    4.00
  -3  -3   0  104.39    4.00
   3  -3   0  106.49    3.10
  -3  -3   0  105.09    4.20
   3  -3   0  104.09    3.00
  -3   3   0  101.69    4.10
  -3   3   0  102.19    4.00
  -3   3   0  101.09    3.10
  -3   3   0  102.29    3.90
  -3   3   0  104.49    3.90
  -3   3   0  104.49    4.00
   3   3   0  104.89    3.70
   3   3   0  105.09    4.20
   3   3   0  105.19    3.40
   3   3   0  104.69    3.40
  -3   3   0  104.69    3.00
  -3   3   0  102.59    3.90
  -3   3   0  103.29    4.10
  -3   3   0   98.59    4.00
   3   3   0  105.19    4.10
   4  -3   0 1163.28   28.20
  -4  -3   0 1165.38   27.20
   4  -3   0 1156.08   25.80
   4  -3   0 1140.59   27.70
  -4  -3   0 1177.58   27.30
  -4  -3   0 1143.09   26.30
  -4  -3   0 1010.00   27.80
  -4  -3   0 1152.38   28.10
   4  -3   0 1141.79   27.60
   4  -3   0 1144.29   27.00
   4  -3   0 1173.28   28.30
  -4  -3   0 1149.69   26.30
  -4  -3   0 1135.89   28.20
   4  -3   0 1138.79   27.80
  -4  -3   0 1149.98   26.40
  -4  -3   0 1135.99   27.00
  -4  -3   0 1147.79   26.40
   4  -3   0 1136.09   27.90
  -4  -3   0 1165.68   27.90
   4   3   0 1133.09   26.90
   4   3   0 1173.38   27.90
  -4   3   0 1174.38   27.70
  -4   3   0 1136.89   28.00
  -4   3   0 1185.88   27.60
  -4   3   0 1161.18   28.10
  -4   3   0 1159.18   28.10
  -4   3   0 1155.78   28.00
   4   3   0 1170.88   28.40
   4   3   0 1166.98   27.00
  -4   3   0 1166.88   28.20
  -4   3   0 1157.18   25.80
  -4   3   0 1171.78   27.80
  -5  -3   0   13.90    1.50
  -5  -3   0   18.30    1.40
  -5  -3   0   15.80    2.20
   5  -3   0   11.40    2.00
  -5  -3   0   14.20    2.20
  -5  -3   0   17.10    2.20
  -5  -3   0   17.80    1.40
  -5  -3   0   12.70    1.70
  -5  -3   0   17.50    1.30
   5  -3   0   12.50    2.20
  -5  -3   0   17.40    1.90
   5  -3   0   16.70    2.10
   5  -3   0   18.70    1.50
   5  -3   0   17.60    2.20
   5  -3   0   19.90    2.30
  -5  -3   0   17.50    1.40
   5  -3   0   19.80    2.10
  -5   3   0   15.70    1.80
  -5   3   0   24.80    2.40
   5   3   0   19.90    2.40
  -5   3   0   19.10    2.30
   5   3   0   19.40    1.70
  -5   3   0   13.10    1.80
  -5   3   0   18.30    2.00
  -5   3   0   17.50    2.40
  -5   3   0   10.40    2.10
  -5   3   0   19.10    2.40
   5   3   0   17.40    1.60
  -5   3   0   15.80    1.60
   5   3   0   17.10    2.10
   5   3   0   19.80    1.80
  -6  -3   0  246.78    6.80
  -6  -3   0  258.97    7.00
   6  -3   0  260.47    9.40
  -6  -3   0  248.98    8.40
   6  -3   0  260.27    9.20
  -6  -3   0  248.08    7.30
   6  -3   0  246.48    8.30
  -6  -3   0  234.68    8.20
  -6  -3   0  251.37    7.00
   6  -3   0  248.78    7.40
  -6  -3   0  257.07    8.30
   6   3   0  224.08    9.40
  -6   3   0  254.97    9.20
   6   3   0  258.17    7.80
   6   3   0  254.77    7.40
  -6   3   0  259.67    8.50
  -6   3   0  246.18    9.00
  -6   3   0  241.18    7.30
   6   3   0  265.07    8.80
   6   3   0  251.77    7.80
  -6   3   0  253.57    8.20
  -7  -3   0  475.85   13.70
   7  -3   0  452.45   14.60
   7  -3   0  465.55   13.90
   7  -3   0  466.45   14.70
  -7  -3   0  425.36   11.30
  -7  -3   0  466.55   14.80
  -7  -3   0  447.56   13.60
   7  -3   0  452.05   12.30
  -7  -3   0  456.15   11.70
   7   3   0  443.06   12.80
   7   3   0  443.56   14.80
   7   3   0  445.36   12.80
  -7   3   0  465.45   14.50
  -7   3   0  465.65   13.50
  -7   3   0  456.15   14.70
  -7   3   0  455.65   14.50
   7   3   0  455.95   11.90
  -8  -3   0    4.30    1.90
   8  -3   0    1.70    2.10
   8  -3   0    8.50    2.40
  -8  -3   0    2.60    1.90
   8  -3   0    0.10    1.80
  -8  -3   0    5.00    2.30
  -8   3   0    7.30    2.80
   8   3   0    1.20    2.30
   8   3   0    5.10    1.60
  -8   3   0    1.20    2.30
   8   3   0    2.10    1.80
  -8   3   0    5.80    2.40
   9  -3   0    9.60    2.40
  -9  -3   0   15.60    3.40
   9  -3   0   12.20    3.10
   9  -3   0    7.10    3.00
  -9  -3   0    8.00    2.90
  -9  -3   0    9.50    2.80
   9   3   0    5.70    2.50
  -9   3   0   13.10    2.70
   9   3   0   10.70    3.00
  -9   3   0   10.40    3.10
   9   3   0   10.20    2.20
  -9   3   0    4.30    2.30
  -9   3   0    5.90    2.70
 -10  -3   0   17.80    3.30
  10  -3   0   13.70    2.80
 -10  -3   0   16.20    3.40
  10  -3   0    9.10    3.00
 -10  -3   0   19.80    4.00
  10  -3   0   21.80    4.00
  10   3   0   15.10    2.90
 -10   3   0   12.40    3.60
  10   3   0   12.50    3.50
 -10   3   0   17.90    4.00
 -10   3   0   11.60    3.20
  11  -3   0   10.20    3.30
  11  -3   0   17.10    4.00
 -11  -3   0   18.90    3.90
 -11  -3   0   14.50    3.90
  11  -3   0   13.00    2.90
 -11  -3   0   15.20    3.50
  11   3   0   10.60    2.40
 -11   3   0   10.10    3.80
 -11   3   0   13.80    3.10
  11   3   0    7.40    3.50
 -11   3   0   15.40    3.60
 -12  -3   0   12.20    3.60
  12  -3   0   14.50    4.30
 -12   3   0    7.20    3.70
 -12   3   0   13.60    3.90
  12   3   0   12.20    4.50
   0  -4   0 2932.51   64.59
   0  -4   0 2930.51   65.39
   0  -4   0 2965.40   64.59
   0  -4   0 2861.51   65.49
   0  -4   0 2923.71   65.69
   0  -4   0 2862.51   65.49
   0  -4   0 2830.32   65.49
   0  -4   0 2929.31   64.79
   0   4   0 2920.21   65.39
   0   4   0 2921.21   64.59
   0   4   0 2884.41   65.49
   0   4   0 2967.30   65.39
   0   4   0 2926.41   64.59
   0   4   0 2926.41   64.79
   0   4   0 2935.91   65.49
   0   4   0 2953.60   65.59
  -1  -4   0  625.64   15.10
  -1  -4   0  616.54   15.10
   1  -4   0  578.14   15.00
  -1  -4   0  619.24   14.60
   1  -4   0  616.24   14.60
   1  -4   0  635.34   15.20
  -1  -4   0  610.84   14.70
   1  -4   0  631.34   14.50
   1  -4   0  628.34   15.10
   1  -4   0  613.64   14.60
   1  -4   0  628.54   15.10
   1  -4   0  619.94   14.90
  -1  -4   0  612.84   15.10
  -1  -4   0  610.24   14.50
   1  -4   0  615.34   15.20
   1  -4   0  607.14   15.00
  -1  -4   0  592.44   15.00
  -1  -4   0  624.74   14.80
   1   4   0  623.24   14.80
  -1   4   0  611.04   15.10
  -1   4   0  621.44   14.60
   1   4   0  598.14   15.10
  -1   4   0  605.04   14.90
  -1   4   0  610.04   15.10
   1   4   0  605.74   15.00
  -1   4   0  623.64   14.50
   1   4   0  617.54   14.50
  -1   4   0  608.24   15.00
  -1   4   0  627.64   15.00
   1   4   0  588.54   15.10
  -2  -4   0  341.27    9.20
  -2  -4   0  343.67    8.60
  -2  -4   0  334.97    8.00
  -2  -4   0  340.57    8.10
  -2  -4   0  343.77    8.10
   2  -4   0  339.67    8.40
   2  -4   0  359.56    9.50
  -2  -4   0  342.57    8.70
  -2  -4   0  346.77    9.00
   2  -4   0  346.57    9.40
  -2  -4   0  345.27    8.50
   2  -4   0  347.47    9.20
   2  -4   0  331.37    9.40
  -2  -4   0  350.96    9.50
   2  -4   0  343.57    9.40
  -2  -4   0  333.77    8.00
   2  -4   0  334.17    9.10
   2  -4   0  336.67    9.40
   2  -4   0  345.87    9.10
  -2  -4   0  321.77    9.20
   2   4   0  345.27    8.80
  -2   4   0  348.07    9.40
   2   4   0  340.47    9.00
   2   4   0  342.47    9.30
  -2   4   0  351.46    9.00
   2   4   0  343.97    9.50
  -2   4   0  351.46    9.20
  -2   4   0  341.77    8.90
  -2   4   0  343.97    9.20
   2   4   0  343.37    8.80
  -2   4   0  333.07    9.40
  -2   4   0  336.27    9.30
   2   4   0  335.47    8.90
  -2   4   0  351.36    9.40
  -3  -4   0  648.64   15.50
  -3  -4   0  652.93   16.50
   3  -4   0  662.53   15.30
   3  -4   0  663.83   16.60
   3  -4   0  656.83   16.70
   3  -4   0  640.74   15.40
   3  -4   0  655.43   16.60
  -3  -4   0  640.84   15.40
  -3  -4   0  651.63   15.50
  -3  -4   0  641.14   16.20
  -3  -4   0  660.33   15.50
  -3  -4   0  656.03   16.70
   3  -4   0  657.93   16.70
   3  -4   0  627.04   16.70
   3  -4   0  618.74   16.50
  -3  -4   0  668.33   15.30
   3  -4   0  653.63   16.70
  -3  -4   0  689.63   17.00
  -3   4   0  651.13   15.50
   3   4   0  638.04   16.80
   3   4   0  655.03   16.30
   3   4   0  660.03   15.80
  -3   4   0  653.53   16.60
  -3   4   0  652.23   16.70
   3   4   0  661.53   16.90
  -3   4   0  655.03   16.60
  -3   4   0  652.63   16.70
   3   4   0  651.53   15.80
  -3   4   0  658.33   16.60
  -3   4   0  675.83   16.50
   3   4   0  650.83   15.40
   3   4   0  666.03   16.50
  -3   4   0  651.13   16.60
  -3   4   0  648.04   15.30
  -3   4   0  645.94   16.60
  -4  -4   0 2085.29   46.20
  -4  -4   0 2125.89   46.70
  -4  -4   0 2039.20   45.90
   4  -4   0 2042.40   47.60
   4  -4   0 2029.40   47.70
  -4  -4   0 2038.00   46.20
   4  -4   0 2036.30   48.00
  -4  -4   0 2042.20   46.60
  -4  -4   0 2052.49   47.80
  -4  -4   0 2115.89   46.80
   4  -4   0 1991.40   47.80
   4  -4   0 2007.10   48.90
   4  -4   0 2052.59   45.90
  -4  -4   0 2016.00   48.00
   4  -4   0 2070.19   48.20
  -4  -4   0 2019.30   47.00
   4   4   0 2007.90   48.20
   4   4   0 2021.90   46.70
   4   4   0 2067.79   48.00
  -4   4   0 2034.20   47.90
   4   4   0 2115.89   47.20
  -4   4   0 2067.79   45.90
  -4   4   0 2030.40   47.70
  -4   4   0 2068.89   47.60
  -4   4   0 2025.60   47.60
  -4   4   0 1950.70   47.60
  -4   4   0 2042.20   48.20
  -4   4   0 2058.09   46.60
  -4   4   0 2059.09   48.00
  -4   4   0 2082.59   48.00
  -5  -4   0  165.08    4.80
   5  -4   0  153.28    4.80
  -5  -4   0  161.98    6.50
   5  -4   0  164.88    6.60
  -5  -4   0  163.98    4.80
  -5  -4   0  161.18    5.60
  -5  -4   0  169.88    5.70
   5  -4   0  153.08    6.40
   5  -4   0  150.28    6.30
  -5  -4   0  170.58    6.60
   5  -4   0  158.58    6.30
   5  -4   0  164.38    6.30
  -5  -4   0  172.68    6.30
  -5  -4   0  160.78    6.50
  -5  -4   0  156.68    5.50
   5   4   0  168.98    6.50
   5   4   0  163.08    5.60
  -5   4   0  165.28    6.20
  -5   4   0  156.78    6.50
  -5   4   0  154.48    4.90
  -5   4   0  167.98    6.60
  -5   4   0  169.28    6.10
  -5   4   0  169.68    6.60
  -5   4   0  158.68    6.40
  -5   4   0  163.38    6.40
  -5   4   0  155.98    5.90
   5   4   0  163.58    5.40
   5   4   0  166.68    6.70
   5   4   0  168.88    5.50
  -6  -4   0 1065.09   25.30
   6  -4   0 1117.19   25.80
  -6  -4   0 1099.49   27.00
   6  -4   0 1049.09   27.20
   6  -4   0 1047.20   27.60
   6  -4   0 1013.50   29.80
  -6  -4   0 1086.29   25.30
  -6  -4   0 1080.59   28.40
   6  -4   0 1158.18   30.40
   6  -4   0 1118.79   28.60
  -6  -4   0 1127.39   27.00
  -6  -4   0 1065.59   26.30
  -6  -4   0 1095.59   25.40
  -6   4   0 1105.69   28.20
   6   4   0 1122.69   28.80
  -6   4   0 1094.29   28.30
   6   4   0 1100.59   26.60
   6   4   0 1108.79   26.40
  -6   4   0 1118.59   27.40
   6   4   0 1125.79   28.00
   6   4   0 1109.29   26.50
  -6   4   0 1078.29   27.50
  -6   4   0 1069.39   25.80
  -7  -4   0  316.57   10.40
   7  -4   0  313.07    9.00
   7  -4   0  323.67   11.50
  -7  -4   0  292.67    8.10
   7  -4   0  318.97   11.70
  -7  -4   0  320.87   11.60
   7  -4   0  299.77   10.70
  -7  -4   0  317.77    8.50
  -7  -4   0  329.17   10.40
  -7   4   0  334.07   11.70
   7   4   0  318.07    9.30
   7   4   0  320.67   11.00
   7   4   0  322.17   11.80
  -7   4   0  317.47   10.60
  -7   4   0  325.87   11.40
   7   4   0  316.37    9.70
  -7   4   0  326.67   11.50
   7   4   0  331.07   10.00
  -8  -4   0   15.90    2.80
   8  -4   0   17.00    3.40
  -8  -4   0   18.10    3.50
   8  -4   0   19.80    3.40
   8  -4   0   16.60    3.00
  -8  -4   0   20.00    2.90
   8   4   0   17.60    2.40
   8   4   0   11.80    3.00
  -8   4   0   20.90    3.30
   8   4   0   14.40    3.10
  -8   4   0   12.90    3.10
  -8   4   0   13.80    2.80
  -8   4   0   20.70    3.50
   9  -4   0  160.38    8.80
  -9  -4   0  172.88    8.80
   9  -4   0  183.98    9.10
  -9  -4   0  173.38    7.80
   9  -4   0  172.68    8.10
  -9  -4   0  185.78    7.90
  -9   4   0  173.98    8.90
   9   4   0  168.88    8.10
   9   4   0  186.68    9.30
   9   4   0  169.58    7.10
  -9   4   0  174.98    9.00
  -9   4   0  170.88    8.70
  -9   4   0  179.08    7.70
 -10  -4   0   23.10    3.60
 -10  -4   0   17.30    3.50
 -10  -4   0   17.20    3.80
  10  -4   0   22.60    4.70
  10  -4   0   17.90    3.70
  10  -4   0   16.50    3.30
 -10   4   0   14.70    3.10
 -10   4   0   13.50    3.80
 -10   4   0   14.40    3.60
  10   4   0   19.10    3.60
  10   4   0   15.90    2.80
  10   4   0   26.10    4.50
 -11  -4   0   24.30    4.30
  11  -4   0   10.90    3.80
 -11  -4   0   31.50    4.80
 -11  -4   0   12.10    3.40
  11  -4   0   16.20    3.50
  11  -4   0   22.50    4.60
 -11   4   0   19.40    3.90
  11   4   0   29.20    4.80
 -11   4   0   22.10    4.80
  11   4   0   27.60    3.20
 -11   4   0   22.40    4.60
 -12  -4   0    0.10    3.10
  12  -4   0    0.70    3.40
  12  -4   0    0.80    3.50
  12  -4   0    1.30    3.20
 -12  -4   0    5.60    4.10
  12   4   0    2.20    2.30
 -12   4   0    0.80    2.90
   0  -5   0    0.90    0.60
   0  -5   0    2.20    0.40
   0  -5   0    0.90    0.60
   0  -5   0    0.50    0.70
   0  -5   0    0.40    0.60
   0  -5   0    0.90    0.60
   0  -5   0    1.30    0.50
   0  -5   0    0.30    0.50
   0  -5   0    2.00    0.80
   0   5   0    1.10    0.60
   0   5   0    0.60    0.70
   0   5   0    1.10    0.70
   0   5   0    0.40    0.30
   0   5   0    2.00    0.60
   0   5   0    1.40    0.70
   0   5   0    0.90    0.40
   0   5   0   -0.10    0.50
   0   5   0    0.00    0.50
   0   5   0    0.80    0.60
   1  -5   0 1352.06   31.00
   1  -5   0 1366.36   31.40
   1  -5   0 1356.76   30.60
  -1  -5   0 1323.67   30.70
   1  -5   0 1350.06   31.20
  -1  -5   0 1298.47   31.20
  -1  -5   0 1371.66   30.90
   1  -5   0 1316.97   30.50
   1  -5   0 1339.37   31.20
  -1  -5   0 1332.87   31.30
   1  -5   0 1291.17   31.20
  -1  -5   0 1335.37   31.20
   1  -5   0 1318.67   30.50
  -1  -5   0 1319.17   31.20
   1  -5   0 1352.76   31.40
  -1  -5   0 1343.07   30.90
   1   5   0 1359.86   31.00
   1   5   0 1268.67   30.90
   1   5   0 1294.57   30.70
   1   5   0 1346.57   31.10
  -1   5   0 1345.17   30.50
  -1   5   0 1316.97   30.50
  -1   5   0 1343.97   31.30
  -1   5   0 1319.37   31.20
  -1   5   0 1338.07   31.10
  -1   5   0 1332.27   31.10
   1   5   0 1301.47   31.30
  -1   5   0 1315.67   30.50
  -1   5   0 1346.27   31.30
  -1   5   0 1346.97   31.10
   1   5   0 1341.07   30.80
   1   5   0 1331.07   31.20
   2  -5   0 3065.19   69.19
   2  -5   0 3123.89   69.19
  -2  -5   0 2990.60   68.89
   2  -5   0 3079.09   68.49
  -2  -5   0 3093.99   69.09
  -2  -5   0 2979.50   68.29
   2  -5   0 3037.20   68.99
   2  -5   0 3103.09   67.79
  -2  -5   0 3006.20   68.19
   2  -5   0 2986.40   68.99
  -2  -5   0 3022.30   67.99
  -2  -5   0 3008.20   68.89
   2  -5   0 2967.00   68.99
   2  -5   0 2968.70   68.49
  -2  -5   0 3037.00   68.09
  -2  -5   0 3133.39   69.09
   2  -5   0 3140.39   68.39
   2  -5   0 2977.50   68.49
   2   5   0 3027.40   69.09
  -2   5   0 3038.40   69.09
  -2   5   0 2971.60   68.99
   2   5   0 3019.80   68.29
  -2   5   0 3065.79   68.39
  -2   5   0 2947.01   68.79
  -2   5   0 3031.40   68.59
  -2   5   0 3026.00   68.49
  -2   5   0 3082.79   69.09
   2   5   0 3069.09   67.99
  -2   5   0 3015.30   68.79
   2   5   0 3020.20   68.79
   2   5   0 3020.60   68.89
   2   5   0 3067.39   68.39
   2   5   0 3104.89   68.39
  -2   5   0 3062.89   68.39
  -3  -5   0   35.20    1.50
   3  -5   0   30.30    2.50
  -3  -5   0   34.90    2.50
   3  -5   0   32.90    2.60
  -3  -5   0   38.00    2.00
  -3  -5   0   39.00    1.90
   3  -5   0   34.90    2.60
  -3  -5   0   35.90    1.60
   3  -5   0   39.20    2.40
  -3  -5   0   36.70    1.60
  -3  -5   0   36.30    2.30
  -3  -5   0   39.60    2.40
   3  -5   0   34.90    2.40
  -3  -5   0   34.30    2.50
  -3  -5   0   37.30    1.60
   3  -5   0   33.40    1.90
  -3  -5   0   38.80    2.60
   3  -5   0   35.70    2.60
   3  -5   0   37.70    2.40
   3   5   0   38.60    2.50
  -3   5   0   37.20    2.50
   3   5   0   36.70    2.30
  -3   5   0   37.40    2.50
  -3   5   0   36.40    2.40
   3   5   0   37.40    2.60
   3   5   0   39.50    2.80
  -3   5   0   35.70    2.00
  -3   5   0   33.00    2.50
   3   5   0   38.80    2.10
  -3   5   0   38.10    2.60
   3   5   0   35.40    2.10
  -3   5   0   32.10    2.40
  -3   5   0   36.50    2.60
  -3   5   0   32.70    2.50
   4  -5   0 1274.57   31.70
   4  -5   0 1306.97   29.60
  -4  -5   0 1269.67   29.40
   4  -5   0 1263.37   31.00
  -4  -5   0 1268.57   29.60
   4  -5   0 1272.27   32.00
  -4  -5   0 1235.98   31.30
  -4  -5   0 1243.98   31.10
  -4  -5   0 1247.78   30.50
  -4  -5   0 1259.77   29.60
  -4  -5   0 1252.47   31.10
  -4  -5   0 1287.77   31.30
   4  -5   0 1294.87   31.30
   4  -5   0 1286.37   31.40
  -4  -5   0 1261.47   29.50
  -4   5   0 1273.87   31.20
  -4   5   0 1235.58   31.10
  -4   5   0 1317.47   31.10
  -4   5   0 1292.07   31.10
  -4   5   0 1308.67   29.40
   4   5   0 1278.67   30.60
   4   5   0 1269.67   31.50
   4   5   0 1291.17   31.40
  -4   5   0 1281.07   31.00
   4   5   0 1266.17   30.00
  -4   5   0 1311.47   31.40
  -4   5   0 1301.17   31.20
  -4   5   0 1286.27   30.90
  -5  -5   0   12.30    2.10
   5  -5   0   10.60    1.10
   5  -5   0   10.50    2.10
  -5  -5   0    9.80    2.10
  -5  -5   0   14.20    1.80
  -5  -5   0   11.60    1.60
  -5  -5   0   10.50    1.50
   5  -5   0   10.00    2.20
   5  -5   0   12.90    2.30
   5  -5   0   11.60    2.00
  -5  -5   0   13.80    2.20
   5  -5   0   13.70    1.20
   5  -5   0   13.10    2.30
  -5  -5   0   10.40    1.50
  -5   5   0   14.60    2.00
  -5   5   0    9.90    2.10
  -5   5   0   11.00    2.00
  -5   5   0   11.70    2.10
  -5   5   0   14.80    2.30
   5   5   0   10.00    1.60
  -5   5   0   12.10    2.10
  -5   5   0    9.80    1.20
   5   5   0    9.60    1.50
   5   5   0   11.40    2.10
  -5   5   0    9.30    2.00
  -5   5   0    9.90    1.10
   5   5   0   10.10    2.20
   5   5   0    8.40    1.50
   6  -5   0   69.09    4.60
   6  -5   0   59.59    4.20
  -6  -5   0   67.69    3.50
   6  -5   0   65.69    4.40
  -6  -5   0   64.39    2.80
  -6  -5   0   63.89    4.30
  -6  -5   0   69.39    2.70
  -6  -5   0   60.49    4.40
  -6  -5   0   59.39    3.40
  -6  -5   0   62.99    3.50
   6  -5   0   56.59    2.70
  -6   5   0   60.79    2.80
  -6   5   0   64.49    4.40
  -6   5   0   69.39    4.30
   6   5   0   60.89    3.50
   6   5   0   64.69    4.50
   6   5   0   61.49    3.30
   6   5   0   63.69    4.30
  -6   5   0   69.99    4.10
   6   5   0   66.29    3.40
  -6   5   0   65.49    4.40
   7  -5   0    0.60    1.60
   7  -5   0    1.70    1.80
  -7  -5   0    1.00    1.60
  -7  -5   0   -1.20    1.30
  -7  -5   0    2.20    1.30
   7  -5   0    0.90    1.60
  -7  -5   0    0.10    1.60
   7   5   0   -1.00    1.30
  -7   5   0    2.00    1.50
  -7   5   0   -1.50    1.40
   7   5   0    0.40    1.20
   7   5   0   -0.40    1.10
   7   5   0    0.50    1.80
  -7   5   0   -1.90    1.70
   8  -5   0   28.30    4.00
  -8  -5   0   23.60    3.70
   8  -5   0   17.50    3.40
   8  -5   0   22.40    3.50
  -8  -5   0   32.40    4.00
  -8  -5   0   30.30    3.20
  -8  -5   0   22.50    2.90
   8   5   0   25.60    3.60
   8   5   0   23.50    3.80
  -8   5   0   32.40    3.90
   8   5   0   24.40    2.70
  -8   5   0   29.80    3.90
  -8   5   0   23.10    3.30
  -8   5   0   19.80    3.40
   9  -5   0   75.49    5.60
  -9  -5   0   79.79    5.00
   9  -5   0   70.29    5.90
   9  -5   0   77.99    6.10
  -9  -5   0   72.49    5.80
  -9  -5   0   76.49    4.90
  -9  -5   0   76.19    6.00
  -9   5   0   69.19    5.80
  -9   5   0   77.19    6.00
   9   5   0   72.69    5.50
  -9   5   0   68.19    5.00
   9   5   0   70.19    6.10
   9   5   0   76.09    4.40
  -9   5   0   74.99    6.00
  10  -5   0   22.60    3.80
  10  -5   0   27.80    4.60
 -10  -5   0   27.60    3.80
 -10  -5   0   27.10    3.50
  10  -5   0   23.20    4.40
 -10  -5   0   24.80    4.50
 -10  -5   0   21.70    4.40
 -10   5   0   31.30    4.60
  10   5   0   23.50    4.30
  10   5   0   30.30    3.20
  10   5   0   22.50    3.90
 -10   5   0   27.00    4.60
 -10   5   0   27.70    4.70
  11  -5   0    2.30    2.70
 -11  -5   0    0.50    2.80
 -11  -5   0    8.50    3.50
  11  -5   0    5.10    2.80
  11  -5   0    5.30    2.90
 -11   5   0    2.40    3.00
  11   5   0   11.50    3.50
 -11   5   0    2.90    2.90
 -11   5   0   13.30    4.00
  11   5   0    6.70    2.50
 -12  -5   0    8.90    3.70
 -12  -5   0    9.90    3.80
  12  -5   0   12.00    3.20
  12  -5   0    4.60    3.60
  12  -5   0    4.60    3.30
  12   5   0   10.30    4.10
 -12   5   0   16.30    4.30
 -12   5   0    8.30    3.40
  12   5   0   11.30    2.50
 -12   5   0   10.10    3.80
   0  -6   0  254.17    6.50
   0  -6   0  261.67    7.70
   0  -6   0  263.57    7.70
   0  -6   0  244.88    7.50
   0  -6   0  254.27    7.60
   0  -6   0  254.07    7.60
   0  -6   0  258.87    7.50
   0  -6   0  261.77    7.70
   0   6   0  250.87    7.80
   0   6   0  271.87    7.60
   0   6   0  254.67    7.50
   0   6   0  262.17    6.50
   0   6   0  258.47    7.60
   0   6   0  257.47    7.60
   0   6   0  251.27    6.40
   0   6   0  270.67    7.20
   0   6   0  258.57    7.70
   0   6   0  258.97    7.70
   1  -6   0  725.23   17.80
  -1  -6   0  719.83   17.00
  -1  -6   0  713.83   17.60
  -1  -6   0  718.53   17.40
  -1  -6   0  713.33   17.90
  -1  -6   0  707.63   18.00
   1  -6   0  711.63   18.10
   1  -6   0  728.13   17.30
  -1  -6   0  714.73   17.90
   1  -6   0  675.03   17.80
   1  -6   0  725.63   18.00
   1  -6   0  706.83   17.00
  -1  -6   0  720.73   18.00
   1  -6   0  711.23   17.10
  -1  -6   0  729.63   17.60
   1  -6   0  709.43   17.90
   1  -6   0  718.73   18.00
  -1   6   0  707.23   17.80
   1   6   0  707.43   17.70
  -1   6   0  717.83   17.10
   1   6   0  708.23   17.40
  -1   6   0  696.13   17.90
   1   6   0  692.83   18.00
   1   6   0  700.63   17.90
   1   6   0  709.03   16.90
  -1   6   0  721.43   17.90
   1   6   0  714.93   17.80
   1   6   0  705.03   17.70
  -1   6   0  695.03   17.80
  -1   6   0  727.53   17.00
  -1   6   0  679.43   17.50
  -1   6   0  750.92   18.90
  -1   6   0  731.73   18.10
   2  -6   0 1946.01   46.20
   2  -6   0 2004.40   46.20
   2  -6   0 2013.70   45.70
  -2  -6   0 1974.50   46.80
  -2  -6   0 2079.39   46.20
  -2  -6   0 1998.20   46.10
   2  -6   0 2019.80   46.90
  -2  -6   0 2023.50   46.10
   2  -6   0 2024.60   47.00
  -2  -6   0 2105.49   47.10
   2  -6   0 2030.60   47.00
  -2  -6   0 2026.40   47.00
  -2  -6   0 2029.90   45.90
   2  -6   0 2071.79   47.20
   2  -6   0 2009.30   46.90
   2  -6   0 2034.20   46.30
   2  -6   0 2010.40   45.70
  -2  -6   0 1989.70   46.80
  -2   6   0 1958.00   47.00
  -2   6   0 2024.80   46.10
  -2   6   0 1966.00   46.30
   2   6   0 2065.69   46.40
  -2   6   0 2022.70   46.30
   2   6   0 2026.90   45.90
   2   6   0 2006.10   46.80
  -2   6   0 1987.60   46.70
  -2   6   0 2024.40   46.40
  -2   6   0 2018.80   47.00
   2   6   0 1990.20   46.90
  -2   6   0 2046.10   47.10
   2   6   0 1976.30   47.00
   2   6   0 2047.70   46.10
  -2   6   0 2017.20   46.80
  -3  -6   0  263.27    7.20
  -3  -6   0  268.67    6.50
   3  -6   0  282.87    8.70
  -3  -6   0  269.57    6.60
   3  -6   0  247.58    8.40
  -3  -6   0  263.87    7.70
   3  -6   0  266.07    7.60
   3  -6   0  260.77    8.00
  -3  -6   0  262.17    6.50
  -3  -6   0  267.37    8.50
  -3  -6   0  275.57    8.30
   3  -6   0  259.27    8.50
   3  -6   0  263.07    8.10
  -3  -6   0  257.37    7.90
  -3  -6   0  254.87    6.50
   3  -6   0  265.07    7.10
   3  -6   0  254.17    8.50
   3  -6   0  283.07    8.70
   3   6   0  266.97    7.80
  -3   6   0  265.17    7.60
   3   6   0  266.67    7.70
  -3   6   0  268.77    8.40
  -3   6   0  271.87    8.30
  -3   6   0  271.77    8.50
  -3   6   0  260.47    8.50
   3   6   0  268.57    8.40
  -3   6   0  266.47    8.60
   3   6   0  274.87    7.20
  -3   6   0  257.87    8.40
  -3   6   0  272.87    8.00
  -3   6   0  267.37    8.10
   3   6   0  266.07    7.90
   3   6   0  258.67    8.60
  -4  -6   0   30.50    1.90
  -4  -6   0   30.20    1.60
   4  -6   0   30.30    2.80
   4  -6   0   35.80    2.90
   4  -6   0   26.10    2.40
   4  -6   0   25.30    2.50
   4  -6   0   31.90    2.50
  -4  -6   0   31.30    2.80
   4  -6   0   28.70    2.00
  -4  -6   0   32.00    2.70
  -4  -6   0   27.70    2.60
  -4  -6   0   30.50    1.70
  -4  -6   0   30.80    2.40
  -4  -6   0   31.10    1.70
  -4  -6   0   26.30    2.50
  -4  -6   0   28.50    2.40
  -4  -6   0   30.50    1.70
  -4  -6   0   32.20    1.70
   4  -6   0   34.30    1.80
  -4  -6   0   33.00    1.90
   4  -6   0   32.40    2.90
   4  -6   0   26.70    2.40
  -4   6   0   30.10    2.60
  -4   6   0   30.90    2.70
   4   6   0   28.60    2.40
   4   6   0   30.50    2.10
   4   6   0   27.80    2.40
  -4   6   0   35.40    2.90
  -4   6   0   28.10    2.70
  -4   6   0   28.90    2.50
  -4   6   0   31.60    2.80
  -4   6   0   28.00    1.90
   4   6   0   32.60    2.80
  -4   6   0   30.90    2.60
   4   6   0   31.60    1.70
   4   6   0   29.10    2.70
  -5  -6   0  140.09    4.40
   5  -6   0  139.89    4.50
   5  -6   0  140.89    6.20
   5  -6   0  135.69    7.30
  -5  -6   0  140.49    6.00
  -5  -6   0  144.29    4.90
   5  -6   0  138.69    4.30
  -5  -6   0  136.49    4.80
  -5  -6   0  137.49    4.30
   5  -6   0  140.79    6.30
  -5  -6   0  155.88    6.60
  -5  -6   0  145.29    4.80
  -5  -6   0  140.69    4.80
   5  -6   0  144.29    6.30
   5   6   0  148.19    6.40
   5   6   0  143.69    5.20
  -5   6   0  142.39    7.00
   5   6   0  138.99    5.60
  -5   6   0  146.49    6.20
  -5   6   0  142.99    6.10
  -5   6   0  136.29    6.00
   5   6   0  147.19    6.50
  -5   6   0  137.19    6.10
  -5   6   0  144.59    4.50
  -5   6   0  137.89    4.30
   5   6   0  157.68    9.30
  -6  -6   0   15.30    2.70
  -6  -6   0   18.00    2.30
   6  -6   0   20.40    3.00
  -6  -6   0   16.40    2.10
  -6  -6   0   22.40    3.10
  -6  -6   0   21.10    1.80
  -6  -6   0   16.40    2.00
  -6  -6   0   18.10    1.50
  -6  -6   0   17.40    2.00
   6  -6   0   22.20    2.90
   6  -6   0   22.80    1.60
   6  -6   0   20.10    3.00
   6   6   0   21.40    2.90
  -6   6   0   19.40    2.90
   6   6   0   18.90    2.20
  -6   6   0   17.30    2.30
  -6   6   0   18.20    2.90
  -6   6   0   22.50    2.70
  -6   6   0   18.00    1.30
  -6   6   0   13.20    2.70
   6   6   0   21.80    2.40
   6   6   0   20.30    2.20
   6   6   0   22.40    3.10
  -7  -6   0   19.00    3.20
   7  -6   0   22.30    3.40
   7  -6   0   17.80    3.10
  -7  -6   0   16.80    2.10
  -7  -6   0   15.30    3.00
  -7  -6   0   18.70    2.40
   7  -6   0   15.50    2.90
   7   6   0   19.50    3.10
  -7   6   0   17.70    3.20
   7   6   0   20.80    2.50
  -7   6   0   17.80    2.90
  -7   6   0   12.90    2.80
   7   6   0   19.40    3.30
   7   6   0   18.90    2.40
   8  -6   0   -1.70    1.80
  -8  -6   0   -0.20    1.70
  -8  -6   0    1.30    1.30
  -8  -6   0    0.50    1.30
   8  -6   0    1.80    1.90
  -8  -6   0   -3.80    1.40
   8  -6   0   -0.20    1.60
  -8   6   0   -0.80    1.60
  -8   6   0   -1.90    1.70
   8   6   0    2.60    1.90
  -8   6   0    1.80    1.80
   8   6   0   -1.70    1.80
  -8   6   0   -1.30    1.70
   8   6   0   -1.00    1.30
   9  -6   0  250.47   15.50
   9  -6   0  198.08    9.70
  -9  -6   0  181.68    7.80
   9  -6   0  178.38    8.80
  -9  -6   0  190.98    8.00
  -9  -6   0  202.98    9.60
  -9   6   0  180.08    9.30
  -9   6   0  193.78    9.50
  -9   6   0  188.38    8.60
   9   6   0  203.08    9.20
  10  -6   0   33.60    4.40
  10  -6   0   26.40    4.70
 -10  -6   0   38.50    5.20
  10  -6   0   27.90    4.80
 -10  -6   0   34.80    5.00
  10   6   0   39.60    5.40
 -10   6   0   39.70    4.80
 -10   6   0   36.90    4.90
  10   6   0   36.90    3.60
 -10   6   0   36.80    4.90
 -10   6   0   36.70    4.90
 -11  -6   0   27.70    4.70
 -11  -6   0   30.70    4.90
  11  -6   0   28.50    4.60
  11  -6   0   26.50    5.10
  11  -6   0   26.00    5.00
 -11   6   0   27.00    4.80
  11   6   0   26.20    3.50
 -11   6   0   31.80    5.10
 -11   6   0   18.00    4.10
  11   6   0   29.20    5.10
 -12  -6   0    7.20    3.70
 -12  -6   0   10.10    3.90
  12  -6   0    7.80    3.10
  12  -6   0    9.70    3.80
 -12   6   0   -0.40    3.20
 -12   6   0    8.90    3.70
  12   6   0    2.80    3.40
  12   6   0    5.00    2.20
 -12   6   0    3.50    3.10
   0  -7   0    1.90    0.80
   0  -7   0    1.90    0.90
   0  -7   0   -0.30    0.70
   0  -7   0    1.40    0.90
   0  -7   0    1.10    1.00
   0  -7   0    0.40    0.80
   0  -7   0    1.60    0.50
   0  -7   0    0.40    0.70
   0   7   0    1.20    0.90
   0   7   0    3.10    1.00
   0   7   0    0.70    0.80
   0   7   0    2.30    0.60
   0   7   0    1.30    0.80
   0   7   0    0.50    0.80
   0   7   0    1.20    0.50
   0   7   0    0.20    0.80
   0   7   0    2.00    0.90
   0   7   0    0.50    0.50
  -1  -7   0  266.57    8.40
   1  -7   0  284.47    8.60
  -1  -7   0  275.87    8.20
  -1  -7   0  275.87    8.60
   1  -7   0  281.57    8.60
   1  -7   0  284.97    8.00
  -1  -7   0  282.87    8.30
  -1  -7   0  287.77    8.50
   1  -7   0  271.47    8.50
   1  -7   0  266.67    9.50
   1  -7   0  271.87    8.40
  -1  -7   0  277.57    8.60
   1  -7   0  274.67    8.50
   1  -7   0  275.37    7.60
   1  -7   0  269.97    7.60
  -1  -7   0  287.07    7.60
  -1  -7   0  281.57    8.10
   1   7   0  273.37    7.50
  -1   7   0  275.77    8.70
  -1   7   0  284.57    8.70
   1   7   0  289.67    8.50
   1   7   0  298.87    8.20
  -1   7   0  273.27    7.50
  -1   7   0  282.87    7.60
  -1   7   0  274.97    8.40
  -1   7   0  288.67    8.60
  -1   7   0  277.97    8.60
   1   7   0  276.47    8.70
  -1   7   0  270.77    8.40
   1   7   0  273.37    8.30
   1   7   0  283.57    8.40
   1   7   0  289.27    8.60
  -2  -7   0   94.29    3.60
   2  -7   0   92.59    3.50
  -2  -7   0   90.09    4.20
  -2  -7   0   93.89    3.70
   2  -7   0   86.99    3.70
  -2  -7   0   93.39    3.80
   2  -7   0   88.79    4.30
   2  -7   0   90.29    4.30
  -2  -7   0   94.19    4.40
  -2  -7   0   88.09    4.10
  -2  -7   0   90.49    3.60
   2  -7   0   82.29    4.50
  -2  -7   0   90.59    4.30
   2  -7   0   87.69    4.20
   2  -7   0   88.59    3.60
   2  -7   0   86.69    3.80
   2  -7   0   92.39    3.50
  -2  -7   0   94.19    4.30
   2  -7   0   92.39    4.30
  -2   7   0   90.99    4.30
   2   7   0   93.19    3.60
  -2   7   0   88.29    4.00
   2   7   0   90.39    3.90
  -2   7   0   93.49    3.60
  -2   7   0   89.49    3.70
  -2   7   0   87.39    3.90
   2   7   0   89.79    4.10
  -2   7   0   92.29    4.20
  -2   7   0   93.39    4.30
  -2   7   0   94.49    4.40
   2   7   0   93.99    4.40
   2   7   0   91.89    3.60
  -2   7   0   90.49    3.80
   3  -7   0    6.40    1.70
  -3  -7   0    6.10    1.30
  -3  -7   0    4.70    1.20
  -3  -7   0    4.10    1.00
   3  -7   0    6.40    1.60
   3  -7   0    5.60    1.50
   3  -7   0    2.90    1.30
  -3  -7   0    5.40    1.30
  -3  -7   0    3.90    1.50
   3  -7   0    3.70    1.00
   3  -7   0    5.10    1.10
  -3  -7   0    4.20    1.30
   3  -7   0    3.20    1.00
   3  -7   0    2.90    1.20
  -3  -7   0    7.90    1.80
   3  -7   0    1.80    1.20
   3  -7   0    5.10    1.20
  -3  -7   0    5.10    1.00
   3   7   0    6.70    1.40
   3   7   0    5.00    1.30
  -3   7   0    3.70    1.30
  -3   7   0    2.20    1.00
   3   7   0    2.30    0.80
  -3   7   0    3.20    1.20
   3   7   0    5.50    1.20
   3   7   0    3.00    1.20
  -3   7   0    4.10    1.20
  -3   7   0    2.40    1.40
  -3   7   0    3.90    1.50
  -3   7   0    2.70    1.30
  -3   7   0    6.80    1.70
   3   7   0    2.30    1.20
   4  -7   0   10.40    2.10
  -4  -7   0   11.10    1.10
  -4  -7   0   10.90    1.70
  -4  -7   0   12.00    1.40
   4  -7   0   11.90    1.30
   4  -7   0   11.00    1.80
   4  -7   0   11.80    1.30
   4  -7   0   11.70    1.70
  -4  -7   0   12.40    1.90
   4  -7   0   10.00    1.90
  -4  -7   0    9.60    1.20
   4  -7   0   12.60    2.40
   4  -7   0   12.70    2.20
   4  -7   0   10.90    2.40
  -4  -7   0   12.60    1.30
  -4  -7   0   11.90    1.00
  -4  -7   0   16.00    2.30
   4  -7   0   13.20    2.10
  -4  -7   0    9.40    1.20
  -4   7   0   12.40    1.50
  -4   7   0   12.00    2.10
   4   7   0   12.60    1.40
   4   7   0   11.10    1.90
   4   7   0   15.10    1.80
  -4   7   0   10.40    2.00
   4   7   0   10.60    1.90
  -4   7   0   14.40    2.00
  -4   7   0    9.80    2.40
  -4   7   0   12.10    1.90
  -4   7   0   12.60    2.00
  -4   7   0   10.80    2.20
  -4   7   0   17.00    2.30
  -5  -7   0    4.40    1.50
   5  -7   0    1.10    1.40
  -5  -7   0    1.20    1.40
  -5  -7   0    2.70    0.90
  -5  -7   0    1.60    0.80
   5  -7   0    2.20    0.80
  -5  -7   0    2.80    1.40
  -5  -7   0    2.80    0.90
  -5  -7   0    2.70    0.90
   5  -7   0    3.60    1.60
  -5  -7   0    2.50    0.90
   5  -7   0    2.40    1.40
   5  -7   0    2.00    1.60
  -5   7   0    2.50    1.40
  -5   7   0    2.50    0.90
  -5   7   0    1.70    1.70
   5   7   0    1.80    1.00
  -5   7   0    3.70    1.60
   5   7   0    3.50    1.60
   5   7   0    2.30    1.10
   5   7   0    6.20    1.70
  -5   7   0    2.90    1.50
  -5   7   0    1.50    1.50
  -6  -7   0  100.19    3.50
  -6  -7   0   94.39    6.80
  -6  -7   0   93.59    3.50
  -6  -7   0  102.49    4.20
   6  -7   0  106.29    6.00
   6  -7   0  103.29    5.70
   6  -7   0  101.39    5.80
  -6  -7   0  106.19    5.60
  -6  -7   0  114.79    6.00
   6   7   0  113.19    5.20
   6   7   0  104.59    4.60
   6   7   0  102.79    6.00
  -6   7   0  103.09    3.60
  -6   7   0  100.29    5.70
  -6   7   0  102.09    5.80
   6   7   0   98.39    5.70
   6   7   0   99.49    4.60
  -6   7   0  102.79    5.90
   7  -7   0   18.30    3.10
   7  -7   0   11.80    2.80
  -7  -7   0   13.70    2.80
  -7  -7   0   14.40    2.20
  -7  -7   0   17.20    2.20
   7  -7   0   16.00    3.30
  -7  -7   0   17.40    3.10
   7   7   0   21.60    3.30
  -7   7   0   15.70    3.20
   7   7   0   12.80    2.90
   7   7   0   17.30    2.40
   7   7   0   18.70    2.70
  -7   7   0   16.60    3.30
  -7   7   0   16.40    3.00
  -8  -7   0  102.99    6.40
   8  -7   0  114.19    6.90
   8  -7   0  109.89    7.00
  -8  -7   0  109.39    6.70
  -8  -7   0  105.09    5.20
  -8  -7   0  101.89    5.00
   8  -7   0   98.79    6.30
   8   7   0  106.09    6.60
   8   7   0  100.39    6.80
  -8   7   0  100.29    6.50
  -8   7   0  103.79    6.50
  -8   7   0  103.49    6.00
  -8   7   0  100.69    6.50
   8   7   0   98.79    5.00
   9  -7   0  242.48   10.60
   9  -7   0  225.78   10.80
  -9  -7   0  253.87   11.00
  -9  -7   0  244.18   11.10
   9  -7   0  239.38   11.10
   9   7   0  242.58   10.60
  -9   7   0  263.77   11.30
  -9   7   0  229.68   10.80
  -9   7   0  219.88    9.90
   9   7   0  248.78   11.40
  -9   7   0  243.18   10.90
   9   7   0  222.58    8.60
 -10  -7   0   43.50    5.30
  10  -7   0   47.40    5.50
  10  -7   0   48.80    5.10
 -10  -7   0   49.70    5.50
  10  -7   0   47.30    5.60
 -10   7   0   43.70    5.50
  10   7   0   40.60    3.80
  10   7   0   47.60    5.90
 -10   7   0   57.39    5.40
 -10   7   0   48.70    5.60
  10   7   0   36.30    5.00
 -10   7   0   35.60    5.10
  11  -7   0   44.20    5.40
 -11  -7   0   44.20    5.70
  11  -7   0   47.70    6.20
  11  -7   0   59.59    6.10
 -11  -7   0   45.60    5.90
  11   7   0   42.50    3.90
  11   7   0   43.00    5.40
 -11   7   0   45.50    5.90
 -11   7   0   54.49    6.30
 -11   7   0   51.19    6.20
   0  -8   0   33.80    2.60
   0  -8   0   31.10    1.90
   0  -8   0   30.20    2.30
   0  -8   0   31.70    2.50
   0  -8   0   27.20    2.30
   0  -8   0   34.10    2.50
   0  -8   0   31.10    2.30
   0   8   0   28.80    2.40
   0   8   0   30.70    2.50
   0   8   0   24.20    2.10
   0   8   0   30.50    2.50
   0   8   0   29.80    2.40
   0   8   0   34.40    2.60
   0   8   0   27.60    2.30
   0   8   0   31.40    1.50
   0   8   0   31.70    1.80
   1  -8   0  768.12   19.40
  -1  -8   0  789.42   20.10
  -1  -8   0  780.42   19.60
  -1  -8   0  824.12   20.80
  -1  -8   0  782.82   20.30
   1  -8   0  770.42   20.20
   1  -8   0  782.72   18.90
   1  -8   0  813.42   19.00
  -1  -8   0  797.22   18.90
  -1  -8   0  791.72   19.90
  -1  -8   0  784.62   20.00
   1  -8   0  779.22   20.20
   1  -8   0  795.52   20.30
  -1  -8   0  777.62   20.30
   1  -8   0  789.12   20.00
  -1   8   0  800.72   18.90
  -1   8   0  775.12   20.10
  -1   8   0  778.42   18.80
  -1   8   0  800.32   18.80
  -1   8   0  774.72   19.90
  -1   8   0  804.92   20.40
   1   8   0  760.72   18.70
   1   8   0  787.22   20.40
   1   8   0  710.43   19.80
   1   8   0  779.92   19.90
   1   8   0  806.92   19.70
  -1   8   0  700.43   19.90
   1   8   0  736.83   19.90
  -1   8   0  803.92   20.30
   2  -8   0 1308.97   32.20
   2  -8   0 1373.76   31.60
  -2  -8   0 1356.46   33.00
  -2  -8   0 1324.07   32.80
   2  -8   0 1321.17   31.80
   2  -8   0 1367.56   31.50
   2  -8   0 1359.86   33.00
  -2  -8   0 1312.57   32.00
  -2  -8   0 1348.57   31.80
   2  -8   0 1343.77   31.70
  -2  -8   0 1347.97   31.60
  -2  -8   0 1352.96   32.80
  -2  -8   0 1337.87   32.80
  -2  -8   0 1335.87   32.80
  -2  -8   0 1336.97   31.90
   2  -8   0 1317.77   32.70
   2  -8   0 1338.57   32.80
   2  -8   0 1355.86   33.00
   2  -8   0 1339.17   33.00
   2   8   0 1356.06   32.30
  -2   8   0 1335.77   32.60
   2   8   0 1361.96   31.60
   2   8   0 1347.47   31.80
  -2   8   0 1351.26   33.00
  -2   8   0 1331.97   33.70
  -2   8   0 1359.06   31.90
  -2   8   0 1349.56   33.00
  -2   8   0 1345.07   32.70
   2   8   0 1348.47   32.90
  -2   8   0 1319.07   32.80
   2   8   0 1357.06   33.00
   2   8   0 1344.97   32.60
  -2   8   0 1317.37   31.40
  -3  -8   0  989.10   26.70
  -3  -8   0 1005.60   25.50
   3  -8   0 1015.60   23.60
   3  -8   0  995.30   24.30
   3  -8   0  988.00   25.40
   3  -8   0 1033.40   25.50
  -3  -8   0 1028.00   25.40
   3  -8   0  992.00   24.40
  -3  -8   0  846.42   25.80
  -3  -8   0 1009.80   24.40
  -3  -8   0  994.00   25.60
   3  -8   0  984.30   25.50
   3  -8   0  926.81   26.20
   3  -8   0  994.00   25.60
  -3  -8   0  991.30   23.80
   3  -8   0 1004.70   23.50
  -3  -8   0  980.40   25.20
   3   8   0  980.60   24.20
   3   8   0 1005.30   24.60
   3   8   0  989.60   23.80
  -3   8   0  991.90   25.40
  -3   8   0 1009.90   24.50
  -3   8   0  957.30   25.00
   3   8   0  980.70   24.40
  -3   8   0 1014.10   24.70
  -3   8   0 1020.40   24.30
  -3   8   0  996.40   25.50
  -3   8   0 1020.60   24.80
   3   8   0  937.71   25.00
  -3   8   0  985.90   25.10
  -3   8   0  963.10   25.30
   3   8   0  975.00   25.30
   3   8   0 1009.30   25.60
   4  -8   0  157.68    5.60
   4  -8   0  157.98    5.00
  -4  -8   0  159.28    5.20
  -4  -8   0  165.58    9.30
   4  -8   0  167.18    6.30
   4  -8   0  137.69    8.20
  -4  -8   0  154.88    5.40
  -4  -8   0  152.28    4.10
   4  -8   0  162.98    5.00
  -4  -8   0  163.38    4.20
   4  -8   0  164.58    7.00
  -4  -8   0  157.58    6.10
   4  -8   0  157.58    6.80
   4  -8   0  165.38    6.90
  -4  -8   0  145.29    8.60
  -4  -8   0  161.88    4.20
  -4   8   0  162.28    6.90
  -4   8   0  153.98    9.60
  -4   8   0  173.98    6.60
  -4   8   0  159.78    5.70
  -4   8   0  162.18    6.70
  -4   8   0  165.18    6.60
   4   8   0  163.68    6.10
   4   8   0  164.28    6.60
   4   8   0  155.98    7.00
   4   8   0  159.48    5.20
   4   8   0  157.58    6.10
  -4   8   0  159.28    6.70
  -5  -8   0  138.99    4.60
  -5  -8   0  146.09    4.60
  -5  -8   0  143.89    4.80
  -5  -8   0  149.99    5.00
  -5  -8   0  154.88    4.70
   5  -8   0  152.18    6.50
  -5  -8   0  155.88    7.00
  -5  -8   0  142.49    6.30
   5  -8   0  161.58    7.10
   5  -8   0  155.58    4.80
   5  -8   0  155.08    7.10
   5  -8   0  152.38    6.90
  -5   8   0  153.28    6.80
  -5   8   0  159.38    7.00
   5   8   0  151.98    5.80
   5   8   0  148.39    4.90
   5   8   0  149.59    7.00
  -5   8   0  147.09    6.70
   5   8   0  152.98    5.90
   5   8   0  154.78    6.50
  -5   8   0  156.38    5.40
  -5   8   0  157.88    6.80
  -6  -8   0  223.68    9.20
  -6  -8   0  217.58    6.70
   6  -8   0  232.88    9.40
  -6  -8   0  221.08    8.60
   6  -8   0  219.18    9.10
  -6  -8   0  211.88    6.60
   6  -8   0  217.78    9.10
  -6   8   0  210.18    6.60
   6   8   0  235.98    8.70
   6   8   0  218.58    9.10
  -6   8   0  216.68    8.80
  -6   8   0  215.98    8.90
  -6   8   0  214.78    8.90
   6   8   0  212.58    7.60
   7  -8   0   36.90    4.30
   7  -8   0   38.10    4.30
  -7  -8   0   43.40    4.30
  -7  -8   0   43.10    4.10
   7  -8   0   35.20    4.20
  -7   8   0   33.30    3.80
   7   8   0   41.60    4.30
  -7   8   0   39.40    4.10
   7   8   0   38.50    3.20
   7   8   0   39.00    3.60
  -7   8   0   35.80    4.20
   8  -8   0    8.70    2.90
  -8  -8   0   12.50    3.10
  -8  -8   0   16.50    3.60
   8  -8   0    8.70    3.00
   8  -8   0   12.10    3.10
  -8   8   0   12.20    2.90
  -8   8   0   13.70    3.30
  -8   8   0   11.70    2.90
   8   8   0   11.30    2.20
  -8   8   0   13.80    3.20
   8   8   0   12.40    3.20
   8   8   0   14.80    3.40
  -9  -8   0   -1.00    2.20
   9  -8   0    4.90    2.60
   9  -8   0    2.50    2.70
  -9   8   0    4.20    2.70
   9   8   0    1.80    2.50
  -9   8   0   -3.60    2.00
  -9   8   0    8.00    2.50
   9   8   0    2.30    1.80
  10  -8   0    3.80    2.80
  10  -8   0    2.40    2.30
  10  -8   0    0.70    2.30
 -10  -8   0    1.40    2.70
 -10  -8   0   -1.10    2.60
 -10   8   0    0.90    2.30
  10   8   0    2.10    2.50
 -10   8   0   -0.30    2.50
  10   8   0    1.70    1.80
 -10   8   0   -0.40    2.70
 -10   8   0    2.10    2.50
 -11  -8   0    2.90    2.70
  11  -8   0    2.30    2.90
 -11  -8   0    3.60    3.50
  11  -8   0    7.00    3.50
  11  -8   0    6.60    3.00
 -11   8   0   11.90    4.20
 -11   8   0    1.50    2.60
  11   8   0    4.80    2.10
  11   8   0    0.70    3.70
 -11   8   0    2.10    3.40
   0  -9   0    0.90    1.20
   0  -9   0    1.30    1.00
   0  -9   0   -0.50    1.00
   0  -9   0    0.50    0.70
   0  -9   0    2.20    1.20
   0  -9   0    2.10    1.20
   0  -9   0    1.40    1.30
   0  -9   0   -0.30    1.00
   0   9   0    1.60    1.30
   0   9   0    0.90    0.60
   0   9   0    1.10    0.90
   0   9   0    0.80    0.90
   0   9   0   -0.70    1.00
   0   9   0    1.40    1.10
   0   9   0    0.50    0.60
   0   9   0    0.90    1.10
   0   9   0    0.80    1.00
   0   9   0    1.40    1.30
  -1  -9   0   32.20    2.60
  -1  -9   0   27.50    2.70
  -1  -9   0   27.00    2.60
   1  -9   0   32.40    2.90
  -1  -9   0   28.20    2.00
   1  -9   0   26.10    1.90
   1  -9   0   28.30    2.20
   1  -9   0   26.70    2.60
  -1  -9   0   26.90    2.40
   1  -9   0   29.80    2.80
  -1  -9   0   25.80    2.60
   1  -9   0   25.90    2.70
   1  -9   0   28.50    2.60
  -1  -9   0   33.00    2.60
   1  -9   0   30.10    2.00
  -1  -9   0   30.60    2.40
   1  -9   0   28.10    2.60
   1   9   0   26.90    2.00
  -1   9   0   28.10    2.00
   1   9   0   29.90    2.70
   1   9   0   26.60    2.60
  -1   9   0   30.00    2.80
   1   9   0   27.70    2.60
  -1   9   0   32.40    2.00
  -1   9   0   27.10    2.60
  -1   9   0   28.70    2.50
  -1   9   0   27.70    2.60
   1   9   0   27.80    2.40
  -1   9   0   26.50    1.90
  -1   9   0   29.40    2.80
   1   9   0   28.80    2.60
  -1   9   0   25.80    2.50
   1   9   0   28.20    2.50
  -2  -9   0 2606.14   63.39
  -2  -9   0 2694.13   62.09
  -2  -9   0 2566.44   61.89
   2  -9   0 2638.64   60.59
  -2  -9   0 2660.13   60.59
   2  -9   0 2594.74   60.69
   2  -9   0 2722.03   62.19
   2  -9   0 2654.93   60.69
   2  -9   0 2661.03   62.19
  -2  -9   0 2626.54   60.89
  -2  -9   0 2707.63   62.29
   2  -9   0 2667.63   61.59
   2  -9   0 2655.93   60.59
   2  -9   0 2722.83   62.39
   2  -9   0 2688.43   62.19
  -2  -9   0 2712.73   61.29
   2   9   0 2463.75   61.59
  -2   9   0 2710.43   60.69
   2   9   0 2711.33   61.49
   2   9   0 2679.23   62.29
   2   9   0 2598.24   61.49
   2   9   0 2679.73   60.99
  -2   9   0 2562.14   61.69
  -2   9   0 2654.23   60.39
  -2   9   0 2688.23   60.79
  -2   9   0 2628.54   61.69
   2   9   0 2628.24   60.49
  -2   9   0 2600.94   62.09
  -2   9   0 2716.43   62.39
   2   9   0 2707.03   62.19
  -2   9   0 2695.53   62.29
  -2   9   0 2632.74   61.59
   3  -9   0  469.25   13.50
  -3  -9   0  505.65   15.00
   3  -9   0  482.85   14.50
   3  -9   0  486.15   13.40
  -3  -9   0  483.55   13.30
   3  -9   0  497.05   14.70
  -3  -9   0  468.95   12.90
   3  -9   0  483.05   14.50
   3  -9   0  501.75   12.80
   3  -9   0  478.85   12.70
   3  -9   0  489.05   14.50
  -3   9   0  480.25   14.40
  -3   9   0  480.35   13.60
   3   9   0  464.25   13.10
  -3   9   0  508.15   14.70
   3   9   0  505.95   13.00
   3   9   0  497.45   14.60
  -3   9   0  462.25   16.40
  -3   9   0  481.45   13.20
  -3   9   0  484.05   13.60
   3   9   0  505.65   14.90
   3   9   0  478.25   13.50
  -3   9   0  488.95   13.70
   4  -9   0  161.08    7.10
  -4  -9   0  151.88    5.30
  -4  -9   0  159.28    5.60
   4  -9   0  158.08    6.30
  -4  -9   0  169.48    7.00
   4  -9   0  162.48    7.20
  -4  -9   0  158.68    6.20
   4  -9   0  148.39    5.80
   4  -9   0  158.38    5.20
  -4   9   0  161.88    6.60
   4   9   0  151.48    7.10
   4   9   0  162.28    6.20
  -4   9   0  158.48    6.00
  -4   9   0  157.48    7.00
  -4   9   0  166.58    6.60
   4   9   0  158.08    5.40
  -4   9   0  168.08    7.10
   4   9   0  155.18    7.10
   4   9   0  172.08    7.10
  -4   9   0  156.58    6.90
   4   9   0  151.48    6.00
  -4   9   0  151.18    6.10
   5  -9   0   32.50    3.70
   5  -9   0   34.50    3.80
  -5  -9   0   30.10    3.10
   5  -9   0   28.50    3.00
   5  -9   0   31.90    3.70
  -5  -9   0   29.50    1.50
  -5  -9   0   25.00    3.30
   5   9   0   25.50    3.20
  -5   9   0   31.90    2.50
   5   9   0   25.40    3.30
  -5   9   0   35.90    3.50
  -5   9   0   30.30    3.30
  -5   9   0   27.90    3.60
   5   9   0   29.90    2.20
   5   9   0   31.40    2.80
  -5   9   0   27.10    3.10
  -6  -9   0  309.07   10.80
   6  -9   0  304.07   11.40
   6  -9   0  324.27   11.60
   6  -9   0  304.07   11.50
  -6  -9   0  296.57   11.30
   6   9   0  299.57    9.80
  -6   9   0  301.87   11.30
  -6   9   0  303.27   11.20
   6   9   0  312.77   10.80
   6   9   0  302.17   11.50
  -6   9   0  288.67    8.80
  -6   9   0  291.57   11.20
   7  -9   0  194.78    9.10
   7  -9   0  194.08    9.10
   7  -9   0  212.18    9.60
  -7  -9   0  193.18    9.20
  -7  -9   0  217.28    9.00
  -7   9   0  193.28    9.10
   7   9   0  194.78    9.30
  -7   9   0  193.18    8.90
   7   9   0  198.88    7.60
  -7   9   0  199.88    8.90
   7   9   0  193.88    8.20
  -8  -9   0   10.30    4.00
   8  -9   0   14.50    3.50
  -8  -9   0   20.40    3.90
   8  -9   0   10.20    3.00
   8  -9   0   14.30    3.50
   8   9   0   14.20    3.40
  -8   9   0   16.40    3.70
  -8   9   0   14.00    3.60
  -8   9   0   12.20    3.00
  -9  -9   0    0.80    2.30
  -9  -9   0    2.90    2.50
   9  -9   0    4.90    2.60
   9  -9   0    3.50    2.50
   9  -9   0    3.30    2.70
  -9   9   0    1.80    2.50
   9   9   0    1.90    1.50
  -9   9   0    2.80    2.50
   9   9   0   -0.60    2.40
  -9   9   0    0.70    2.40
  10  -9   0   -0.10    2.30
  10  -9   0    2.80    2.60
 -10  -9   0   -0.50    2.40
 -10  -9   0   10.50    3.40
  10  -9   0    2.30    2.60
 -10   9   0    2.30    2.50
 -10   9   0    1.00    2.50
  10   9   0   -1.60    2.40
 -10   9   0    4.70    2.80
  10   9   0    0.70    1.70
 -10   9   0    0.40    3.20
 -11  -9   0    5.80    3.50
 -11  -9   0   17.90    4.40
  11  -9   0    7.70    3.30
  11  -9   0    8.50    3.70
  11  -9   0   13.50    5.10
 -11   9   0   10.60    3.90
 -11   9   0   15.30    3.80
  11   9   0   10.20    4.50
  11   9   0   14.80    3.50
 -11   9   0   17.40    4.30
   0 -10   0   10.80    2.00
   0 -10   0   11.40    2.20
   0 -10   0   10.30    1.50
   0 -10   0    8.80    1.90
   0 -10   0    5.30    1.80
   0 -10   0    7.80    1.90
   0 -10   0    9.20    2.00
   0  10   0   10.30    2.10
   0  10   0    7.90    1.00
   0  10   0    7.80    1.10
   0  10   0    9.10    2.00
   0  10   0   12.40    2.10
   0  10   0   11.90    2.30
   0  10   0   13.00    1.70
   1 -10   0    1.80    1.40
   1 -10   0    4.10    1.60
   1 -10   0    2.50    1.10
  -1 -10   0    2.60    1.40
  -1 -10   0    3.60    1.60
   1 -10   0    0.80    1.20
  -1 -10   0    1.80    1.30
   1 -10   0    1.20    1.40
  -1 -10   0    2.90    1.00
   1 -10   0    3.80    1.40
  -1 -10   0    2.60    1.70
  -1 -10   0    1.80    1.20
   1  10   0    3.20    1.40
   1  10   0    2.40    1.80
  -1  10   0    1.90    1.50
  -1  10   0    1.20    1.30
   1  10   0    1.20    1.00
  -1  10   0    0.10    0.90
   1  10   0    2.90    1.30
  -1  10   0    0.70    1.20
   1  10   0    2.80    1.40
  -1  10   0    1.90    1.60
   1  10   0   -0.40    1.20
  -1  10   0    1.90    1.10
  -1  10   0    1.60    1.00
  -2 -10   0    0.90    1.70
   2 -10   0    2.60    2.70
   2 -10   0    2.40    1.50
   2 -10   0    2.50    1.70
  -2 -10   0    2.20    1.20
  -2 -10   0    0.80    1.10
   2 -10   0    0.80    1.00
  -2 -10   0   -0.30    1.00
   2 -10   0    1.60    1.10
   2 -10   0    1.50    1.40
   2 -10   0    2.20    1.10
  -2  10   0    0.10    1.10
  -2  10   0    0.60    1.00
   2  10   0   -2.40    1.30
  -2  10   0    1.20    1.20
  -2  10   0    1.20    1.10
   2  10   0    2.20    1.30
   2  10   0    1.30    1.00
  -2  10   0    2.30    1.10
   2  10   0   -0.50    1.40
  -2  10   0    2.10    1.40
  -2  10   0    1.60    1.60
   2  10   0    1.30    1.60
   2  10   0    1.40    1.20
   3 -10   0   13.20    2.40
   3 -10   0   13.70    1.90
  -3 -10   0   13.00    2.50
   3 -10   0   13.40    2.20
  -3 -10   0   11.40    2.50
  -3 -10   0   15.90    2.00
   3 -10   0   10.10    2.20
   3 -10   0   15.60    2.80
  -3 -10   0   14.30    2.00
   3 -10   0   10.30    2.30
   3 -10   0   14.90    2.80
   3 -10   0    9.90    1.80
   3  10   0   13.40    2.40
  -3  10   0   14.70    2.20
   3  10   0   13.50    2.70
   3  10   0   14.00    2.10
  -3  10   0   10.60    2.30
  -3  10   0   12.70    2.20
   3  10   0    9.40    2.00
  -3  10   0   13.00    2.00
   3  10   0   12.70    1.90
   3  10   0   10.60    2.30
  -3  10   0   11.60    2.40
  -3  10   0   11.90    2.20
   4 -10   0  301.67   10.80
   4 -10   0  289.37    8.50
  -4 -10   0  301.07    9.60
  -4 -10   0  322.47   10.90
   4 -10   0  289.17    9.60
  -4 -10   0  256.57   10.50
   4 -10   0  292.77   10.70
   4 -10   0  293.47   10.80
  -4 -10   0  295.57   10.90
   4  10   0  309.17   10.70
   4  10   0  296.17    8.80
   4  10   0  302.67    9.80
  -4  10   0  285.87   10.60
   4  10   0  287.97   10.70
  -4  10   0  296.77    9.90
  -4  10   0  281.17   10.60
  -4  10   0  288.57   10.90
  -4  10   0  303.87    9.60
   5 -10   0   19.60    3.80
  -5 -10   0   20.10    3.20
  -5 -10   0   22.20    3.20
   5 -10   0   18.40    3.20
   5 -10   0   17.80    3.30
  -5  10   0   15.90    3.10
   5  10   0   12.80    2.90
   5  10   0   18.90    2.50
  -5  10   0   19.20    2.60
  -5  10   0   20.20    3.00
  -5  10   0   17.50    3.10
  -5  10   0   14.10    3.00
   5  10   0   14.20    3.00
   6 -10   0  487.65   16.10
   6 -10   0  473.35   16.00
  -6 -10   0  488.75   15.00
   6 -10   0  466.45   15.80
  -6 -10   0  487.55   15.90
   6  10   0  473.35   15.10
   6  10   0  485.85   16.10
  -6  10   0  449.86   14.00
  -6  10   0  490.45   15.60
   6  10   0  470.65   14.10
  -6  10   0  488.65   15.90
  -7 -10   0  832.92   23.60
   7 -10   0  853.91   25.00
   7 -10   0  816.52   24.50
  -7 -10   0  834.12   24.60
   7 -10   0  801.62   24.20
   7  10   0  847.72   24.70
   7  10   0  820.12   23.30
  -7  10   0  834.12   24.40
  -7  10   0  856.21   24.30
   7  10   0  816.52   22.20
  -7  10   0  834.32   24.20
  -8 -10   0   -0.30    2.10
   8 -10   0    1.90    2.50
   8 -10   0   -0.10    2.30
  -8 -10   0    2.10    2.30
   8 -10   0    1.40    2.70
  -8  10   0    7.00    2.70
   8  10   0    1.30    1.70
   8  10   0    5.90    2.80
  -8  10   0    2.80    2.80
  -8  10   0    2.40    2.50
  -9 -10   0   14.60    3.90
   9 -10   0   15.80    3.60
   9 -10   0   17.00    3.90
  -9 -10   0   20.10    4.10
   9 -10   0   16.00    4.10
   9  10   0   25.70    3.30
  -9  10   0   18.80    4.00
   9  10   0   14.70    3.80
  -9  10   0   19.80    4.10
  -9  10   0   15.10    3.90
  -9  10   0   14.80    3.60
 -10 -10   0   21.40    4.60
  10 -10   0   11.30    3.80
 -10 -10   0   15.60    4.10
  10 -10   0   10.20    3.40
  10 -10   0   13.20    3.90
  10  10   0   17.20    3.90
 -10  10   0   16.80    4.10
 -10  10   0   23.60    4.70
  10  10   0   17.70    3.20
 -10  10   0   23.30    4.90
 -10  10   0   18.50    4.30
  11 -10   0    8.20    3.40
  11 -10   0    2.30    4.20
 -11 -10   0   11.80    3.90
 -11  10   0    5.80    3.60
  11  10   0    7.40    2.60
 -11  10   0    0.30    4.00
 -11  10   0    7.00    3.10
   0 -11   0   -2.30    1.20
   0 -11   0    2.40    1.50
   0 -11   0   -1.50    1.50
   0 -11   0    1.00    1.00
   0 -11   0    0.60    1.30
   0  11   0    1.00    1.30
   0  11   0   -0.80    1.30
   0  11   0    0.60    1.20
   0  11   0    0.80    0.70
   0  11   0   -1.00    1.30
   0  11   0    1.30    0.80
   0  11   0   -0.60    1.20
   1 -11   0    5.00    2.10
   1 -11   0    3.50    1.80
  -1 -11   0   10.20    2.10
   1 -11   0    6.30    1.90
  -1 -11   0    5.80    2.00
  -1 -11   0   12.00    2.40
  -1 -11   0    6.30    1.30
   1 -11   0    7.10    1.40
   1 -11   0    5.70    2.10
   1 -11   0    7.80    1.90
   1  11   0    6.60    1.90
  -1  11   0    5.00    1.80
  -1  11   0    6.70    1.90
  -1  11   0    5.20    1.90
   1  11   0   10.30    2.10
  -1  11   0    6.50    1.40
   1  11   0    4.30    2.20
   1  11   0    6.20    2.20
   1  11   0    7.60    2.00
  -1  11   0    7.20    1.40
  -1  11   0   10.10    2.30
   2 -11   0   40.10    3.60
   2 -11   0   38.00    2.70
   2 -11   0   34.50    3.60
   2 -11   0   37.10    2.80
  -2 -11   0   40.80    3.20
  -2 -11   0   34.90    3.50
  -2 -11   0   38.60    2.60
  -2 -11   0   39.90    3.50
   2 -11   0   34.80    3.50
  -2 -11   0   35.40    2.90
   2 -11   0   45.80    3.90
   2 -11   0   41.20    3.60
  -2  11   0   41.80    2.70
   2  11   0   35.30    3.70
  -2  11   0   38.40    3.60
   2  11   0   36.20    3.10
   2  11   0   38.00    3.70
   2  11   0   39.50    3.50
  -2  11   0   31.30    3.60
  -2  11   0   42.50    2.90
  -3 -11   0   19.00    3.00
   3 -11   0   13.70    2.90
  -3 -11   0   16.20    2.30
   3 -11   0   16.50    2.20
   3 -11   0   16.30    2.60
  -3 -11   0   17.70    2.20
  -3 -11   0   20.30    2.90
   3 -11   0   15.00    3.10
   3 -11   0   16.20    2.20
  -3  11   0   15.30    3.10
   3  11   0   13.60    2.80
  -3  11   0   15.70    2.80
   3  11   0   12.20    2.70
  -3  11   0   11.40    2.10
  -3  11   0   14.40    2.30
   3  11   0   16.60    2.50
   3  11   0   14.60    2.30
  -3  11   0   14.80    2.40
  -4 -11   0  136.39    5.80
   4 -11   0  130.69    6.90
  -4 -11   0  139.09    6.80
   4 -11   0  135.99    7.10
   4 -11   0  126.59    5.70
   4 -11   0  131.19    5.10
   4 -11   0  132.19    6.90
  -4 -11   0  130.89    6.80
   4  11   0  127.09    5.20
  -4  11   0  131.39    6.00
  -4  11   0  126.69    6.90
   4  11   0  126.19    6.80
  -4  11   0  132.59    6.20
  -4  11   0  125.69    5.90
  -4  11   0  133.29    6.90
   4  11   0  127.59    6.70
   4  11   0  126.99    6.00
   5 -11   0   50.19    4.60
  -5 -11   0   53.39    4.60
   5 -11   0   54.69    4.00
  -5 -11   0   56.79    4.10
   5 -11   0   57.69    4.90
  -5 -11   0   54.19    4.80
   5 -11   0   47.90    4.70
  -5  11   0   56.49    4.40
   5  11   0   60.79    4.10
  -5  11   0   50.09    3.70
  -5  11   0   56.99    4.20
   5  11   0   52.79    4.70
  -5  11   0   49.90    4.60
   5  11   0   53.89    4.60
  -6 -11   0  221.28    9.90
  -6 -11   0  229.38    9.10
   6 -11   0  232.88   10.30
   6 -11   0  223.08   10.10
   6 -11   0  226.78   10.00
   6  11   0  230.48   10.30
  -6  11   0  231.88   10.10
   6  11   0  223.48    8.60
   6  11   0  237.38    9.70
  -6  11   0  240.68    9.80
  -6  11   0  229.68    9.70
  -7 -11   0  499.85   17.60
   7 -11   0  539.85   18.00
   7 -11   0  519.75   17.90
   7 -11   0  533.65   17.80
  -7 -11   0  529.45   16.80
   7  11   0  526.15   17.20
  -7  11   0  542.45   17.50
  -7  11   0  528.55   17.30
   7  11   0  513.55   16.80
  -7  11   0  533.95   17.80
   7  11   0  518.15   18.10
  -8 -11   0  100.99    7.20
  -8 -11   0   94.79    6.40
   8 -11   0   93.29    7.00
   8 -11   0   97.59    7.10
   8  11   0   92.79    5.50
  -8  11   0  107.39    7.30
  -8  11   0   88.49    6.70
   8  11   0   97.49    7.10
  -8  11   0   91.89    7.00
   9 -11   0  102.19    7.70
   9 -11   0  101.49    7.80
  -9 -11   0  130.39    7.80
  -9 -11   0  110.89    7.90
   9 -11   0  108.09    7.80
  -9  11   0  121.69    8.00
   9  11   0  119.09    6.10
  -9  11   0  136.29    8.40
  -9  11   0  113.29    7.60
   9  11   0  108.29    7.90
  -9  11   0  119.39    8.20
 -10 -11   0   13.00    3.90
  10 -11   0    9.30    3.90
  10 -11   0   11.90    3.70
 -10 -11   0   12.20    3.50
  10 -11   0   15.10    4.20
 -10  11   0   11.20    3.90
  10  11   0   13.10    4.10
  10  11   0   14.10    2.90
 -10  11   0   16.90    4.20
 -10  11   0   17.30    3.80
   0 -12   0    1.90    2.00
   0 -12   0    3.30    1.20
   0 -12   0   -1.60    1.40
   0 -12   0    0.00    1.70
   0  12   0    2.30    1.80
   0  12   0    1.00    1.60
  -1 -12   0  114.29    4.60
   1 -12   0  114.89    6.30
  -1 -12   0  106.39    5.80
  -1 -12   0  117.69    6.20
   1 -12   0  120.09    6.20
   1 -12   0  109.89    4.60
   1 -12   0  107.59    6.00
   1 -12   0  123.69    6.30
  -1  12   0  110.19    4.30
  -1  12   0  116.29    6.00
   1  12   0  111.39    6.00
  -1  12   0  111.19    6.10
   1  12   0  116.29    6.30
  -1  12   0  118.19    6.20
  -1  12   0  109.49    4.20
   1  12   0  105.69    5.90
   1  12   0  106.69    5.80
   2 -12   0   49.00    3.50
  -2 -12   0   54.69    3.20
   2 -12   0   53.19    4.40
  -2 -12   0   56.29    4.40
   2 -12   0   54.39    4.50
   2 -12   0   48.50    4.40
  -2 -12   0   54.09    4.30
   2 -12   0   53.79    3.30
   2  12   0   46.70    3.50
  -2  12   0   51.69    4.00
  -2  12   0   45.20    4.30
   2  12   0   54.49    4.20
   2  12   0   48.40    4.20
   2  12   0   47.40    4.40
  -2  12   0   52.29    3.10
  -2  12   0   54.59    4.30
  -2  12   0   56.69    3.30
   3 -12   0  184.68    8.40
   3 -12   0  180.18    8.30
   3 -12   0  184.78    6.80
   3 -12   0  177.78    6.90
  -3 -12   0  190.78    8.50
  -3 -12   0  183.18    8.20
   3 -12   0  190.48    8.50
  -3 -12   0  186.48    6.80
   3  12   0  192.28    7.20
  -3  12   0  193.78    8.50
  -3  12   0  189.98    8.50
   3  12   0  196.28    8.00
  -3  12   0  191.58    7.10
   3  12   0  198.18    8.50
  -3  12   0  199.58    7.30
   3  12   0  200.48    8.60
  -3  12   0  196.28    8.00
   4 -12   0   64.19    5.10
   4 -12   0   54.29    4.70
  -4 -12   0   52.09    3.70
   4 -12   0   55.29    4.90
  -4 -12   0   54.29    4.80
  -4 -12   0   49.80    4.50
   4 -12   0   51.39    3.60
   4  12   0   51.39    4.00
  -4  12   0   46.30    3.70
   4  12   0   47.30    3.40
  -4  12   0   48.90    3.80
  -4  12   0   51.99    4.60
  -4  12   0   52.29    4.70
   4  12   0   60.19    4.80
  -4  12   0   51.19    4.00
   4  12   0   57.59    4.70
  -5 -12   0   66.19    5.40
  -5 -12   0   57.19    4.90
   5 -12   0   60.79    4.40
   5 -12   0   64.39    5.30
   5 -12   0   56.59    5.10
  -5 -12   0   61.19    4.20
   5 -12   0   59.89    5.20
  -5  12   0   66.99    5.40
   5  12   0   60.89    4.40
  -5  12   0   53.99    4.00
  -5  12   0   67.89    4.80
   5  12   0   63.19    5.20
   5  12   0   55.89    4.70
  -5  12   0   63.79    4.60
   6 -12   0  113.79    7.50
  -6 -12   0  129.39    6.50
   6 -12   0  118.99    7.30
  -6 -12   0  113.89    7.20
   6 -12   0  118.89    7.30
  -6 -12   0  131.39    7.70
  -6  12   0  123.19    6.80
  -6  12   0  126.79    7.50
  -6  12   0  128.89    7.00
   6  12   0  129.39    7.70
   6  12   0  116.99    6.90
   6  12   0  124.59    6.20
  -7 -12   0   21.20    4.20
  -7 -12   0   25.00    4.60
   7 -12   0   14.70    3.80
   7 -12   0   18.10    4.00
   7 -12   0   29.20    4.60
  -7 -12   0   17.50    3.50
   7  12   0   21.70    3.90
   7  12   0   25.40    3.10
  -7  12   0   26.00    3.80
  -7  12   0   18.60    3.90
   7  12   0   15.80    3.70
  -7  12   0   20.50    4.10
  -8 -12   0    7.00    3.00
  -8 -12   0    9.20    3.20
   8 -12   0    7.90    3.20
   8 -12   0    6.70    3.20
   8 -12   0    8.70    3.40
  -8  12   0    3.40    3.00
   8  12   0    7.20    2.40
  -8  12   0    6.50    2.90
   8  12   0    4.50    2.80
  -8  12   0    7.70    3.30
   9 -12   0   -3.50    3.10
   9 -12   0   11.70    3.60
  -9 -12   0    6.90    3.40
   9 -12   0    5.40    3.40
  -9 -12   0    8.00    3.30
  -9  12   0   11.30    3.50
  -9  12   0   12.70    3.70
   9  12   0    9.10    3.60
  -9  12   0    8.70    3.30
   9  12   0    9.90    2.20
  10 -12   0   23.90    5.00
  10 -12   0   24.30    6.70
  10 -12   0   18.20    4.70
 -10 -12   0   32.60    5.60
  10  12   0   24.30    3.60
 -10  12   0   25.70    5.10
 -10  12   0   24.60    5.00
   0 -13   0   -0.30    1.90
   0 -13   0    1.30    2.30
   0 -13   0    1.00    1.30
   0  13   0    1.10    2.10
   0  13   0    1.30    2.10
   0  13   0    2.00    1.90
   1 -13   0  761.92   22.20
   1 -13   0  805.02   22.50
   1 -13   0  757.42   19.70
  -1 -13   0  777.02   19.80
  -1 -13   0  762.22   22.10
  -1 -13   0  781.12   22.40
  -1  13   0  797.42   22.40
   1  13   0  805.42   21.60
   1  13   0  771.42   21.80
   1  13   0  761.72   22.40
   1  13   0  785.22   22.10
  -1  13   0  781.12   22.60
  -1  13   0  799.62   22.20
  -2 -13   0  297.87    9.20
   2 -13   0  304.47   11.40
   2 -13   0  286.67   11.20
   2 -13   0  310.27   11.60
  -2 -13   0  307.97   11.30
   2 -13   0  303.97   10.00
   2 -13   0  291.97    9.30
  -2 -13   0  305.67   11.40
   2  13   0  292.17   11.40
   2  13   0  308.27   10.20
   2  13   0  288.37   11.00
  -2  13   0  302.77    9.30
  -2  13   0  305.07   11.40
  -2  13   0  291.57    9.10
   2  13   0  294.17   10.90
  -2  13   0  307.17   11.20
  -2  13   0  289.77   11.10
   3 -13   0  133.09    5.90
   3 -13   0  134.09    7.30
   3 -13   0  138.79    5.90
   3 -13   0  127.49    7.20
  -3 -13   0  140.69    7.40
   3 -13   0  134.59    7.40
  -3 -13   0  138.69    5.70
  -3 -13   0  134.19    7.00
  -3  13   0  136.99    7.30
   3  13   0  130.09    6.60
  -3  13   0  144.29    7.40
  -3  13   0  136.09    5.80
  -3  13   0  139.19    6.80
   3  13   0  148.79    7.60
  -3  13   0  140.19    6.80
   3  13   0  130.19    7.10
  -4 -13   0   17.20    2.90
   4 -13   0   23.00    4.00
  -4 -13   0   16.70    3.30
   4 -13   0   23.50    2.80
   4 -13   0   25.50    3.90
   4 -13   0   21.20    3.70
  -4 -13   0   17.00    3.10
   4  13   0   22.90    3.20
   4  13   0   22.40    3.80
  -4  13   0   17.50    3.00
  -4  13   0   22.30    4.80
  -4  13   0   19.30    3.50
   4  13   0   15.70    3.30
  -4  13   0   20.30    3.00
  -4  13   0   17.50    2.90
  -5 -13   0   77.59    6.20
  -5 -13   0   81.79    4.90
   5 -13   0   84.59    6.20
   5 -13   0   73.29    5.80
  -5 -13   0   72.89    5.80
   5 -13   0   71.19    5.80
   5  13   0   80.09    6.00
  -5  13   0   82.99    6.20
   5  13   0   84.29    5.20
   5  13   0   79.89    5.90
  -5  13   0   87.69    5.00
  -5  13   0   86.19    5.50
  -6 -13   0  160.48    9.40
   6 -13   0  167.58    8.70
  -6 -13   0  166.78    7.60
   6 -13   0  155.18    8.80
   6 -13   0  141.39    8.90
   6  13   0  154.48    7.60
  -6  13   0  163.28    8.00
  -6  13   0  155.08    7.70
   6  13   0  160.58    8.30
  -6  13   0  126.79    9.80
   6  13   0  147.89    8.70
  -7 -13   0  372.86   13.40
  -7 -13   0  389.76   15.30
   7 -13   0  392.26   16.50
   7 -13   0  385.36   15.10
   7 -13   0  357.56   14.80
  -7 -13   0  383.16   15.00
   7  13   0  369.36   12.90
   7  13   0  385.66   14.40
  -7  13   0  373.46   14.10
  -7  13   0  369.86   14.80
  -7  13   0  397.06   14.50
   7  13   0  409.06   15.40
  -8 -13   0   34.20    5.20
   8 -13   0   33.10    4.90
   8 -13   0   49.90    5.90
   8 -13   0   25.60    4.90
  -8 -13   0   37.10    5.40
   8  13   0   24.30    5.20
  -8  13   0   40.00    5.10
  -8  13   0   34.20    5.00
   8  13   0   43.20    4.20
  -8  13   0   36.90    5.40
  -9 -13   0   89.49    7.40
   9 -13   0   73.49    7.20
   9 -13   0   73.59    7.00
  -9 -13   0   79.49    7.20
   9  13   0   69.79    6.90
   9  13   0   74.49    5.10
  -9  13   0   76.19    6.90
  -9  13   0   64.49    6.40
  -9  13   0   75.69    6.90
   0 -14   0 2140.99   53.89
   0 -14   0 2260.07   54.19
   0 -14   0 2099.19   51.69
   0  14   0 2180.18   53.29
   0  14   0 2196.38   53.99
   0  14   0 2243.58   54.29
  -1 -14   0  174.88    8.60
  -1 -14   0  181.98    6.90
   1 -14   0  169.98    8.60
   1 -14   0  188.88    8.10
  -1 -14   0  196.98    8.80
   1 -14   0  199.68    9.00
   1  14   0  187.48    8.20
  -1  14   0  190.18    8.90
   1  14   0  191.58    8.70
   1  14   0  202.58    9.10
  -1  14   0  194.38    8.90
  -1  14   0  190.28    8.60
   2 -14   0   29.70    4.30
  -2 -14   0   36.60    4.30
  -2 -14   0   33.90    3.20
  -2 -14   0   35.60    4.30
   2 -14   0   37.80    4.40
   2 -14   0   40.70    3.50
  -2  14   0   46.00    4.50
  -2  14   0   47.00    4.40
   2  14   0   36.10    3.50
   2  14   0   34.80    4.10
   2  14   0   36.30    4.00
  -2  14   0   36.10    4.00
   2  14   0   34.10    4.10
  -3 -14   0   93.59    6.30
   3 -14   0   83.99    6.20
  -3 -14   0   87.89    5.90
  -3 -14   0   87.19    5.60
   3 -14   0   88.09    6.10
  -3  14   0   83.69    5.90
   3  14   0   83.89    5.60
   3  14   0   91.39    5.00
   3  14   0   83.69    5.90
  -3  14   0   79.99    4.60
   3  14   0   85.89    6.10
  -3  14   0   81.99    5.50
  -3  14   0   72.59    5.30
   4 -14   0   46.60    4.90
  -4 -14   0   48.90    4.70
   4 -14   0   35.20    4.70
  -4 -14   0   50.99    5.10
   4  14   0   56.09    5.00
   4  14   0   41.00    4.10
  -4  14   0   44.20    4.70
  -4  14   0   43.00    3.80
   4  14   0   39.10    4.60
  -4  14   0   45.80    4.20
  -4  14   0   43.20    3.90
   5 -14   0    1.50    2.60
  -5 -14   0   -2.30    2.30
   5 -14   0    4.20    2.30
  -5  14   0    1.50    2.10
  -5  14   0    2.70    3.90
  -5  14   0    0.80    1.70
  -5  14   0    2.20    2.10
   5  14   0    3.80    2.30
   6 -14   0   70.29    6.90
  -6 -14   0   69.79    6.20
  -6 -14   0   71.49    6.40
   6 -14   0   85.19    6.70
  -6  14   0   81.19    5.60
   6  14   0   74.99    5.30
  -6  14   0   78.49    6.60
   6  14   0   64.09    7.50
  -6  14   0   78.19    5.60
   6  14   0   77.59    6.40
   7 -14   0   66.69    6.60
  -7 -14   0   76.89    6.90
  -7 -14   0   67.29    6.30
   7 -14   0   66.99    6.60
  -7  14   0   77.79    6.10
   7  14   0   73.99    6.40
  -7  14   0   79.59    6.80
  -7  14   0   83.89    6.50
   7  14   0   74.79    7.00
   7  14   0   74.09    5.20
   8 -14   0    8.90    3.60
  -8 -14   0   16.20    4.00
  -8 -14   0    6.70    3.50
   8 -14   0   14.90    4.60
  -8  14   0    6.20    3.60
   8  14   0    7.90    2.40
  -8  14   0    9.90    3.20
  -8  14   0   10.80    3.40
   8  14   0    6.80    4.30
  -9 -14   0   26.20    5.30
  -9 -14   0   38.00    6.50
   9 -14   0   26.50    6.10
   9  14   0   26.60    3.70
   9  14   0   23.00    5.90
  -9  14   0   19.60    4.50
  -9  14   0   21.10    4.80
  -9  14   0   20.60    5.20
   0 -15   0   12.20    3.30
   0 -15   0    8.50    2.70
   0  15   0    6.90    2.30
   0  15   0    8.90    2.40
   1 -15   0  117.99    7.30
  -1 -15   0  118.19    7.20
  -1 -15   0  119.19    7.10
   1 -15   0  129.59    7.40
  -1  15   0  120.99    7.20
  -1  15   0  108.39    6.90
   1  15   0  122.19    7.30
   1  15   0  115.69    6.40
  -1  15   0  115.89    6.80
   1  15   0  123.89    7.10
   2 -15   0    2.10    2.20
  -2 -15   0    3.00    2.40
   2 -15   0    0.60    2.50
  -2 -15   0    1.20    2.20
   2 -15   0    2.20    2.00
   2  15   0   -0.10    2.10
  -2  15   0    3.60    2.40
  -2  15   0   -1.30    1.90
   2  15   0    0.60    1.80
  -2  15   0    0.10    1.80
   2  15   0    3.70    2.20
   2  15   0    0.80    2.10
   3 -15   0    4.00    2.40
  -3 -15   0    3.70    2.70
   3 -15   0    4.80    2.50
  -3 -15   0    8.40    2.90
   3  15   0    5.90    2.70
   3  15   0    1.40    2.20
  -3  15   0    3.20    2.30
   3  15   0    7.00    2.90
   3  15   0    6.80    2.50
  -3  15   0    1.30    2.00
  -3  15   0    8.70    2.80
  -4 -15   0   62.59    7.40
   4 -15   0   66.09    5.80
   4 -15   0   53.99    5.40
  -4  15   0   59.59    4.90
  -4  15   0   56.49    5.60
   4  15   0   60.19    6.80
   5 -15   0   50.39    5.90
  -5 -15   0   55.89    5.80
   5 -15   0   53.19    5.50
  -5 -15   0   57.29    5.60
  -5  15   0   47.50    5.20
   5  15   0   48.10    4.50
   5  15   0   57.09    5.50
  -5  15   0   41.60    4.40
   5  15   0   47.10    5.40
  -5  15   0   57.39    5.50
  -6 -15   0    3.20    2.90
   6 -15   0    6.00    2.90
   6 -15   0    6.30    3.30
  -6 -15   0    6.90    3.00
   6  15   0    7.60    3.20
   6  15   0    7.60    3.00
  -6  15   0    1.80    2.20
  -6  15   0    4.70    2.50
  -6  15   0    5.30    3.20
   6  15   0    6.80    2.50
   7 -15   0  434.06   17.00
  -7 -15   0  448.86   17.80
  -7 -15   0  465.25   17.20
   7 -15   0  453.35   17.30
   7  15   0  423.26   17.20
  -7  15   0  419.26   15.90
   7  15   0  452.35   15.20
   7  15   0  440.16   16.70
  -7  15   0  472.55   17.50
  -7  15   0  439.56   15.80
  -8 -15   0   71.79    7.40
   8 -15   0   71.39    7.60
   8 -15   0   78.49    7.00
  -8 -15   0   72.59    6.70
  -8  15   0   75.09    6.80
  -8  15   0   64.99    6.80
   8  15   0   72.09    7.50
   8  15   0   75.59    5.60
  -8  15   0   70.49    8.60
   0 -16   0    2.80    2.60
   0 -16   0   -0.30    2.00
   0  16   0    2.70    2.30
   0  16   0    3.20    2.30
   0  16   0    1.90    2.20
  -1 -16   0    4.60    2.50
   1 -16   0    4.70    2.50
   1 -16   0    2.80    2.20
   1 -16   0    3.80    2.80
  -1 -16   0    2.50    2.30
   1  16   0    3.40    2.30
  -1  16   0    3.70    2.40
  -1  16   0    3.50    2.40
   1  16   0    5.20    2.40
   1  16   0    5.40    2.50
  -1  16   0    4.10    2.30
  -2 -16   0    9.70    2.90
   2 -16   0   10.40    3.10
  -2 -16   0    9.90    3.00
   2 -16   0   14.00    3.80
   2  16   0    7.20    2.60
  -2  16   0   10.80    3.30
   2  16   0   12.10    4.10
   2  16   0   15.20    3.30
  -2  16   0   16.80    3.70
  -2  16   0   18.40    3.60
   3 -16   0   92.19    6.70
   3 -16   0  101.59   10.20
  -3 -16   0   86.29    6.70
  -3 -16   0   84.39    6.70
  -3  16   0   83.19    6.20
   3  16   0   77.89    6.60
  -3  16   0   94.69    6.70
  -4 -16   0   50.49    5.40
   4 -16   0   52.69    5.70
  -4 -16   0   60.89    5.80
   4  16   0   52.89    5.10
   4  16   0   48.00    5.50
   4  16   0   55.89    5.70
  -4  16   0   61.49    5.40
  -4  16   0   62.19    6.00
   5 -16   0  110.39    7.60
   5 -16   0  121.79    8.10
  -5 -16   0  117.59    8.00
  -5 -16   0  113.29    7.70
   5  16   0  113.59    7.70
  -5  16   0   96.39    7.30
   5  16   0  102.39    6.70
   5  16   0   93.89    7.30
   6 -16   0   -0.10    2.30
  -6 -16   0    2.10    3.40
   6 -16   0    2.50    3.10
  -6 -16   0    3.20    2.80
   6  16   0   -0.60    1.90
   6  16   0    1.40    2.70
   6  16   0    0.20    2.70
  -6  16   0   -1.60    2.40
  -7 -16   0   29.70    5.90
   7 -16   0   24.90    4.90
  -7 -16   0   42.50    5.50
   7 -16   0   25.30    5.20
   7  16   0   30.10    5.50
  -7  16   0   29.40    5.20
  -7  16   0   25.70    5.00
   7  16   0   27.90    5.70
   7  16   0   34.80    4.40
  -8 -16   0    5.30    3.20
  -8 -16   0   -1.10    3.00
   8 -16   0    9.10    3.90
   8  16   0    2.80    3.60
  -8  16   0    2.50    3.50
  -8  16   0    1.30    3.20
   8  16   0    0.90    2.30
   0 -17   0   -0.50    2.00
   0 -17   0   -2.80    2.70
   0  17   0    0.30    2.00
   0  17   0   -3.20    1.80
   0  17   0   -0.90    2.30
  -1 -17   0    0.50    2.50
  -1 -17   0    1.00    2.30
   1 -17   0    5.00    2.60
   1 -17   0    2.70    4.10
  -1  17   0    2.80    2.40
   1  17   0    6.50    2.80
   1  17   0    4.60    2.40
  -1  17   0   10.30    4.90
  -1  17   0    5.40    2.80
   1  17   0    6.60    3.00
  -2 -17   0  186.98    9.60
   2 -17   0  191.58    9.80
  -2 -17   0  175.58    9.60
   2 -17   0  167.18    9.40
   2  17   0  186.18    9.90
  -2  17   0  185.08    9.50
   2  17   0  184.78    8.80
  -2  17   0  178.88    9.80
   2  17   0  187.58    9.90
  -2  17   0  159.58   11.60
   3 -17   0    3.30    2.70
  -3 -17   0   -2.30    2.10
  -3 -17   0    2.10    2.80
   3 -17   0    0.00    2.30
   3  17   0    1.80    2.10
  -3  17   0    3.70    2.30
   3  17   0    1.20    2.40
  -3  17   0   -1.40    4.00
   4 -17   0   42.40    5.50
  -4 -17   0   29.30    4.80
   4 -17   0   34.50    5.20
  -4 -17   0   34.80    5.40
   4  17   0   34.00    4.60
  -4  17   0   36.00    5.00
   4  17   0   35.80    5.40
   4  17   0   27.40    5.30
   5 -17   0   20.40    4.40
  -5 -17   0   16.50    4.20
  -5 -17   0   22.90    4.40
   5 -17   0   25.10    4.70
  -5  17   0   18.20    4.20
   5  17   0   30.60    4.70
   5  17   0   25.50    4.10
   5  17   0   19.40    4.40
  -6 -17   0    4.10    3.30
   6 -17   0    5.10    3.00
   6 -17   0   -2.00    3.30
  -6 -17   0   -1.40    2.70
  -6  17   0   -1.10    2.80
   6  17   0   -0.20    2.70
   6  17   0    1.00    3.30
   6  17   0    0.80    2.30
   7 -17   0   31.20    7.10
  -7 -17   0   25.20    5.60
  -7 -17   0   37.20    6.20
  -7  17   0   27.60    5.60
   7  17   0   11.80    4.60
   7  17   0   24.90    4.40
   7  17   0   19.80    4.90
   0 -18   0   10.00    3.70
   0 -18   0   13.90    3.60
   0  18   0    9.70    3.50
   0  18   0   18.20    3.90
  -1 -18   0   27.70    4.80
   1 -18   0   28.80    4.60
  -1 -18   0   24.50    4.80
   1 -18   0   21.50    4.30
   1  18   0   27.10    6.20
   1  18   0   14.50    3.80
  -1  18   0   26.70    4.70
  -1  18   0   26.00    5.00
  -1  18   0   23.20    4.20
   1  18   0   32.30    4.80
  -2 -18   0  102.39    7.60
   2 -18   0   86.69    7.10
   2 -18   0   85.19    7.30
  -2 -18   0  104.59    7.50
  -2  18   0   81.89    6.70
  -2  18   0   92.29    6.90
   2  18   0   93.69    6.80
   2  18   0   85.79    7.20
   3 -18   0    1.70    2.70
  -3 -18   0    5.50    2.90
  -3 -18   0    5.00    3.10
   3 -18   0   -4.40    2.50
  -3  18   0   -2.10    2.10
  -3  18   0    2.90    2.60
   3  18   0    0.40    2.50
   3  18   0    2.70    2.50
   4 -18   0   71.49    6.70
   4 -18   0   75.09    6.70
  -4 -18   0   58.59    6.10
  -4 -18   0   76.59    7.00
   4  18   0   59.59    6.60
  -4  18   0   71.29    6.60
  -4  18   0   60.19    6.00
   4  18   0   75.59    6.10
   5 -18   0   -2.90    2.40
  -5 -18   0   -0.70    3.00
   5 -18   0    0.90    3.50
  -5 -18   0    1.90    2.90
   5  18   0    3.00    2.70
   5  18   0    2.10    3.20
   5  18   0    4.90    3.40
  -5  18   0    2.90    2.80
  -6 -18   0    2.10    4.00
   6 -18   0   -3.80    4.10
   6  18   0    4.70    3.70
   6  18   0   -2.20    3.30
   6  18   0    3.20    2.90
  -6  18   0    0.50    2.90
   0 -19   0   -3.80    2.20
   0 -19   0   -1.00    2.90
   0  19   0    0.10    2.70
   0  19   0    0.40    2.40
   0  19   0    0.60    2.70
  -1 -19   0    5.80    3.20
   1 -19   0   -1.70    2.40
   1 -19   0    3.70    2.70
  -1 -19   0   -2.70    2.60
  -1  19   0   -0.30    2.30
   1  19   0    0.70    2.60
   1  19   0    1.00    4.10
   1  19   0    2.10    2.60
  -1  19   0   -0.40    3.00
  -2 -19   0   67.29    6.80
  -2 -19   0   73.49    6.80
   2 -19   0   64.09    6.70
   2 -19   0   76.39    6.70
  -2  19   0   73.09    6.50
   2  19   0   66.39    6.50
   2  19   0   83.89    6.80
  -2  19   0   60.59    6.20
  -3 -19   0   27.10    5.50
   3 -19   0   12.80    4.60
   3 -19   0   18.80    4.20
  -3 -19   0   25.80    4.70
  -3  19   0   25.80    4.60
   3  19   0   25.70    4.50
   3  19   0   22.10    4.70
  -3  19   0   27.40    5.10
   4 -19   0   28.10    6.00
  -4 -19   0   40.10    5.50
   4 -19   0   27.70    5.40
  -4 -19   0   26.30    5.70
  -4  19   0   36.80    5.70
   4  19   0   42.50    5.40
   4  19   0   37.00    6.00
   5 -19   0    1.20    3.90
  -5 -19   0   -0.60    3.10
  -5 -19   0    2.50    4.40
  -5  19   0   -4.70    2.60
   5  19   0    3.30    3.70
   5  19   0   -0.80    2.60
   0 -20   0   -1.70    3.10
   0 -20   0    0.80    3.30
   0  20   0    1.50    3.10
   0  20   0    4.90    2.90
   0  20   0    5.20    4.00
  -1 -20   0    1.80    3.50
  -1 -20   0    7.30    3.70
   1 -20   0    6.00    4.00
   1 -20   0    6.70    3.40
   1  20   0    5.60    3.10
  -1  20   0    0.50    3.00
   1  20   0    2.40    3.00
  -1  20   0    8.10    3.30
   2 -20   0   24.10    5.30
   2 -20   0   29.70    5.50
  -2 -20   0   23.30    5.00
  -2 -20   0   12.20    4.80
  -2  20   0   22.90    4.70
   2  20   0   22.00    6.80
  -2  20   0   19.20    3.90
   2  20   0   29.70    4.80
   3 -20   0   25.70    6.20
  -3 -20   0   50.59    8.80
   3 -20   0   31.20    6.00
  -3  20   0   24.10    4.90
   3  20   0   27.80    5.10
   3  20   0   38.60    6.30
   4 -20   0    1.60    5.20
  -4 -20   0   -2.10    3.60
   4 -20   0    1.90    3.50
  -4 -20   0   -5.80    3.00
  -4  20   0    0.50    3.20
   4  20   0    1.60    3.40
   4  20   0   -3.20    2.60
   0 -21   0   -1.00    2.90
   0  21   0   -3.00    3.00
  -1 -21   0   -7.70    2.60
  -1 -21   0    4.30    3.30
   1 -21   0    7.00    3.30
   1  21   0   -1.00    3.00
   1  21   0   -1.30    3.10
  -1  21   0    2.80    3.40
 -12   0   1   -2.10    2.40
  12   0  -1   -1.30    2.90
  12   0  -1    2.10    2.10
 -12   0   1   -3.70    2.40
 -12   0   1    2.40    4.20
  11   0  -1   11.00    2.40
 -11   0   1    8.90    3.10
 -11   0   1   13.10    3.50
  11   0  -1   10.80    3.60
 -11   0   1    4.60    3.00
  10   0  -1    3.70    2.70
 -10   0   1   -1.10    1.90
 -10   0   1    0.80    2.20
  10   0  -1    2.80    1.70
  10   0  -1   -1.80    2.00
 -10   0   1   -2.00    2.20
   9   0  -1   11.80    2.90
   9   0  -1   19.80    3.60
  -9   0   1   16.40    3.10
  -9   0   1   13.50    3.00
  -9   0   1   14.30    3.10
   9   0  -1   14.70    2.60
  -8   0   1    1.30    1.40
  -8   0   1    0.80    1.80
   8   0  -1    0.50    1.40
   8   0  -1    0.50    1.20
  -8   0   1    0.80    1.80
  -8   0   1    0.20    1.90
   8   0  -1    0.50    2.10
   8   0  -1    0.00    1.90
  -7   0   1    2.40    1.30
   7   0  -1    2.40    1.80
  -7   0   1    0.10    1.40
   7   0  -1    1.60    1.40
   7   0  -1    1.40    1.70
  -7   0   1    2.00    1.90
  -7   0   1    2.80    1.10
   7   0  -1   -0.70    1.30
   7   0  -1    1.10    1.20
  -7   0   1    2.60    1.80
  -6   0   1    0.50    1.00
   6   0  -1    0.60    0.80
  -6   0   1    0.50    0.60
   6   0  -1    0.40    1.00
  -6   0   1    2.00    0.90
   6   0  -1   -0.10    0.90
  -6   0   1    0.70    0.80
  -6   0   1    1.20    1.00
  -6   0   1   -0.90    1.20
  -6   0   1    0.90    0.60
  -6   0   1    1.80    1.30
   6   0  -1   -0.30    1.40
  -6   0   1    0.40    2.10
   6   0  -1    0.20    1.20
  -5   0   1  479.35   11.50
  -5   0   1  469.35   11.50
  -5   0   1  472.85   13.70
  -5   0   1  469.85   11.90
  -5   0   1  485.15   12.50
   5   0  -1  472.05   13.50
   5   0  -1  490.95   12.60
  -5   0   1  489.85   15.50
  -5   0   1  490.25   12.60
  -5   0   1  483.35   13.40
   5   0  -1  465.35   12.40
  -5   0   1  486.35   12.00
   5   0  -1  470.75   13.70
  -5   0   1  478.35   13.60
  -5   0   1  498.15   13.60
  -4   0   1   -0.50    0.70
   4   0  -1   -0.60    0.80
  -4   0   1    1.10    0.90
  -4   0   1    0.10    0.60
  -4   0   1    0.00    0.70
  -4   0   1    1.90    1.00
  -4   0   1    0.10    0.50
   4   0  -1    0.80    0.70
   4   0  -1    0.40    0.80
   4   0  -1   -0.40    0.60
  -4   0   1    0.50    0.60
  -4   0   1   -0.20    0.70
  -4   0   1    0.00    0.50
   4   0  -1    0.10    0.60
  -4   0   1   -0.20    0.50
  -4   0   1    0.30    0.50
   3   0  -1 2468.15   55.39
   3   0  -1 2496.15   55.39
  -3   0   1 2478.05   55.49
  -3   0   1 2447.35   56.09
  -3   0   1 2500.45   55.69
   3   0  -1 2454.55   55.59
  -3   0   1 2517.55   55.09
  -3   0   1 2511.95   55.19
   3   0  -1 2446.76   56.29
  -3   0   1 2376.56   56.19
  -3   0   1 2494.25   56.29
  -3   0   1 2481.25   56.19
  -3   0   1 2486.55   55.09
   3   0  -1 2474.95   56.19
  -2   0   1    1.30    0.40
   2   0  -1    2.30    0.70
  -2   0   1    1.20    0.60
   2   0  -1    3.30    0.60
   2   0  -1    1.40    0.40
  -2   0   1    2.30    0.50
  -2   0   1    0.80    0.40
   2   0  -1    0.90    0.50
  -2   0   1    1.30    0.70
  -2   0   1    3.20    0.70
  -2   0   1    1.50    0.40
   2   0  -1    0.90    0.40
   0   0   1   -0.10    0.10
   0   0   1    0.00    0.10
   0   0   1    0.00    0.10
   0   0  -1    0.10    0.10
   0   0   1   -0.10    0.10
   0   0  -1    0.00    0.10
   0   0  -1   -0.10    0.10
   0   0  -1    0.00    0.10
   0   0  -1   -0.10    0.10
   0   0   1   -0.10    0.10
   0   0   1    0.10    0.10
   0   0   1    0.00    0.10
   0   0   1    0.10    0.10
   0   0  -1    0.00    0.10
   0   0  -1   -0.10    0.10
   0   0   1    0.00    0.10
   0   0  -1    0.00    0.10
   0   0  -1    0.10    0.10
  -1   0  -1   62.19    2.00
   1   0   1   63.29    2.00
   1   0   1   63.29    1.70
   1   0   1   61.19    2.00
  -1   0  -1   62.59    2.00
   1   0   1   57.39    1.90
  -1   0  -1   61.59    1.70
  -1   0  -1   61.19    2.00
   1   0   1   63.29    2.10
   1   0   1   64.49    2.00
   1   0   1   63.49    2.00
   1   0   1   66.09    2.00
  -1   0  -1   62.49    2.10
   1   0   1   65.59    2.00
  -1   0  -1   62.09    1.90
  -1   0  -1   64.29    2.00
  -1   0  -1   59.09    1.70
  -1   0  -1   55.49    1.90
   2   0   1    1.10    0.50
   2   0   1    1.00    0.60
  -2   0  -1    1.60    0.70
  -2   0  -1    1.50    0.30
  -2   0  -1    1.30    0.70
  -2   0  -1    0.20    0.50
   2   0   1    2.00    0.40
  -2   0  -1    1.20    0.60
  -2   0  -1    1.70    0.40
  -2   0  -1    1.70    0.70
   2   0   1    0.40    0.60
  -2   0  -1    2.40    0.60
  -2   0  -1    2.00    0.70
   3   0   1  799.42   18.20
   3   0   1  802.42   18.80
  -3   0  -1  776.72   18.20
   3   0   1  751.02   18.80
  -3   0  -1  771.62   17.50
   3   0   1  775.32   19.20
  -3   0  -1  769.92   19.10
  -3   0  -1  798.12   19.30
   3   0   1  772.82   18.70
  -3   0  -1  774.62   18.90
  -3   0  -1  790.02   18.60
  -3   0  -1  800.52   18.70
  -3   0  -1  800.92   19.30
   3   0   1  788.82   19.30
  -3   0  -1  769.82   18.70
   3   0   1  775.92   18.90
   4   0   1   -0.30    0.80
   4   0   1   -0.50    0.40
  -4   0  -1    1.00    0.90
  -4   0  -1   -0.40    0.80
  -4   0  -1    0.90    0.60
  -4   0  -1   -0.50    0.70
   4   0   1    0.70    0.60
   4   0   1    1.10    0.70
  -4   0  -1    0.40    0.80
  -4   0  -1    1.20    0.80
   4   0   1    2.10    1.00
  -4   0  -1    0.90    0.60
   4   0   1    0.90    0.70
  -4   0  -1    0.00    0.70
   4   0   1   -0.10    0.70
  -4   0  -1    0.90    0.70
   5   0   1  233.18    7.50
  -5   0  -1  241.18    7.90
  -5   0  -1  239.68    7.20
  -5   0  -1  234.58    7.30
   5   0   1  234.68    7.50
  -5   0  -1  241.68    8.20
  -5   0  -1  236.38    7.80
   5   0   1  235.38    6.70
  -5   0  -1  236.08    6.80
   5   0   1  232.18    7.40
  -5   0  -1  241.48    8.20
   5   0   1  232.28    8.20
   5   0   1  240.68    8.20
  -5   0  -1  228.68    8.00
  -5   0  -1  237.78    8.20
  -5   0  -1  240.08    7.10
   6   0   1    1.10    0.90
   6   0   1   -0.20    1.20
   6   0   1    1.00    1.20
  -6   0  -1    1.10    0.90
  -6   0  -1    0.50    1.30
   6   0   1    0.00    1.00
   6   0   1   -2.30    1.40
  -6   0  -1    0.50    1.20
   6   0   1    1.30    1.00
  -6   0  -1    1.30    1.40
  -6   0  -1    1.60    1.00
  -7   0  -1 2674.93   62.89
   7   0   1 2697.63   63.09
   7   0   1 2694.53   61.29
   7   0   1 2600.94   61.39
   7   0   1 2599.04   62.69
  -7   0  -1 2545.25   61.99
  -7   0  -1 2635.44   60.09
  -7   0  -1 2578.04   60.99
  -7   0  -1 2613.44   62.19
   8   0   1   -0.90    2.10
  -8   0  -1   -2.80    1.80
  -8   0  -1    2.10    1.20
   8   0   1   -1.00    1.70
   8   0   1    0.30    1.80
  -8   0  -1    3.80    2.00
  -8   0  -1    1.00    1.90
   8   0   1    1.40    1.90
  -9   0  -1  215.38    9.40
   9   0   1  221.58   10.10
  -9   0  -1  223.38    9.50
   9   0   1  216.38   10.00
   9   0   1  223.28    8.90
  -9   0  -1  209.78   10.00
   9   0   1  207.38    8.60
  10   0   1    2.50    2.50
 -10   0  -1    3.10    2.30
 -10   0  -1   -0.20    2.60
 -10   0  -1    3.80    2.30
  10   0   1    0.10    1.80
  11   0   1    7.00    2.80
 -11   0  -1    9.10    3.10
 -11   0  -1    2.80    2.90
 -11   0  -1    3.90    2.70
  11   0   1    4.50    3.40
 -12   0  -1    0.30    2.60
 -12   0  -1    1.50    2.80
  12   0   1   -1.50    3.10
  12  -1  -1    4.90    2.20
 -12  -1   1    7.20    4.30
 -12  -1   1    4.00    3.00
  12  -1  -1    1.40    3.20
 -12  -1   1    1.50    3.00
 -12   1   1   -2.20    2.80
 -12   1   1    4.70    3.20
  12   1  -1    2.50    3.20
 -12   1   1   -1.40    2.80
  12   1  -1    2.20    2.10
  11  -1  -1   59.29    6.10
  11  -1  -1   73.39    6.60
 -11  -1   1   66.49    5.90
 -11  -1   1   68.79    6.10
 -11  -1   1   62.09    6.30
  11  -1  -1   63.19    4.80
 -11   1   1   70.29    6.10
  11   1  -1   60.79    6.10
  11   1  -1   66.99    4.80
 -11   1   1   70.39    6.70
 -11   1   1   61.69    6.10
  10  -1  -1    5.40    2.10
 -10  -1   1    3.00    2.60
 -10  -1   1    0.80    2.20
  10  -1  -1    3.60    2.30
 -10  -1   1    0.30    2.30
  10  -1  -1    6.90    2.80
 -10   1   1    1.40    2.40
 -10   1   1    5.70    3.00
  10   1  -1    4.10    1.90
   9  -1  -1  142.39    7.80
  -9  -1   1  138.59    7.20
  -9  -1   1  130.19    7.10
  -9  -1   1  135.89    7.70
   9  -1  -1  134.59    7.60
   9  -1  -1  127.99    6.20
   9   1  -1  130.39    6.00
  -9   1   1  133.99    7.20
   9   1  -1  130.99    6.40
   9   1  -1  116.69    7.30
   9   1  -1  132.09    7.60
  -9   1   1  142.59    7.50
  -9   1   1  132.99    7.90
  -8  -1   1  599.14   18.90
   8  -1  -1  606.84   16.50
   8  -1  -1  612.64   17.20
   8  -1  -1  599.24   18.60
  -8  -1   1  615.84   18.10
   8  -1  -1  603.44   18.80
  -8  -1   1  617.64   18.20
  -8  -1   1  623.14   16.40
  -8   1   1  620.54   19.10
  -8   1   1  621.84   17.00
  -8   1   1  604.04   18.40
   8   1  -1  618.84   17.10
   8   1  -1  616.94   16.80
   8   1  -1  625.14   19.00
   8   1  -1  610.14   18.90
  -8   1   1  625.04   18.50
  -7  -1   1  559.74   15.00
   7  -1  -1  569.54   17.10
   7  -1  -1  581.64   15.20
  -7  -1   1  561.64   15.50
   7  -1  -1  568.74   15.80
  -7  -1   1  590.34   16.60
  -7  -1   1  565.54   17.20
  -7  -1   1  530.85   14.90
  -7  -1   1  519.05   16.10
   7  -1  -1  585.04   15.70
   7  -1  -1  598.54   17.10
   7   1  -1  572.14   15.20
   7   1  -1  584.14   15.70
   7   1  -1  574.74   17.10
  -7   1   1  527.85   14.50
  -7   1   1  525.15   14.90
  -7   1   1  584.54   16.90
   7   1  -1  590.54   17.20
   7   1  -1  582.54   15.30
  -7   1   1  599.14   15.70
  -7   1   1  570.44   17.30
  -7   1   1  571.64   16.70
   6  -1  -1 1053.89   28.00
  -6  -1   1 1059.89   25.80
   6  -1  -1 1067.49   26.20
  -6  -1   1 1072.49   27.90
  -6  -1   1 1102.39   27.20
   6  -1  -1 1082.89   27.60
  -6  -1   1 1053.09   26.20
  -6  -1   1 1104.19   25.90
  -6  -1   1 1040.10   24.80
   6  -1  -1 1061.09   26.40
  -6  -1   1 1083.79   25.00
  -6  -1   1 1084.09   24.90
   6  -1  -1 1080.99   25.80
  -6  -1   1 1101.99   27.10
  -6   1   1 1059.09   26.30
   6   1  -1 1092.19   27.70
  -6   1   1 1092.39   27.50
   6   1  -1 1105.59   25.90
   6   1  -1 1094.39   26.50
  -6   1   1 1029.60   28.10
  -6   1   1 1080.89   25.60
  -6   1   1 1047.00   27.20
   6   1  -1 1094.79   27.90
  -6   1   1 1044.20   25.70
   6   1  -1 1061.89   26.20
  -5  -1   1   91.89    3.00
  -5  -1   1   86.49    4.40
  -5  -1   1   92.69    3.60
  -5  -1   1   91.69    3.30
  -5  -1   1   83.79    4.90
   5  -1  -1   80.49    4.30
  -5  -1   1   82.89    4.00
   5  -1  -1   87.69    3.70
  -5  -1   1   77.39    3.90
   5  -1  -1   88.79    4.30
   5  -1  -1   86.69    3.70
  -5  -1   1   93.19    3.00
   5  -1  -1   91.89    3.80
  -5  -1   1   87.19    3.70
  -5  -1   1   94.59    4.50
   5  -1  -1   89.29    3.50
  -5   1   1   96.89    4.40
   5   1  -1   84.79    3.80
  -5   1   1   92.29    4.40
  -5   1   1   90.59    4.40
  -5   1   1   86.69    4.30
  -5   1   1   91.19    2.60
  -5   1   1   91.99    3.40
  -5   1   1   90.09    3.40
  -5   1   1   89.19    2.60
   5   1  -1  101.79    4.70
  -5   1   1   91.19    3.80
  -5   1   1   83.09    4.30
  -5   1   1   87.19    3.40
   5   1  -1   90.69    3.50
   5   1  -1   85.59    3.40
   5   1  -1   79.39    4.20
  -4  -1   1  715.63   16.80
  -4  -1   1  741.53   17.20
  -4  -1   1  720.63   18.50
  -4  -1   1  742.73   18.20
   4  -1  -1  742.93   17.70
  -4  -1   1  714.03   18.00
  -4  -1   1  724.73   17.50
   4  -1  -1  755.52   17.30
   4  -1  -1  744.83   18.70
  -4  -1   1  735.63   16.80
   4  -1  -1  724.33   17.80
  -4  -1   1  716.93   18.40
   4  -1  -1  682.03   18.30
  -4  -1   1  712.93   18.10
  -4  -1   1  724.83   17.80
   4  -1  -1  725.13   17.70
  -4   1   1  720.33   17.20
  -4   1   1  737.73   16.70
  -4   1   1  733.23   17.40
  -4   1   1  715.03   18.30
   4   1  -1  734.73   18.50
   4   1  -1  726.53   17.80
  -4   1   1  727.53   17.40
  -4   1   1  724.93   18.50
  -4   1   1  721.23   18.40
  -4   1   1  730.43   16.70
   4   1  -1  733.53   17.30
  -4   1   1  726.63   18.60
  -4   1   1  730.93   17.90
   4   1  -1  730.43   18.50
  -4   1   1  665.83   19.00
   3  -1  -1   31.50    1.80
  -3  -1   1   30.00    1.80
   3  -1  -1   31.40    2.00
  -3  -1   1   32.40    2.00
   3  -1  -1   32.30    1.40
  -3  -1   1   32.20    2.00
  -3  -1   1   31.30    1.70
  -3  -1   1   32.20    1.90
  -3  -1   1   30.30    1.80
   3  -1  -1   31.90    2.10
  -3  -1   1   30.90    1.80
   3  -1  -1   27.80    1.60
  -3  -1   1   30.70    1.50
  -3  -1   1   31.60    1.20
  -3  -1   1   34.30    2.10
   3  -1  -1   33.00    1.70
   3   1  -1   30.70    1.40
  -3   1   1   30.00    1.40
   3   1  -1   30.50    1.70
  -3   1   1   34.20    1.60
   3   1  -1   31.90    2.00
  -3   1   1   33.60    2.10
   3   1  -1   34.70    2.10
  -3   1   1   30.00    1.30
  -3   1   1   32.80    2.00
  -3   1   1   31.50    1.90
  -3   1   1   30.80    1.60
   3   1  -1   32.50    1.40
   3   1  -1   32.20    1.80
  -2  -1   1   34.90    1.60
  -2  -1   1   33.90    1.50
  -2  -1   1   33.50    1.80
   2  -1  -1   37.00    1.20
  -2  -1   1   32.50    1.50
   2  -1  -1   31.80    1.80
   2  -1  -1   34.90    1.50
  -2  -1   1   31.20    1.60
   2  -1  -1   37.10    1.30
   2   1  -1   36.40    1.20
  -2   1   1   35.20    1.80
  -2   1   1   37.00    1.50
  -2   1   1   34.50    1.80
   2   1  -1   35.00    1.20
   2   1  -1   34.00    1.70
  -2   1   1   38.50    1.80
  -2   1   1   35.60    1.20
  -2   1   1   35.10    1.70
   2   1  -1   34.30    2.00
  -2   1   1   33.50    1.30
   2   1  -1   33.60    1.50
   0  -1   1    0.00    0.10
   0  -1   1    0.10    0.10
   0   1   1    0.00    0.10
   0   1   1    0.10    0.10
  -1  -1  -1  504.75   11.80
  -1  -1  -1  498.35   11.40
  -1  -1  -1  484.15   11.50
  -1  -1  -1  493.25   11.40
  -1  -1  -1  498.05   11.60
  -1  -1  -1  468.25   11.70
   1  -1   1  504.85   11.80
   1  -1   1  499.35   11.60
   1  -1   1  509.25   11.80
   1  -1   1  492.35   11.70
   1  -1   1  493.45   11.70
  -1  -1  -1  502.15   11.70
   1  -1   1  504.15   11.20
   1  -1   1  497.45   11.60
  -1  -1  -1  485.85   11.60
   1  -1   1  497.15   11.80
   1  -1   1  497.65   11.60
   1   1   1  498.65   11.70
   1   1   1  499.25   11.40
  -1   1  -1  499.65   11.70
  -1   1  -1  503.65   11.70
   1   1   1  500.45   11.50
   1   1   1  477.55   11.60
   1   1   1  497.25   11.60
   1   1   1  492.05   11.70
  -1   1  -1  492.95   11.20
   1   1   1  488.75   11.70
  -1   1  -1  500.25   11.60
   1   1   1  496.05   11.40
  -1   1  -1  496.65   11.80
  -1   1  -1  497.35   11.70
  -1   1  -1  480.65   11.50
  -1   1  -1  498.35   11.60
  -1   1  -1  498.85   11.80
  -1   1  -1  507.95   11.60
  -2  -1  -1  417.36   10.10
   2  -1   1  414.86   10.10
   2  -1   1  422.76   10.50
   2  -1   1  410.16   10.40
  -2  -1  -1  415.96   10.40
  -2  -1  -1  405.26    9.40
  -2  -1  -1  418.46   10.60
  -2  -1  -1  421.96   10.10
   2  -1   1  415.06   10.60
   2  -1   1  419.66   10.10
  -2  -1  -1  413.86    9.80
  -2  -1  -1  402.86   10.10
   2  -1   1  416.96   10.40
  -2  -1  -1  412.36   10.40
  -2  -1  -1  397.16   10.60
  -2  -1  -1  410.56   10.50
  -2   1  -1  420.96   10.40
   2   1   1  413.76   10.20
  -2   1  -1  406.06   10.40
   2   1   1  415.86   10.60
  -2   1  -1  419.86   10.40
  -2   1  -1  407.06   10.40
  -2   1  -1  412.36   10.40
   2   1   1  424.26   10.60
  -2   1  -1  416.26   10.40
   2   1   1  412.76    9.40
   2   1   1  417.16    9.80
  -2   1  -1  424.36   10.10
   2   1   1  415.56   10.20
   2   1   1  412.46   10.50
  -2   1  -1  423.46   10.10
   2   1   1  415.16   10.40
   2   1   1  410.16   10.10
  -3  -1  -1    1.10    0.60
  -3  -1  -1    2.40    0.90
   3  -1   1    1.00    0.70
   3  -1   1    0.60    0.70
   3  -1   1    1.70    0.90
  -3  -1  -1    2.00    0.70
  -3  -1  -1    2.10    0.40
  -3  -1  -1    0.90    0.70
   3  -1   1    0.70    0.70
   3  -1   1    0.60    0.60
   3  -1   1    0.90    0.60
  -3  -1  -1    2.50    0.50
   3  -1   1    1.90    0.80
  -3  -1  -1    1.20    0.60
   3  -1   1    1.00    0.60
  -3  -1  -1    3.50    0.90
  -3  -1  -1    1.80    0.60
  -3  -1  -1    1.70    0.70
  -3   1  -1    0.90    0.60
   3   1   1    2.00    0.50
  -3   1  -1    3.00    0.80
  -3   1  -1    1.90    0.70
  -3   1  -1    1.50    0.70
  -3   1  -1    2.70    1.00
   3   1   1    1.00    0.50
   3   1   1    1.10    0.70
  -3   1  -1    1.70    0.80
   3   1   1    0.90    0.70
  -3   1  -1    2.40    0.70
  -3   1  -1    0.90    0.70
   3   1   1    1.90    0.70
   3   1   1    2.00    0.80
   3   1   1    1.10    0.70
  -3   1  -1    0.70    0.60
   3   1   1    1.70    0.60
  -4  -1  -1  291.97    8.60
  -4  -1  -1  299.57    7.40
  -4  -1  -1  295.97    8.90
   4  -1   1  303.17    8.30
  -4  -1  -1  301.07    8.20
   4  -1   1  294.27    8.80
  -4  -1  -1  293.57    8.60
   4  -1   1  285.47    9.10
   4  -1   1  304.47    8.70
   4  -1   1  298.17    9.00
  -4  -1  -1  305.77    8.20
  -4  -1  -1  299.47    9.10
  -4  -1  -1  291.27    8.50
   4  -1   1  298.97    8.10
  -4  -1  -1  305.37    7.60
  -4   1  -1  299.57    8.40
   4   1   1  292.37    9.00
  -4   1  -1  302.77    8.50
   4   1   1  304.37    8.60
  -4   1  -1  300.17    8.20
  -4   1  -1  293.77    8.80
   4   1   1  302.17    7.40
  -4   1  -1  306.57    9.10
  -4   1  -1  299.97    9.10
   4   1   1  314.57    8.50
   4   1   1  296.57    9.20
  -4   1  -1  297.37    9.00
  -4   1  -1  302.07    8.90
  -4   1  -1  301.37    8.30
   4   1   1  303.07    8.60
   4   1   1  297.37    8.40
   4   1   1  272.97    8.40
  -5  -1  -1   45.10    2.90
  -5  -1  -1   43.50    2.90
   5  -1   1   46.50    3.20
   5  -1   1   45.90    2.90
   5  -1   1   46.80    3.20
  -5  -1  -1   44.30    3.00
  -5  -1  -1   46.30    2.70
   5  -1   1   48.90    2.70
  -5  -1  -1   49.90    2.50
   5  -1   1   41.20    2.90
   5  -1   1   45.40    2.50
  -5  -1  -1   45.20    1.80
  -5  -1  -1   46.60    3.20
  -5  -1  -1   45.30    2.70
  -5  -1  -1   44.90    2.10
  -5  -1  -1   43.70    3.20
  -5   1  -1   42.60    3.10
  -5   1  -1   44.20    2.70
  -5   1  -1   45.40    2.60
   5   1   1   45.50    1.80
   5   1   1   44.90    2.80
  -5   1  -1   47.20    3.20
  -5   1  -1   45.70    2.50
   5   1   1   49.60    2.80
   5   1   1   45.70    3.20
   5   1   1   43.00    3.20
  -5   1  -1   49.20    3.10
   5   1   1   45.20    2.80
  -5   1  -1   47.30    2.60
  -5   1  -1   49.00    3.20
   5   1   1   45.70    2.70
  -5   1  -1   46.50    3.20
  -5   1  -1   41.20    3.10
   6  -1   1   20.70    2.10
  -6  -1  -1   20.80    1.70
   6  -1   1   22.00    2.70
  -6  -1  -1   21.20    1.10
  -6  -1  -1   21.90    2.50
   6  -1   1   21.20    2.00
   6  -1   1   20.30    2.50
   6  -1   1   25.60    2.50
  -6  -1  -1   19.10    2.20
  -6  -1  -1   18.70    2.50
   6  -1   1   21.70    4.20
  -6  -1  -1   19.50    1.90
  -6   1  -1   21.20    2.20
   6   1   1   14.80    2.40
  -6   1  -1   20.50    2.10
   6   1   1   22.60    2.30
  -6   1  -1   21.30    2.70
   6   1   1   22.30    2.40
  -6   1  -1   20.30    2.00
  -6   1  -1   18.10    2.40
   7  -1   1  221.88    9.00
  -7  -1  -1  184.58    7.90
  -7  -1  -1  214.88    6.60
   7  -1   1  210.28    8.80
   7  -1   1  214.88    8.00
   7  -1   1  211.28    7.50
  -7  -1  -1  207.88    8.30
  -7  -1  -1  225.48    9.10
   7   1   1  215.78    9.00
   7   1   1  218.58    7.90
  -7   1  -1  213.28    8.50
   7   1   1  213.68    7.70
   7   1   1  221.38    8.90
  -7   1  -1  212.38    7.10
  -7   1  -1  218.38    8.50
  -7   1  -1  202.38    8.70
  -7   1  -1  203.58    7.40
   8  -1   1  971.70   27.00
  -8  -1  -1  951.00   26.10
   8  -1   1  986.80   25.80
  -8  -1  -1  958.90   24.70
   8  -1   1  989.20   25.10
   8  -1   1  968.70   27.20
  -8  -1  -1  979.30   26.40
  -8  -1  -1  939.71   27.10
   8   1   1  981.80   27.40
   8   1   1  981.20   25.50
   8   1   1  970.60   25.60
  -8   1  -1  991.30   27.20
   8   1   1  984.40   27.20
  -8   1  -1  973.30   24.50
  -8   1  -1 1002.50   26.90
  -8   1  -1  980.90   26.60
   9  -1   1   14.80    3.10
   9  -1   1   11.30    3.10
  -9  -1  -1   18.40    3.40
  -9  -1  -1   19.00    3.60
  -9  -1  -1   13.20    3.00
   9  -1   1   14.40    3.30
  -9   1  -1   11.10    3.40
  -9   1  -1   12.60    3.10
  -9   1  -1   17.90    3.50
   9   1   1   14.90    2.70
   9   1   1   13.20    3.30
   9   1   1   13.40    2.90
  10  -1   1   10.00    2.50
  10  -1   1   10.30    3.30
 -10  -1  -1   13.90    2.90
 -10  -1  -1   12.30    3.10
  10  -1   1   12.80    3.60
 -10  -1  -1   18.50    3.90
 -10   1  -1    6.90    3.60
  10   1   1    9.30    2.40
 -10   1  -1    8.80    3.00
  10   1   1   15.10    3.80
 -10   1  -1   12.10    3.40
  11  -1   1   35.30    5.50
 -11  -1  -1   29.40    4.90
  11  -1   1   29.10    4.00
 -11  -1  -1   33.80    4.80
 -11  -1  -1   31.00    4.40
 -11   1  -1   36.60    4.80
  11   1   1   30.20    4.70
 -11   1  -1   40.50    5.40
 -11   1  -1   35.50    4.80
  11   1   1   33.40    3.90
 -12  -1  -1   53.49    5.80
  12  -1   1   55.09    6.50
 -12   1  -1   45.10    5.90
  12   1   1   39.70    6.10
 -12   1  -1   43.90    5.70
  12  -2  -1   12.80    4.00
 -12  -2   1   19.60    4.30
  12  -2  -1   10.70    3.80
 -12  -2   1   10.70    3.90
 -12  -2   1   11.70    3.70
  12  -2  -1   17.30    3.90
 -12   2   1   11.80    4.20
 -12   2   1   14.70    4.20
  12   2  -1   15.50    3.20
 -12   2   1   22.20    4.80
  12   2  -1   17.00    4.10
  11  -2  -1    9.30    3.20
 -11  -2   1    8.40    2.80
  11  -2  -1    6.00    2.40
 -11  -2   1    5.50    2.80
 -11  -2   1    6.50    3.20
  11  -2  -1    8.50    3.00
 -11   2   1    4.70    2.70
 -11   2   1    8.60    3.50
 -11   2   1    8.30    3.50
  11   2  -1    7.20    2.10
  11   2  -1    5.10    3.00
  10  -2  -1    0.30    1.90
  10  -2  -1    0.60    1.60
 -10  -2   1   -2.50    1.60
 -10  -2   1    2.00    2.60
 -10  -2   1    2.70    2.60
  10  -2  -1   -3.60    1.90
  10   2  -1    3.40    1.60
  10   2  -1    1.50    2.20
 -10   2   1   -0.70    2.20
 -10   2   1   -1.50    2.10
 -10   2   1    0.30    2.40
   9  -2  -1    8.80    2.80
  -9  -2   1    6.80    2.30
  -9  -2   1    4.90    2.00
   9  -2  -1    7.90    2.10
  -9  -2   1    2.70    2.20
   9  -2  -1    7.50    2.70
   9   2  -1    7.30    1.80
  -9   2   1    4.10    2.40
   9   2  -1    0.70    2.10
  -9   2   1    3.90    2.40
  -9   2   1    2.70    2.10
   9   2  -1    6.50    2.80
  -9   2   1    7.20    2.00
   8  -2  -1    0.60    1.60
   8  -2  -1    2.30    2.00
  -8  -2   1    1.40    1.10
  -8  -2   1   -1.00    1.50
   8  -2  -1   -2.60    1.20
  -8  -2   1    4.30    2.00
  -8  -2   1    1.40    1.70
  -8   2   1   -2.90    1.50
  -8   2   1   -0.10    1.40
   8   2  -1    0.70    1.10
  -8   2   1    0.10    1.80
   8   2  -1    1.30    1.40
   8   2  -1    1.20    1.80
  -8   2   1   -0.10    1.80
  -7  -2   1   86.59    4.30
  -7  -2   1   93.29    4.10
   7  -2  -1   82.29    4.70
   7  -2  -1   89.29    5.70
   7  -2  -1   95.39    4.10
   7  -2  -1  100.39    5.50
   7  -2  -1   91.19    4.80
  -7  -2   1   92.89    4.70
  -7  -2   1   89.19    5.70
  -7  -2   1   82.19    6.30
  -7  -2   1   91.19    5.00
   7   2  -1   95.59    5.60
  -7   2   1   94.89    4.80
  -7   2   1   99.59    5.60
   7   2  -1   90.79    4.30
   7   2  -1   91.99    5.50
   7   2  -1   93.29    4.90
  -7   2   1   82.99    4.10
  -7   2   1  104.29    5.60
   7   2  -1   93.09    4.20
  -6  -2   1  179.38    6.80
   6  -2  -1  174.98    6.40
   6  -2  -1  192.68    8.20
  -6  -2   1  171.68    4.70
   6  -2  -1  178.88    7.10
   6  -2  -1  177.38    5.60
  -6  -2   1  169.28    5.40
  -6  -2   1  165.88    5.60
  -6  -2   1  171.28    6.40
   6  -2  -1  185.58    6.50
  -6  -2   1  172.78    7.30
  -6  -2   1  178.58    6.70
  -6  -2   1  170.38    5.60
  -6   2   1  167.98    7.00
   6   2  -1  173.68    7.30
  -6   2   1  173.78    7.90
  -6   2   1  160.88    5.40
   6   2  -1  176.78    6.50
   6   2  -1  183.88    5.90
  -6   2   1  174.18    6.40
  -6   2   1  166.98    7.40
  -6   2   1  174.58    6.00
   5  -2  -1 1295.47   31.20
  -5  -2   1 1296.97   29.50
  -5  -2   1 1312.27   30.40
  -5  -2   1 1330.17   32.20
  -5  -2   1 1329.57   30.50
  -5  -2   1 1324.57   29.60
   5  -2  -1 1274.37   32.20
   5  -2  -1 1321.87   31.30
   5  -2  -1 1320.77   30.20
  -5  -2   1 1295.07   30.50
  -5  -2   1 1254.87   32.00
  -5  -2   1 1284.57   32.10
   5  -2  -1 1315.57   32.00
  -5  -2   1 1286.77   32.00
  -5  -2   1 1284.37   31.30
  -5  -2   1 1331.97   31.50
   5  -2  -1 1305.17   31.20
  -5   2   1 1278.97   33.00
  -5   2   1 1306.67   30.80
   5   2  -1 1306.67   32.20
  -5   2   1 1329.77   30.90
   5   2  -1 1348.37   30.50
  -5   2   1 1297.77   31.40
  -5   2   1 1338.37   32.20
   5   2  -1 1345.17   32.20
  -5   2   1 1301.87   29.30
  -5   2   1 1287.67   29.30
  -5   2   1 1298.47   30.20
  -5   2   1 1267.57   32.10
   5   2  -1 1335.87   31.50
   5   2  -1 1309.57   30.40
   5   2  -1 1347.27   30.50
  -5   2   1 1304.27   32.00
  -5   2   1 1300.97   32.10
   4  -2  -1   98.79    4.20
  -4  -2   1   97.19    2.70
  -4  -2   1   99.49    4.30
  -4  -2   1   97.69    3.90
  -4  -2   1   96.09    3.70
  -4  -2   1  100.09    3.50
   4  -2  -1   98.59    4.40
  -4  -2   1   98.29    3.50
  -4  -2   1   98.89    2.80
  -4  -2   1  106.79    4.30
   4  -2  -1   97.49    3.90
  -4  -2   1   95.99    3.40
  -4  -2   1   97.69    4.30
   4  -2  -1   98.49    4.30
  -4  -2   1   94.29    3.80
  -4  -2   1  107.09    4.40
   4  -2  -1  101.29    4.00
  -4  -2   1   95.29    3.90
  -4   2   1  101.59    3.80
  -4   2   1   96.59    4.20
   4   2  -1  101.09    4.30
  -4   2   1  103.79    4.40
  -4   2   1   99.79    2.90
  -4   2   1  100.89    4.20
   4   2  -1  100.49    3.50
   4   2  -1  101.29    4.30
  -4   2   1  104.79    4.40
  -4   2   1   94.69    4.20
   4   2  -1  103.39    3.30
  -4   2   1  100.59    3.70
   4   2  -1  100.39    4.00
   4   2  -1  101.29    3.30
  -4   2   1   98.59    4.00
  -4   2   1   94.09    3.10
   3  -2  -1   41.50    2.20
  -3  -2   1   43.20    2.20
  -3  -2   1   48.50    2.20
   3  -2  -1   48.30    2.60
  -3  -2   1   46.10    2.10
   3  -2  -1   46.70    2.40
   3  -2  -1   45.30    1.60
  -3  -2   1   45.00    1.90
   3  -2  -1   44.00    1.70
  -3  -2   1   46.00    2.40
   3  -2  -1   46.50    2.50
  -3  -2   1   50.29    2.50
  -3  -2   1   50.79    2.50
  -3  -2   1   45.50    2.10
   3  -2  -1   45.10    2.30
  -3  -2   1   43.60    2.30
  -3  -2   1   45.40    2.10
  -3   2   1   46.00    2.40
  -3   2   1   45.40    2.10
  -3   2   1   45.00    1.60
  -3   2   1   42.50    2.30
   3   2  -1   44.50    2.40
   3   2  -1   48.20    2.10
  -3   2   1   46.50    2.50
  -3   2   1   40.30    2.20
   3   2  -1   48.20    1.70
  -3   2   1   43.30    2.10
  -3   2   1   43.20    1.60
  -3   2   1   45.40    2.50
   3   2  -1   47.80    2.30
  -3   2   1   40.70    2.40
  -2  -2   1  985.70   23.00
  -2  -2   1  977.70   22.50
  -2  -2   1  981.40   22.60
   2  -2  -1  984.30   23.00
   2  -2  -1 1080.59   25.20
  -2  -2   1  987.00   23.10
  -2  -2   1  995.40   22.50
  -2  -2   1  995.00   22.80
   2  -2  -1  995.00   23.20
  -2  -2   1  988.60   23.00
   2  -2  -1  982.10   22.40
  -2   2   1  905.41   23.00
  -2   2   1  987.40   23.10
   2   2  -1 1000.70   23.00
   2   2  -1  959.10   22.10
   2   2  -1  988.30   23.20
   2   2  -1  982.90   22.50
  -2   2   1  998.70   22.90
   2   2  -1  988.30   22.10
  -2   2   1  963.50   22.40
  -2   2   1  968.30   23.10
  -2   2   1  994.00   22.80
  -2   2   1  978.60   22.90
  -2   2   1  979.40   23.10
  -1  -2   1    7.20    0.80
  -1  -2   1    7.40    0.70
  -1  -2   1    7.90    0.50
   1  -2  -1    7.60    0.80
  -1  -2   1    7.90    0.60
   1  -2  -1    9.20    0.90
  -1  -2   1    6.80    0.80
   1  -2  -1    6.20    0.80
  -1  -2   1    7.10    0.80
  -1  -2   1    8.10    0.60
   1  -2  -1    7.10    0.40
  -1  -2   1    7.10    0.50
  -1  -2   1    7.30    0.60
   1   2  -1    6.70    0.70
  -1   2   1    8.40    0.80
  -1   2   1    5.90    0.80
   1   2  -1    6.00    0.80
  -1   2   1    6.60    0.70
   1   2  -1    6.50    0.90
  -1   2   1    6.20    0.70
  -1   2   1    7.70    0.40
   1   2  -1    6.80    0.50
   1   2  -1    7.60    0.60
  -1   2   1    6.60    0.70
  -1   2   1    7.10    0.70
  -1   2   1    6.00    0.70
  -1   2   1    6.50    0.80
   1   2  -1    6.80    0.60
   1   2  -1    8.80    0.70
   0  -2  -1 1307.37   28.60
   0  -2  -1 1297.37   28.90
   0  -2   1 1280.67   28.80
   0  -2  -1 1242.68   28.90
   0  -2   1 1292.27   29.10
   0  -2   1 1315.67   29.00
   0  -2  -1 1296.07   29.10
   0  -2   1 1315.37   29.10
   0  -2  -1 1302.57   29.20
   0  -2   1 1304.77   28.90
   0  -2   1 1266.77   29.10
   0  -2  -1 1252.67   29.10
   0  -2   1 1283.77   29.00
   0  -2  -1 1288.07   29.00
   0  -2  -1 1276.97   28.90
   0  -2  -1 1294.07   28.70
   0  -2   1 1269.67   28.80
   0   2  -1 1263.67   29.10
   0   2  -1 1295.87   28.80
   0   2  -1 1265.77   29.00
   0   2   1 1286.77   29.10
   0   2   1 1297.67   29.00
   0   2   1 1300.17   28.70
   0   2   1 1294.57   28.90
   0   2   1 1270.07   29.10
   0   2   1 1277.17   29.00
   0   2  -1 1314.27   29.10
   0   2   1 1322.07   29.20
   0   2  -1 1271.47   28.90
   0   2   1 1300.67   28.60
   0   2  -1 1257.47   29.00
   0   2  -1 1317.87   28.80
  -1  -2  -1   16.60    1.00
  -1  -2  -1   17.30    1.20
   1  -2   1   18.70    1.10
   1  -2   1   17.10    1.00
  -1  -2  -1   16.00    1.00
  -1  -2  -1   15.90    0.70
  -1  -2  -1   17.60    0.70
   1  -2   1   17.40    1.10
   1  -2   1   17.20    0.90
  -1  -2  -1   18.00    0.70
   1  -2   1   16.90    1.10
  -1  -2  -1   17.60    1.10
   1  -2   1   15.50    1.10
   1   2   1   16.70    1.10
  -1   2  -1   15.30    1.00
  -1   2  -1   15.70    1.10
  -1   2  -1   18.30    1.30
   1   2   1   17.20    1.10
  -1   2  -1   17.80    1.20
  -1   2  -1   15.20    1.10
   1   2   1   16.80    0.70
   1   2   1   14.00    0.60
   1   2   1   16.10    1.00
  -1   2  -1   18.10    1.00
   1   2   1   16.20    1.00
   1   2   1   17.40    0.70
  -1   2  -1   12.90    1.10
  -1   2  -1   15.30    0.90
  -1   2  -1   16.90    1.10
  -2  -2  -1  388.76    9.90
   2  -2   1  384.46    9.90
   2  -2   1  384.66    8.90
  -2  -2  -1  386.26    9.90
  -2  -2  -1  389.46    9.50
  -2  -2  -1  396.36   10.00
   2  -2   1  386.56   10.10
  -2  -2  -1  371.36    9.90
   2  -2   1  372.06    9.80
  -2  -2  -1  391.76    9.40
  -2  -2  -1  382.26    9.30
  -2  -2  -1  383.16    9.50
   2  -2   1  384.46    9.90
   2  -2   1  398.56    9.80
   2  -2   1  375.56   10.00
  -2  -2  -1  375.46    9.40
   2  -2   1  383.66    9.40
  -2   2  -1  393.06    9.90
  -2   2  -1  379.96    9.80
  -2   2  -1  384.26    8.90
  -2   2  -1  393.76   10.10
   2   2   1  389.46    9.90
  -2   2  -1  383.16    9.90
   2   2   1  385.06   10.10
  -2   2  -1  377.36    9.90
   2   2   1  392.06    9.40
  -2   2  -1  378.16    9.80
   2   2   1  379.16    9.90
   2   2   1  379.56    9.30
  -2   2  -1  376.86    9.40
   2   2   1  378.56    9.60
  -2   2  -1  380.96    9.90
   3  -2   1  266.77    7.80
  -3  -2  -1  260.67    7.00
  -3  -2  -1  266.97    6.20
  -3  -2  -1  265.47    7.20
   3  -2   1  264.37    7.60
  -3  -2  -1  254.97    7.00
  -3  -2  -1  259.07    7.70
   3  -2   1  270.27    7.70
   3  -2   1  268.37    7.10
   3  -2   1  265.47    7.60
   3  -2   1  262.47    7.90
   3  -2   1  269.67    7.30
   3  -2   1  259.37    7.60
  -3  -2  -1  262.87    6.20
  -3  -2  -1  262.27    7.80
  -3  -2  -1  264.47    7.00
  -3  -2  -1  266.97    7.60
  -3  -2  -1  256.47    7.10
   3   2   1  263.77    7.20
   3   2   1  266.57    7.70
  -3   2  -1  264.27    7.70
  -3   2  -1  273.07    7.40
   3   2   1  258.57    7.60
  -3   2  -1  266.77    7.90
   3   2   1  264.27    7.90
   3   2   1  265.67    7.20
   3   2   1  256.57    7.10
  -3   2  -1  256.07    7.60
  -3   2  -1  267.67    7.50
  -3   2  -1  260.97    7.10
  -3   2  -1  271.37    7.70
  -3   2  -1  261.97    7.50
   3   2   1  271.07    7.20
  -3   2  -1  258.07    7.70
  -4  -2  -1   40.40    2.40
  -4  -2  -1   44.90    2.20
  -4  -2  -1   41.20    2.70
  -4  -2  -1   38.70    2.40
  -4  -2  -1   46.00    2.20
  -4  -2  -1   41.90    1.60
  -4  -2  -1   38.50    2.40
   4  -2   1   43.20    2.90
  -4  -2  -1   41.40    2.10
   4  -2   1   45.00    2.90
   4  -2   1   41.30    2.60
   4  -2   1   42.90    2.40
   4  -2   1   46.10    2.30
  -4  -2  -1   44.20    1.70
   4  -2   1   38.90    2.50
  -4  -2  -1   41.00    2.80
   4  -2   1   44.00    2.70
  -4  -2  -1   35.80    2.60
   4   2   1   43.80    2.60
  -4   2  -1   40.60    2.30
  -4   2  -1   44.80    2.80
  -4   2  -1   40.50    2.70
  -4   2  -1   40.40    2.80
  -4   2  -1   43.20    2.40
  -4   2  -1   39.00    2.60
   4   2   1   42.60    2.90
   4   2   1   41.80    2.00
  -4   2  -1   46.30    2.90
  -4   2  -1   44.70    2.50
   4   2   1   47.20    2.40
  -4   2  -1   43.50    2.80
  -4   2  -1   45.60    2.60
   4   2   1   45.20    2.40
   4   2   1   44.60    2.40
   4   2   1   42.60    2.50
   5  -2   1   69.99    3.90
   5  -2   1   72.19    4.10
  -5  -2  -1   71.99    3.60
  -5  -2  -1   61.49    3.50
  -5  -2  -1   75.69    4.00
   5  -2   1   84.19    4.00
  -5  -2  -1   75.99    3.20
   5  -2   1   75.59    3.80
   5  -2   1   77.39    4.20
  -5  -2  -1   78.29    3.70
   5  -2   1   78.39    3.40
  -5  -2  -1   73.09    2.60
  -5  -2  -1   76.99    3.20
   5  -2   1   73.29    3.20
  -5  -2  -1   73.99    2.80
  -5  -2  -1   72.49    4.10
  -5  -2  -1   74.39    2.60
  -5   2  -1   77.09    4.10
  -5   2  -1   75.49    3.60
  -5   2  -1   75.19    4.00
   5   2   1   77.79    3.50
   5   2   1   75.49    3.50
   5   2   1   77.99    3.80
  -5   2  -1   76.09    3.50
  -5   2  -1   75.49    4.10
   5   2   1   71.39    3.60
  -5   2  -1   73.39    3.30
  -5   2  -1   70.89    4.00
  -5   2  -1   75.49    4.40
   5   2   1   76.39    2.90
  -5   2  -1   70.49    4.00
  -5   2  -1   72.39    3.50
   5   2   1   74.79    4.20
  -6  -2  -1  235.78    9.00
  -6  -2  -1  242.18    7.20
  -6  -2  -1  251.07    8.30
  -6  -2  -1  239.58    6.50
   6  -2   1  255.37    7.70
  -6  -2  -1  238.68    6.60
   6  -2   1  231.78    7.60
  -6  -2  -1  252.67    6.70
   6  -2   1  249.48   10.30
   6  -2   1  245.18    9.20
  -6  -2  -1  238.98    8.20
  -6  -2  -1  241.58    8.30
   6   2   1  242.88    6.60
   6   2   1  234.18    9.70
  -6   2  -1  243.18    7.80
  -6   2  -1  240.28    8.70
  -6   2  -1  234.88    7.50
   6   2   1  227.48    8.00
   6   2   1  235.28    8.10
  -6   2  -1  239.08    7.90
   6   2   1  253.27    8.40
  -7  -2  -1  192.38    7.80
   7  -2   1  192.98    8.40
  -7  -2  -1  190.08    8.40
   7  -2   1  203.88    7.80
   7  -2   1  195.98    6.90
   7  -2   1  185.48    8.30
  -7  -2  -1  186.68    7.60
  -7  -2  -1  188.88    5.80
   7   2   1  200.98    7.30
  -7   2  -1  181.78    8.30
   7   2   1  204.98    8.70
  -7   2  -1  191.18    7.00
  -7   2  -1  201.08    8.20
  -7   2  -1  194.98    8.20
   7   2   1  195.58    7.80
  -8  -2  -1  891.81   24.50
   8  -2   1  901.81   23.20
  -8  -2  -1  891.71   25.60
   8  -2   1  910.71   24.50
   8  -2   1  889.51   25.60
  -8  -2  -1  790.22   23.90
   8  -2   1  918.01   25.60
  -8   2  -1  921.61   23.30
  -8   2  -1  915.31   25.70
   8   2   1  899.51   23.80
  -8   2  -1 1045.60   32.90
   8   2   1  932.11   26.00
  -8   2  -1  894.71   25.30
   8   2   1  913.51   24.30
  -9  -2  -1   30.10    3.60
   9  -2   1   37.30    4.40
  -9  -2  -1   27.80    3.70
   9  -2   1   25.90    3.50
   9  -2   1   37.20    4.60
  -9  -2  -1   26.20    4.00
  -9   2  -1   24.80    4.00
  -9   2  -1   25.10    4.10
  -9   2  -1   28.60    4.00
   9   2   1   29.10    3.30
   9   2   1   29.40    4.30
   9   2   1   28.60    3.60
 -10  -2  -1    3.10    2.20
  10  -2   1    3.20    2.70
 -10  -2  -1    5.10    2.70
 -10  -2  -1    6.40    2.70
  10  -2   1    3.80    2.40
  10  -2   1    4.80    2.10
  10   2   1    1.70    2.30
 -10   2  -1    2.30    2.40
  10   2   1    4.90    2.20
 -10   2  -1    2.70    2.60
 -10   2  -1    1.60    2.20
 -11  -2  -1    6.80    3.30
 -11  -2  -1    7.10    2.80
  11  -2   1    3.30    2.70
  11  -2   1    4.70    3.20
  11  -2   1    7.10    2.70
 -11  -2  -1    2.70    2.60
  11   2   1    6.10    2.20
  11   2   1    7.80    3.30
 -11   2  -1    5.40    3.00
 -11   2  -1   10.30    3.40
 -11   2  -1    5.30    3.10
 -12  -2  -1   -0.20    2.70
  12  -2   1   -2.30    3.40
 -12   2  -1   -0.50    2.90
  12   2   1    0.00    3.10
 -12   2  -1    1.50    3.00
 -12  -3   1   11.30    6.20
 -12  -3   1    0.20    2.80
  12  -3  -1    4.40    3.50
 -12   3   1    3.60    3.00
 -12   3   1   12.50    3.80
 -12   3   1    2.40    3.60
  12   3  -1    1.60    3.50
 -11  -3   1   41.20    4.70
  11  -3  -1   38.20    5.30
 -11  -3   1   28.00    4.80
  11  -3  -1   33.50    4.30
  11  -3  -1   28.80    4.90
 -11  -3   1   30.70    4.50
 -11   3   1   26.40    4.60
  11   3  -1   26.70    5.10
 -11   3   1   29.10    4.90
  11   3  -1   33.10    3.60
 -11   3   1   38.30    5.10
 -10  -3   1   -1.00    2.20
 -10  -3   1    1.30    2.10
 -10  -3   1    3.00    2.40
  10  -3  -1    3.70    2.70
  10  -3  -1   -1.90    1.70
  10  -3  -1    0.10    2.80
 -10   3   1    5.60    2.70
 -10   3   1    3.40    2.40
  10   3  -1    5.00    2.80
 -10   3   1    1.30    2.20
  10   3  -1   -0.40    1.40
   9  -3  -1  340.37   11.90
  -9  -3   1  349.57   12.30
   9  -3  -1  338.27   12.90
  -9  -3   1  350.36   13.60
   9  -3  -1  352.66   13.40
  -9  -3   1  359.86   13.40
  -9   3   1  336.47   12.90
   9   3  -1  325.07   13.00
  -9   3   1  331.57   13.20
   9   3  -1  330.97   11.80
  -9   3   1  359.16   13.20
   9   3  -1  332.07   10.70
  -9   3   1  355.66   11.80
   8  -3  -1   19.90    3.30
   8  -3  -1   15.10    2.80
  -8  -3   1   17.00    3.40
  -8  -3   1   17.20    2.30
  -8  -3   1   23.10    3.00
   8  -3  -1   16.80    3.30
  -8  -3   1   22.70    2.90
  -8   3   1   19.60    2.80
  -8   3   1   16.70    3.30
  -8   3   1   10.20    2.70
  -8   3   1   15.70    3.60
   8   3  -1   18.80    3.10
   8   3  -1   21.40    2.30
   8   3  -1   15.90    3.20
  -7  -3   1 1537.25   37.60
  -7  -3   1 1527.55   35.90
   7  -3  -1 1533.25   37.50
   7  -3  -1 1527.75   35.70
   7  -3  -1 1494.65   38.80
  -7  -3   1 1546.85   38.80
   7  -3  -1 1550.04   38.60
  -7  -3   1 1493.15   37.60
   7   3  -1 1567.44   39.00
   7   3  -1 1550.34   36.30
  -7   3   1 1530.05   38.60
   7   3  -1 1542.75   37.70
  -7   3   1 1542.65   37.60
   7   3  -1 1498.05   36.20
  -7   3   1 1570.94   38.80
   6  -3  -1 1409.16   34.70
   6  -3  -1 1476.85   34.90
  -6  -3   1 1463.65   34.80
  -6  -3   1 1461.15   35.00
  -6  -3   1 1401.96   33.70
  -6  -3   1 1457.85   33.60
  -6  -3   1 1541.45   37.90
  -6  -3   1 1238.98   34.40
   6  -3  -1 1465.55   35.80
   6  -3  -1 1452.75   33.20
  -6  -3   1 1445.26   33.50
   6  -3  -1 1454.75   36.10
  -6   3   1 1403.96   33.20
  -6   3   1 1464.05   36.00
   6   3  -1 1509.55   33.80
   6   3  -1 1434.16   34.00
  -6   3   1 1493.55   35.90
   6   3  -1 1442.26   33.80
  -6   3   1 1325.47   34.80
   6   3  -1 1475.95   35.20
  -6   3   1 1422.36   36.00
  -5  -3   1 1659.23   39.10
  -5  -3   1 1632.14   39.80
  -5  -3   1 1641.64   39.30
  -5  -3   1 1702.13   38.10
  -5  -3   1 1644.94   39.00
  -5  -3   1 1633.44   38.40
   5  -3  -1 1728.83   37.90
   5  -3  -1 1628.64   39.20
   5  -3  -1 1669.13   40.20
  -5  -3   1 1672.13   40.80
  -5  -3   1 1645.84   38.00
  -5  -3   1 1623.64   39.80
   5  -3  -1 1684.53   39.80
  -5  -3   1 1629.54   39.90
   5  -3  -1 1653.53   39.30
  -5   3   1 1621.14   39.90
  -5   3   1 1678.03   37.20
   5   3  -1 1660.43   38.10
   5   3  -1 1671.53   39.50
  -5   3   1 1648.44   40.00
  -5   3   1 1639.64   38.10
  -5   3   1 1664.13   38.90
  -5   3   1 1646.44   39.80
   5   3  -1 1685.33   38.50
  -5   3   1 1662.63   40.00
   5   3  -1 1717.23   38.10
   5   3  -1 1621.64   40.00
  -5   3   1 1673.43   38.90
  -4  -3   1   37.40    2.60
  -4  -3   1   40.90    2.30
   4  -3  -1   38.20    2.70
   4  -3  -1   38.20    2.60
   4  -3  -1   36.00    2.50
  -4  -3   1   42.40    2.80
   4  -3  -1   38.90    1.60
  -4  -3   1   37.00    2.60
   4  -3  -1   39.30    2.80
  -4  -3   1   42.50    2.30
   4  -3  -1   40.50    1.70
  -4  -3   1   36.00    1.90
   4  -3  -1   40.10    2.70
  -4  -3   1   37.20    2.40
  -4  -3   1   37.30    2.10
  -4  -3   1   37.60    2.10
   4  -3  -1   45.30    2.60
   4   3  -1   39.20    2.50
  -4   3   1   38.00    2.50
  -4   3   1   36.20    2.30
  -4   3   1   43.10    2.80
  -4   3   1   41.70    2.70
  -4   3   1   39.90    2.70
  -4   3   1   39.40    2.70
  -4   3   1   40.10    1.70
  -4   3   1   44.50    2.80
   4   3  -1   39.40    2.20
  -4   3   1   38.40    1.60
   4   3  -1   38.30    2.70
   4   3  -1   38.20    1.80
   4   3  -1   39.20    1.90
  -4   3   1   37.60    2.40
   3  -3  -1  693.93   17.20
   3  -3  -1  678.93   17.00
   3  -3  -1  689.53   16.10
   3  -3  -1  696.63   17.10
  -3  -3   1  684.63   17.20
  -3  -3   1  675.53   16.40
  -3  -3   1  694.03   16.40
   3  -3  -1  673.93   17.00
  -3  -3   1  715.13   16.70
  -3  -3   1  704.23   17.40
  -3  -3   1  682.33   17.10
  -3  -3   1  663.93   17.00
  -3  -3   1  673.13   16.40
   3  -3  -1  683.53   17.40
  -3  -3   1  680.23   15.50
   3  -3  -1  682.63   17.00
  -3  -3   1  701.13   15.60
  -3  -3   1  685.53   16.70
   3  -3  -1  697.93   17.30
   3  -3  -1  699.33   15.60
  -3   3   1  685.43   17.20
  -3   3   1  682.23   17.30
   3   3  -1  693.93   17.20
   3   3  -1  686.23   16.00
  -3   3   1  674.63   16.10
  -3   3   1  664.63   16.80
   3   3  -1  695.53   16.80
  -3   3   1  669.53   16.80
  -3   3   1  691.93   17.20
  -3   3   1  688.73   17.20
  -3   3   1  686.83   15.60
  -3   3   1  700.93   17.10
   3   3  -1  705.73   17.40
  -2  -3   1   76.89    2.60
  -2  -3   1   80.29    2.20
  -2  -3   1   80.89    2.30
  -2  -3   1   77.09    2.90
   2  -3  -1   81.19    3.10
   2  -3  -1   74.79    3.00
   2  -3  -1   79.79    3.00
  -2  -3   1   76.79    2.80
  -2  -3   1   79.49    2.50
  -2  -3   1   85.49    3.10
  -2  -3   1   76.89    3.10
   2  -3  -1   82.49    3.10
   2  -3  -1   76.29    3.10
  -2  -3   1   76.19    2.40
   2  -3  -1   74.79    2.00
   2  -3  -1   79.09    2.70
  -2  -3   1   78.49    3.20
   2   3  -1   80.29    3.10
  -2   3   1   74.99    3.10
  -2   3   1   77.29    3.00
  -2   3   1   84.29    3.00
   2   3  -1   75.39    2.40
  -2   3   1   79.49    2.70
   2   3  -1   76.09    2.90
   2   3  -1   79.79    3.20
  -2   3   1   76.19    3.00
  -2   3   1   79.09    3.00
   2   3  -1   77.99    2.40
  -2   3   1   78.19    3.00
   1  -3  -1 2209.88   49.00
   1  -3  -1 2217.68   49.80
   1  -3  -1 2192.58   49.70
  -1  -3   1 2197.68   48.80
  -1  -3   1 2221.58   49.80
   1  -3  -1 2245.68   49.80
  -1  -3   1 2224.38   49.80
   1  -3  -1 2158.88   49.80
   1  -3  -1 2215.68   49.50
  -1  -3   1 2237.38   49.20
  -1  -3   1 2195.58   48.90
   1  -3  -1 2079.39   49.80
  -1  -3   1 2253.67   49.20
  -1  -3   1 2234.08   49.80
  -1  -3   1 2204.08   49.10
  -1  -3   1 2231.08   49.40
  -1   3   1 2214.18   49.50
   1   3  -1 2153.38   49.70
   1   3  -1 2203.08   49.30
   1   3  -1 2184.78   49.20
   1   3  -1 2186.28   49.80
  -1   3   1 2162.78   49.80
  -1   3   1 2192.18   49.80
   1   3  -1 2223.08   48.90
  -1   3   1 2210.28   49.00
  -1   3   1 2205.78   49.70
  -1   3   1 2219.08   49.50
   1   3  -1 2225.08   48.90
  -1   3   1 2167.48   49.40
   1   3  -1 2266.07   49.10
  -1   3   1 2219.68   49.70
   1   3  -1 2218.58   49.50
   0  -3  -1 2567.84   56.39
   0  -3   1 2536.95   55.79
   0  -3   1 2480.55   56.29
   0  -3  -1 2552.94   56.39
   0  -3   1 2542.95   56.39
   0  -3   1 2555.14   56.29
   0  -3   1 2543.15   56.29
   0  -3  -1 2488.95   56.89
   0  -3  -1 2529.15   56.19
   0  -3  -1 2540.95   55.59
   0  -3  -1 2505.85   56.19
   0  -3   1 2507.95   55.49
   0  -3  -1 2519.55   56.09
   0  -3   1 2492.15   55.79
   0  -3   1 2532.15   56.29
   0   3   1 2531.45   56.19
   0   3  -1 2492.65   56.29
   0   3  -1 2444.36   56.79
   0   3   1 2479.95   56.79
   0   3   1 2534.85   55.59
   0   3   1 2470.75   56.39
   0   3  -1 2571.14   56.19
   0   3   1 2516.85   55.59
   0   3   1 2438.86   56.19
   0   3   1 2519.55   56.39
   0   3  -1 2531.65   55.79
   0   3  -1 2479.75   55.49
   0   3   1 2496.05   56.09
   1  -3   1  997.20   23.00
  -1  -3  -1  979.80   23.30
  -1  -3  -1 1049.40   24.00
   1  -3   1 1010.20   23.40
   1  -3   1 1015.60   23.20
  -1  -3  -1 1008.80   22.30
  -1  -3  -1 1011.20   23.40
  -1  -3  -1 1046.10   23.40
  -1  -3  -1 1002.90   22.70
   1  -3   1 1007.10   23.50
   1  -3   1  995.20   23.10
   1  -3   1  970.60   23.00
   1  -3   1  996.00   22.80
   1  -3   1 1008.40   23.50
  -1  -3  -1 1042.40   23.30
  -1  -3  -1  992.80   22.30
   1  -3   1 1017.60   23.40
  -1  -3  -1 1015.90   23.20
  -1   3  -1  988.10   23.00
  -1   3  -1 1011.00   23.30
   1   3   1 1009.30   23.50
   1   3   1  955.50   23.10
   1   3   1  980.90   23.30
   1   3   1  992.10   23.10
  -1   3  -1  979.00   23.30
   1   3   1  999.40   22.30
  -1   3  -1  988.40   23.40
  -1   3  -1  996.50   23.00
  -1   3  -1 1019.90   22.80
   1   3   1 1009.50   22.70
   1   3   1 1011.20   22.30
  -1   3  -1  983.70   23.40
  -1   3  -1 1012.40   23.40
  -1   3  -1  989.10   23.10
  -2  -3  -1 1294.87   29.20
   2  -3   1 1272.67   30.30
   2  -3   1 1302.67   30.30
  -2  -3  -1 1287.77   29.70
  -2  -3  -1 1303.17   30.10
  -2  -3  -1 1332.17   30.30
  -2  -3  -1 1291.77   28.90
   2  -3   1 1287.17   30.10
   2  -3   1 1279.17   30.10
  -2  -3  -1 1296.57   29.20
  -2  -3  -1 1317.87   29.70
   2  -3   1 1326.07   29.30
  -2  -3  -1 1301.27   29.90
   2  -3   1 1316.97   30.10
  -2  -3  -1 1279.57   30.20
   2  -3   1 1281.47   30.30
  -2  -3  -1 1286.97   30.20
   2   3   1 1282.57   29.80
  -2   3  -1 1262.37   30.10
   2   3   1 1296.07   29.90
  -2   3  -1 1315.07   29.90
  -2   3  -1 1324.27   30.20
  -2   3  -1 1295.77   30.20
   2   3   1 1304.67   28.90
  -2   3  -1 1321.97   30.10
   2   3   1 1242.18   30.20
   2   3   1 1239.58   30.30
  -2   3  -1 1307.17   30.30
  -2   3  -1 1298.07   29.30
   2   3   1 1298.07   29.20
  -2   3  -1 1316.57   30.70
  -2   3  -1 1297.07   30.10
   2   3   1 1305.37   30.10
   2   3   1 1293.97   29.20
  -2   3  -1 1282.77   29.50
   3  -3   1 1159.28   27.40
  -3  -3  -1 1149.69   27.40
  -3  -3  -1 1155.88   26.50
  -3  -3  -1 1164.58   25.60
   3  -3   1 1155.38   27.10
   3  -3   1 1160.78   27.70
   3  -3   1 1160.18   26.50
   3  -3   1 1113.59   27.30
  -3  -3  -1 1155.08   27.50
  -3  -3  -1 1159.18   27.40
  -3  -3  -1 1133.19   26.50
   3  -3   1 1125.99   27.40
  -3  -3  -1 1133.39   26.40
  -3  -3  -1 1186.48   27.60
   3  -3   1 1144.59   25.80
  -3  -3  -1 1179.98   26.60
  -3  -3  -1 1129.29   26.70
   3  -3   1 1112.89   27.30
   3  -3   1 1149.39   27.40
  -3   3  -1 1142.89   27.40
  -3   3  -1 1142.39   27.40
   3   3   1 1156.28   27.70
   3   3   1 1136.29   26.40
   3   3   1 1137.49   26.50
   3   3   1 1136.69   26.80
  -3   3  -1 1155.68   26.50
  -3   3  -1 1129.19   27.20
   3   3   1 1137.09   27.40
   3   3   1 1151.28   26.70
  -3   3  -1 1165.58   27.40
   3   3   1 1127.69   27.30
  -3   3  -1 1132.69   25.80
  -3   3  -1 1134.69   27.10
  -3   3  -1 1135.59   27.50
  -3   3  -1 1161.98   27.30
  -3   3  -1 1152.18   27.30
   3   3   1 1131.49   26.80
  -4  -3  -1  536.05   14.40
   4  -3   1  530.55   14.20
  -4  -3  -1  545.55   14.20
  -4  -3  -1  542.95   13.20
   4  -3   1  488.85   14.30
  -4  -3  -1  519.05   13.20
  -4  -3  -1  521.25   13.20
  -4  -3  -1  546.15   13.60
  -4  -3  -1  526.85   13.50
  -4  -3  -1  534.35   12.20
   4  -3   1  531.85   13.20
   4  -3   1  523.75   13.80
   4  -3   1  520.95   14.20
  -4  -3  -1  529.85   14.60
   4  -3   1  531.65   14.60
  -4  -3  -1  528.35   12.20
   4  -3   1  514.05   14.20
  -4   3  -1  542.45   14.40
  -4   3  -1  521.25   14.00
  -4   3  -1  551.34   14.40
   4   3   1  522.55   14.60
   4   3   1  541.85   14.40
  -4   3  -1  529.35   13.20
  -4   3  -1  525.65   13.90
   4   3   1  526.35   13.60
  -4   3  -1  538.65   14.50
   4   3   1  528.45   13.50
   4   3   1  537.55   13.30
  -4   3  -1  539.35   14.40
  -4   3  -1  547.75   14.20
   4   3   1  515.45   13.40
  -4   3  -1  530.45   14.40
   5  -3   1  115.19    4.20
   5  -3   1  103.49    4.50
  -5  -3  -1  109.29    5.20
  -5  -3  -1  112.19    4.90
   5  -3   1  121.49    5.10
   5  -3   1  111.79    5.00
  -5  -3  -1  111.69    4.00
  -5  -3  -1  110.39    4.00
  -5  -3  -1  114.69    4.50
  -5  -3  -1  110.39    3.20
   5  -3   1  116.79    5.40
  -5  -3  -1  114.19    3.30
   5  -3   1  116.49    5.00
  -5  -3  -1  103.99    5.10
   5  -3   1  109.19    5.20
  -5  -3  -1  112.09    4.00
  -5  -3  -1  112.69    4.60
  -5  -3  -1  115.29    5.20
   5   3   1  113.79    4.50
  -5   3  -1  108.99    5.10
  -5   3  -1  111.29    5.20
  -5   3  -1  109.39    4.60
   5   3   1  109.89    4.40
  -5   3  -1  114.99    4.80
  -5   3  -1  110.09    5.10
  -5   3  -1  112.89    5.20
   5   3   1  119.59    5.10
  -5   3  -1  113.69    4.80
   5   3   1  110.69    4.00
   5   3   1  111.69    5.30
  -5   3  -1  115.39    5.30
   5   3   1  112.59    4.40
  -5   3  -1  111.59    5.20
  -5   3  -1  110.09    4.10
  -6  -3  -1    7.90    2.70
  -6  -3  -1    3.20    0.80
   6  -3   1    3.70    1.70
  -6  -3  -1    3.00    1.10
   6  -3   1    5.00    2.80
  -6  -3  -1    0.80    1.30
  -6  -3  -1    4.60    1.10
  -6  -3  -1    1.30    1.40
  -6  -3  -1    6.00    1.80
  -6  -3  -1    2.80    0.70
   6  -3   1    2.60    1.60
   6  -3   1    3.60    1.10
   6  -3   1    4.00    2.50
  -6   3  -1    4.20    1.90
   6   3   1    4.00    1.70
   6   3   1    6.70    2.10
  -6   3  -1    3.70    1.60
  -6   3  -1    2.60    1.30
   6   3   1    4.40    1.10
  -6   3  -1   -0.50    1.30
  -6   3  -1    4.50    1.50
   6   3   1    3.50    1.20
   6   3   1    4.10    1.50
  -7  -3  -1   37.30    3.50
  -7  -3  -1   38.00    3.60
   7  -3   1   35.40    3.90
   7  -3   1   40.40    3.90
   7  -3   1   48.00    4.20
  -7  -3  -1   42.60    2.50
  -7  -3  -1   41.30    4.30
   7  -3   1   42.00    2.80
   7   3   1   38.90    3.60
   7   3   1   45.60    3.20
   7   3   1   36.90    2.60
  -7   3  -1   38.70    4.00
   7   3   1   33.90    4.10
  -7   3  -1   32.30    3.80
  -7   3  -1   35.50    4.00
  -7   3  -1   41.30    3.40
  -8  -3  -1    8.90    2.70
   8  -3   1    2.50    2.30
   8  -3   1    0.10    1.80
   8  -3   1    1.50    1.90
  -8  -3  -1    0.60    1.60
  -8  -3  -1    4.00    1.90
   8   3   1    4.50    1.60
   8   3   1    1.20    1.90
  -8   3  -1    2.20    1.50
  -8   3  -1    0.80    2.00
  -8   3  -1    0.30    1.60
   8   3   1    2.20    2.70
  -8   3  -1    3.90    2.20
  -9  -3  -1  171.48    8.80
   9  -3   1  166.68    8.70
   9  -3   1  167.58    8.00
  -9  -3  -1  178.38    8.00
   9  -3   1  158.78    8.60
   9   3   1  176.68    9.20
  -9   3  -1  185.08    8.90
  -9   3  -1  174.28    8.70
   9   3   1  176.38    7.40
   9   3   1  167.58    8.00
  -9   3  -1  179.68    8.90
  -9   3  -1  163.88    7.10
 -10  -3  -1    7.70    2.60
  10  -3   1    3.10    2.40
 -10  -3  -1    9.80    2.80
  10  -3   1    5.20    2.90
 -10  -3  -1    6.10    3.00
  10  -3   1    2.40    2.30
  10   3   1    3.00    2.70
  10   3   1    5.80    2.10
 -10   3  -1    2.30    2.40
 -10   3  -1    1.30    2.50
 -10   3  -1    4.90    2.80
  10   3   1    5.90    2.90
 -11  -3  -1   97.09    7.80
  11  -3   1   89.19    7.10
 -11  -3  -1   93.39    6.50
 -11  -3  -1   96.39    6.60
  11  -3   1   80.89    7.10
  11  -3   1   97.09    6.40
 -11   3  -1   95.99    7.60
 -11   3  -1  102.49    7.50
  11   3   1   80.29    7.10
 -11   3  -1   86.59    6.90
  11   3   1   83.19    5.60
 -12  -3  -1   -1.20    2.60
  12  -3   1    1.10    3.90
  12  -3   1    6.20    3.60
 -12  -3  -1    2.60    3.30
 -12   3  -1    1.50    4.90
 -12   3  -1    0.00    3.60
  12   3   1    6.50    2.60
 -12   3  -1    7.80    3.60
  12  -4  -1    3.90    3.90
 -12  -4   1    3.20    4.10
  12  -4  -1    8.00    3.70
 -12   4   1   -2.30    2.90
  12   4  -1    4.70    3.50
 -11  -4   1   41.10    5.40
 -11  -4   1   34.80    4.30
 -11  -4   1   29.50    5.50
  11  -4  -1   36.20    4.40
  11  -4  -1   44.60    5.30
  11  -4  -1   36.10    5.40
 -11   4   1   34.70    5.30
  11   4  -1   32.10    5.30
 -11   4   1   47.50    5.60
  11   4  -1   42.40    3.70
 -11   4   1   42.60    5.00
 -10  -4   1    3.20    2.20
  10  -4  -1    2.90    1.80
  10  -4  -1    2.70    2.40
 -10  -4   1    1.70    2.70
 -10  -4   1    2.90    2.20
 -10   4   1    6.70    2.90
  10   4  -1    6.30    3.00
  10   4  -1    4.90    3.30
 -10   4   1    4.10    2.60
 -10   4   1   -0.40    2.10
  10   4  -1    2.10    1.70
  -9  -4   1  229.48   10.30
  -9  -4   1  224.48    9.20
   9  -4  -1  230.68   10.30
   9  -4  -1  223.88   10.30
  -9  -4   1  218.28    9.00
   9  -4  -1  239.38    9.50
   9   4  -1  227.68    8.10
   9   4  -1  247.18   10.80
  -9   4   1  228.18   10.30
  -9   4   1  218.08    9.10
  -9   4   1  220.18   10.20
  -9   4   1  219.78   10.30
   9   4  -1  224.98    9.40
  -8  -4   1  110.29    5.70
   8  -4  -1   97.79    5.60
   8  -4  -1  113.99    6.50
  -8  -4   1  107.59    6.40
  -8  -4   1  118.69    5.80
   8  -4  -1  113.39    6.60
   8   4  -1  111.09    6.70
  -8   4   1  114.39    6.50
   8   4  -1  105.39    4.80
  -8   4   1  116.39    6.00
  -8   4   1  110.59    6.40
  -8   4   1  113.99    6.70
   8   4  -1   99.99    5.80
  -7  -4   1  541.75   16.70
   7  -4  -1  563.64   16.70
  -7  -4   1  529.25   15.40
  -7  -4   1  547.65   14.00
   7  -4  -1  537.65   15.90
   7  -4  -1  547.45   17.00
  -7  -4   1  557.24   15.60
   7   4  -1  539.95   17.00
   7   4  -1  555.34   16.20
  -7   4   1  547.35   16.80
  -7   4   1  553.34   16.70
   7   4  -1  551.54   14.50
   7   4  -1  546.85   14.50
   7   4  -1  547.35   14.50
   6  -4  -1 1407.36   35.70
  -6  -4   1 1429.76   34.80
  -6  -4   1 1482.15   34.20
  -6  -4   1 1417.66   34.00
   6  -4  -1 1450.65   36.10
  -6  -4   1 1510.25   35.50
   6  -4  -1 1527.45   36.60
  -6  -4   1 1482.45   35.30
  -6  -4   1 1468.05   35.40
   6  -4  -1 1474.05   36.90
   6  -4  -1 1500.55   33.70
  -6   4   1 1479.75   36.10
   6   4  -1 1475.15   34.50
  -6   4   1 1459.85   35.40
   6   4  -1 1496.65   34.50
  -6   4   1 1418.56   33.60
  -6   4   1 1513.75   36.70
   6   4  -1 1465.25   36.20
   6   4  -1 1497.25   34.90
  -6   4   1 1472.65   36.70
   6   4  -1 1485.15   37.00
  -5  -4   1   26.10    2.40
   5  -4  -1   23.00    2.30
  -5  -4   1   27.10    2.60
   5  -4  -1   26.40    2.40
  -5  -4   1   24.40    2.50
  -5  -4   1   23.10    2.40
  -5  -4   1   25.40    1.70
  -5  -4   1   22.10    2.00
   5  -4  -1   31.30    2.60
  -5  -4   1   25.20    2.10
  -5  -4   1   27.90    2.80
   5  -4  -1   26.40    1.50
  -5  -4   1   24.90    1.70
   5  -4  -1   25.70    2.70
  -5  -4   1   26.80    2.40
  -5  -4   1   20.10    2.00
   5  -4  -1   24.10    2.50
  -5   4   1   24.60    1.40
   5   4  -1   27.90    1.90
  -5   4   1   26.40    2.50
  -5   4   1   22.10    2.20
  -5   4   1   22.50    2.50
  -5   4   1   25.90    1.40
   5   4  -1   27.70    2.20
  -5   4   1   23.10    2.50
  -5   4   1   20.40    2.20
   5   4  -1   28.00    2.60
   5   4  -1   23.30    2.60
  -5   4   1   26.20    2.50
  -5   4   1   26.40    2.60
  -5   4   1   27.10    2.60
   5   4  -1   28.20    1.80
   4  -4  -1  116.29    5.10
   4  -4  -1  115.29    4.70
  -4  -4   1  113.79    4.70
  -4  -4   1  106.79    4.30
   4  -4  -1  118.49    3.70
   4  -4  -1  107.99    4.90
   4  -4  -1  118.19    4.70
  -4  -4   1  120.29    4.00
  -4  -4   1  113.49    3.70
  -4  -4   1  116.59    4.10
  -4  -4   1  115.89    4.80
   4  -4  -1   90.89    4.40
  -4  -4   1  111.89    5.00
  -4  -4   1  117.39    3.10
  -4  -4   1  110.89    4.00
  -4  -4   1  114.59    4.70
  -4  -4   1  114.49    3.10
  -4  -4   1  122.99    4.10
   4  -4  -1  116.99    3.20
   4   4  -1  114.29    5.00
  -4   4   1  118.69    4.90
  -4   4   1  112.59    4.80
  -4   4   1  117.09    4.80
   4   4  -1  114.69    3.80
   4   4  -1  115.99    3.80
   4   4  -1  116.09    4.50
  -4   4   1  113.39    4.50
  -4   4   1  109.89    5.50
   4   4  -1  111.09    4.80
  -4   4   1  116.09    3.20
  -4   4   1   98.79    4.50
  -4   4   1  110.19    4.60
  -4   4   1  111.59    4.50
  -3  -4   1  905.41   22.00
  -3  -4   1  920.91   20.70
  -3  -4   1  914.11   22.40
   3  -4  -1  877.41   22.20
   3  -4  -1  893.51   22.10
   3  -4  -1  941.91   23.80
   3  -4  -1  924.21   20.50
  -3  -4   1  925.31   20.70
  -3  -4   1  919.81   21.70
   3  -4  -1  893.11   22.30
  -3  -4   1  887.11   21.10
  -3  -4   1  917.71   21.30
   3  -4  -1  872.01   22.50
   3  -4  -1  899.41   22.30
  -3  -4   1  886.91   22.30
  -3  -4   1  894.71   22.00
   3  -4  -1  901.41   21.80
  -3  -4   1  913.51   21.20
  -3  -4   1  908.31   22.30
  -3  -4   1  910.31   22.50
  -3  -4   1  899.41   21.30
   3  -4  -1  889.91   22.20
  -3   4   1  904.01   22.20
  -3   4   1  924.31   22.20
  -3   4   1  917.81   22.40
  -3   4   1  919.01   22.30
   3   4  -1  927.01   21.30
   3   4  -1  911.31   21.20
  -3   4   1  937.21   22.50
  -3   4   1  917.61   22.20
  -3   4   1  921.21   22.40
  -3   4   1  909.21   22.10
  -3   4   1  902.31   21.30
   3   4  -1  932.71   22.10
   3   4  -1  930.71   22.50
   3   4  -1  919.41   22.60
   2  -4  -1 1980.30   45.40
   2  -4  -1 1983.00   44.80
  -2  -4   1 1994.60   45.50
   2  -4  -1 2056.99   45.30
  -2  -4   1 1990.30   45.50
  -2  -4   1 1950.70   45.20
  -2  -4   1 2025.80   44.40
   2  -4  -1 1974.40   45.40
   2  -4  -1 1964.40   44.00
  -2  -4   1 1969.50   44.10
   2  -4  -1 1972.20   45.40
   2  -4  -1 2006.70   44.00
   2  -4  -1 1940.31   45.20
  -2  -4   1 1996.50   44.70
  -2  -4   1 1933.71   44.10
   2  -4  -1 1962.70   45.50
  -2  -4   1 1977.00   45.30
  -2  -4   1 1981.70   44.30
  -2  -4   1 1935.91   44.80
  -2   4   1 1966.50   45.50
   2   4  -1 1953.20   45.30
  -2   4   1 1993.60   44.90
  -2   4   1 2022.00   45.20
  -2   4   1 1968.00   45.10
   2   4  -1 1999.60   44.80
  -2   4   1 1987.40   45.40
   2   4  -1 1980.40   44.50
  -2   4   1 1938.21   45.10
   2   4  -1 2028.50   44.50
  -2   4   1 2014.60   45.40
  -2   4   1 1961.40   45.40
   2   4  -1 1988.50   44.70
  -2   4   1 1980.60   45.20
   2   4  -1 1863.11   45.40
  -1  -4   1  229.18    5.50
   1  -4  -1  224.18    6.60
   1  -4  -1  231.58    6.60
  -1  -4   1  221.28    6.50
   1  -4  -1  234.68    6.60
  -1  -4   1  228.48    6.20
   1  -4  -1  223.38    6.20
   1  -4  -1  232.58    6.40
   1  -4  -1  228.88    6.60
  -1  -4   1  232.48    5.80
  -1  -4   1  232.48    6.10
  -1  -4   1  228.48    6.40
   1  -4  -1  227.18    6.30
  -1  -4   1  231.58    5.50
  -1  -4   1  233.88    6.60
  -1  -4   1  228.48    6.10
  -1  -4   1  227.38    6.60
   1  -4  -1  231.88    5.90
   1   4  -1  225.48    6.60
  -1   4   1  227.48    6.40
  -1   4   1  231.88    5.90
  -1   4   1  223.68    6.10
  -1   4   1  220.88    6.50
   1   4  -1  229.28    6.30
   1   4  -1  229.58    6.60
   1   4  -1  226.08    5.40
   1   4  -1  235.08    5.80
  -1   4   1  223.08    6.70
  -1   4   1  222.88    6.30
   1   4  -1  224.98    6.20
  -1   4   1  230.28    6.60
   1   4  -1  231.08    6.30
  -1   4   1  231.18    6.60
  -1   4   1  230.18    6.60
  -1   4   1  224.28    6.00
   1   4  -1  229.68    5.50
   0  -4  -1 1943.51   44.20
   0  -4   1 1967.60   44.20
   0  -4  -1 1947.41   44.20
   0  -4   1 1966.80   43.30
   0  -4   1 1930.61   44.00
   0  -4   1 1923.51   44.20
   0  -4   1 1944.81   44.10
   0  -4   1 1942.41   45.40
   0  -4  -1 1914.31   43.90
   0  -4  -1 1867.81   44.10
   0  -4   1 1992.60   43.10
   0  -4   1 1957.90   44.00
   0  -4   1 1978.00   44.00
   0  -4  -1 1937.71   43.90
   0  -4   1 1943.51   43.30
   0  -4  -1 1965.90   44.20
   0   4   1 1935.51   44.10
   0   4   1 1945.11   43.90
   0   4   1 1958.80   44.20
   0   4  -1 1943.41   43.90
   0   4  -1 1948.91   43.30
   0   4  -1 1915.01   43.00
   0   4   1 1938.41   43.90
   0   4   1 1969.40   43.10
   0   4  -1 1946.11   43.30
   0   4  -1 1956.20   44.20
   0   4   1 1883.71   44.30
   0   4  -1 1909.11   44.10
   0   4   1 1952.30   44.20
   0   4  -1 1898.81   44.00
   0   4  -1 1892.61   44.00
   0   4   1 1941.91   43.20
   0   4   1 1961.90   43.70
   0   4   1 1951.70   43.20
   1  -4   1 1302.77   29.20
   1  -4   1 1264.77   29.50
   1  -4   1 1311.87   29.70
  -1  -4  -1 1267.17   29.60
   1  -4   1 1297.67   29.90
   1  -4   1 1269.97   29.60
  -1  -4  -1 1269.67   30.00
  -1  -4  -1 1310.67   30.00
  -1  -4  -1 1319.07   30.00
  -1  -4  -1 1306.47   29.40
   1  -4   1 1287.97   30.10
  -1  -4  -1 1273.17   30.00
   1  -4   1 1295.67   30.10
   1  -4   1 1284.07   30.10
  -1  -4  -1 1308.27   29.80
   1  -4   1 1317.17   30.10
   1  -4   1 1131.19   31.10
   1   4   1 1328.57   29.90
  -1   4  -1 1316.87   29.20
  -1   4  -1 1322.37   30.10
   1   4   1 1321.77   29.70
  -1   4  -1 1310.87   29.80
  -1   4  -1 1311.27   29.60
  -1   4  -1 1257.07   30.00
   1   4   1 1295.27   30.10
   1   4   1 1285.97   30.00
   1   4   1 1296.87   30.00
   1   4   1 1271.07   29.80
  -1   4  -1 1305.37   29.80
  -1   4  -1 1277.97   30.10
  -1   4  -1 1288.67   29.50
   2  -4   1  708.03   17.40
  -2  -4  -1  701.93   17.20
  -2  -4  -1  714.33   16.20
  -2  -4  -1  696.43   16.90
   2  -4   1  714.63   17.50
  -2  -4  -1  677.43   17.30
  -2  -4  -1  692.63   16.00
  -2  -4  -1  716.03   17.50
   2  -4   1  711.93   16.90
  -2  -4  -1  726.93   17.20
   2  -4   1  703.53   17.50
   2  -4   1  703.03   17.10
  -2  -4  -1  711.43   17.50
  -2  -4  -1  699.03   16.90
   2  -4   1  693.23   17.20
  -2  -4  -1  694.63   16.00
   2  -4   1  685.73   17.10
   2  -4   1  702.93   17.60
   2  -4   1  699.03   17.30
   2   4   1  718.23   17.20
   2   4   1  701.03   16.00
  -2   4  -1  694.03   17.40
  -2   4  -1  685.73   17.30
   2   4   1  692.13   17.20
  -2   4  -1  702.73   17.20
  -2   4  -1  708.03   17.50
   2   4   1  693.63   17.00
   2   4   1  721.73   16.20
   2   4   1  702.23   17.40
  -2   4  -1  683.73   17.20
  -2   4  -1  702.13   17.40
  -2   4  -1  710.43   17.60
  -2   4  -1  700.23   16.80
   2   4   1  692.83   17.50
   2   4   1  706.13   17.50
   3  -4   1  204.68    6.70
  -3  -4  -1  198.38    6.20
   3  -4   1  200.58    6.60
  -3  -4  -1  208.88    5.90
   3  -4   1  203.98    5.50
   3  -4   1  212.18    6.80
   3  -4   1  208.68    5.80
  -3  -4  -1  208.18    5.00
  -3  -4  -1  196.48    6.60
  -3  -4  -1  201.68    5.50
   3  -4   1  206.88    6.50
  -3  -4  -1  200.68    6.60
   3  -4   1  199.48    6.50
  -3  -4  -1  196.68    6.50
  -3  -4  -1  198.68    6.70
   3  -4   1  192.38    6.70
  -3  -4  -1  203.68    5.90
   3   4   1  204.88    6.50
  -3   4  -1  204.38    6.60
  -3   4  -1  186.88    6.50
   3   4   1  202.08    6.70
  -3   4  -1  210.68    6.60
  -3   4  -1  200.48    5.70
  -3   4  -1  201.38    6.50
   3   4   1  205.78    5.90
   3   4   1  207.18    6.10
   3   4   1  203.18    5.00
  -3   4  -1  200.28    6.70
   3   4   1  205.18    6.30
   3   4   1  200.88    6.10
  -3   4  -1  193.38    5.40
  -3   4  -1  200.28    6.30
   3   4   1  203.28    6.80
  -3   4  -1  200.78    6.60
   4  -4   1   23.10    1.60
  -4  -4  -1   23.00    1.90
  -4  -4  -1   26.80    2.90
   4  -4   1   26.60    2.60
   4  -4   1   26.60    2.40
   4  -4   1   21.50    1.60
  -4  -4  -1   35.60    3.10
  -4  -4  -1   24.70    1.80
  -4  -4  -1   26.60    2.40
   4  -4   1   25.30    2.40
  -4  -4  -1   26.00    1.10
   4  -4   1   21.30    2.00
   4  -4   1   26.20    2.50
  -4  -4  -1   19.20    2.10
  -4  -4  -1   26.30    2.20
  -4  -4  -1   24.50    2.00
  -4  -4  -1   23.50    1.70
   4   4   1   29.50    2.30
  -4   4  -1   25.70    1.70
  -4   4  -1   26.30    2.20
  -4   4  -1   22.70    2.30
   4   4   1   23.00    1.90
   4   4   1   23.50    1.90
  -4   4  -1   25.20    2.40
  -4   4  -1   23.40    2.30
   4   4   1   24.40    2.40
   4   4   1   28.40    2.00
  -4   4  -1   26.50    1.30
  -4   4  -1   23.40    2.20
  -4   4  -1   26.10    2.30
   4   4   1   28.50    2.40
   4   4   1   25.10    1.80
  -4   4  -1   23.50    2.20
  -4   4  -1   27.00    2.40
  -5  -4  -1  159.08    5.60
   5  -4   1  165.88    6.70
  -5  -4  -1  163.88    5.60
  -5  -4  -1  156.18    6.20
  -5  -4  -1  160.68    6.20
   5  -4   1  157.08    6.60
   5  -4   1  158.18    6.60
  -5  -4  -1  164.28    6.50
   5  -4   1  164.78    6.40
   5  -4   1  160.78    5.20
  -5  -4  -1  164.08    5.20
   5  -4   1  157.58    6.30
  -5  -4  -1  153.78    5.30
  -5   4  -1  160.28    6.10
  -5   4  -1  162.68    6.50
  -5   4  -1  158.28    6.50
  -5   4  -1  143.49    5.90
  -5   4  -1  160.98    6.60
   5   4   1  161.88    5.70
  -5   4  -1  151.18    5.10
  -5   4  -1  157.28    6.40
  -5   4  -1  162.68    6.30
   5   4   1  166.68    6.40
   5   4   1  162.28    5.50
   5   4   1  147.29    6.50
  -5   4  -1  167.68    6.20
   6  -4   1  142.79    5.90
  -6  -4  -1  144.09    5.10
   6  -4   1  153.68    6.90
   6  -4   1  151.98    6.80
  -6  -4  -1  143.99    5.70
   6  -4   1  141.09    5.00
  -6  -4  -1  148.09    6.80
  -6  -4  -1  143.29    4.80
  -6  -4  -1  146.29    5.70
  -6   4  -1  141.19    5.10
   6   4   1  144.49    5.50
  -6   4  -1  152.48    6.70
   6   4   1  145.09    6.50
  -6   4  -1  116.79    5.70
  -6   4  -1  148.59    6.10
   6   4   1  144.59    5.60
   6   4   1  151.98    5.30
   6   4   1  145.09    6.80
  -6   4  -1  150.18    6.60
  -6   4  -1  123.89    6.90
   7  -4   1   -2.70    1.40
  -7  -4  -1   -1.70    1.30
  -7  -4  -1   -2.30    1.50
   7  -4   1    1.10    1.10
   7  -4   1    1.40    2.00
  -7  -4  -1   -1.10    1.20
   7  -4   1   -0.20    1.50
  -7   4  -1    0.00    1.30
   7   4   1   -3.30    1.30
  -7   4  -1   -2.10    1.60
   7   4   1    1.10    1.20
  -7   4  -1    0.30    1.90
   7   4   1   -0.20    1.10
   7   4   1    0.00    1.60
  -7   4  -1    0.30    1.80
   8  -4   1   -2.00    1.50
  -8  -4  -1    1.00    1.30
  -8  -4  -1   -0.10    1.70
   8  -4   1   -0.10    1.90
   8  -4   1    7.40    2.50
  -8  -4  -1    3.60    1.80
  -8   4  -1    2.20    1.90
  -8   4  -1   -0.70    1.70
  -8   4  -1   -1.00    1.90
   8   4   1    1.50    1.40
   8   4   1    1.60    1.80
  -8   4  -1    2.50    1.60
   8   4   1    0.40    2.10
   9  -4   1    8.20    2.80
  -9  -4  -1   10.10    2.60
  -9  -4  -1   11.40    3.00
  -9  -4  -1    7.40    2.40
   9  -4   1    9.80    3.20
   9  -4   1   10.30    2.70
  -9   4  -1   10.20    2.50
  -9   4  -1    6.10    2.70
   9   4   1    9.40    2.20
   9   4   1    9.40    2.70
  -9   4  -1   11.40    2.90
   9   4   1    6.40    2.70
  -9   4  -1    7.90    2.90
  10  -4   1    8.90    3.20
 -10  -4  -1    8.70    2.70
  10  -4   1    8.30    2.70
 -10  -4  -1    7.10    2.30
 -10  -4  -1    6.70    3.10
  10  -4   1    5.80    2.70
 -10   4  -1    6.80    3.00
 -10   4  -1    6.90    2.70
  10   4   1    7.90    2.70
 -10   4  -1    8.60    3.00
  10   4   1    3.40    2.10
  10   4   1    5.00    3.10
  11  -4   1    0.10    2.20
 -11  -4  -1    1.00    2.70
  11  -4   1    0.60    2.90
 -11  -4  -1   -1.00    2.80
  11  -4   1    3.20    3.10
 -11  -4  -1    1.20    2.50
 -11   4  -1    2.50    2.90
  11   4   1    1.10    2.00
 -11   4  -1    0.90    2.60
  11   4   1    0.00    2.80
 -11   4  -1    1.50    2.30
  12  -4   1   -1.40    4.90
 -12  -4  -1   -4.10    3.30
  12  -4   1    0.30    2.40
 -12  -4  -1   -5.70    3.00
  12  -4   1    1.20    2.90
  12   4   1    1.90    3.60
 -12   4  -1   -2.10    2.80
 -12   4  -1   -1.50    2.70
  12   4   1   -0.60    2.00
 -12   4  -1    3.90    3.80
  12  -5  -1    7.40    2.80
  12  -5  -1    5.60    3.50
 -12  -5   1   10.20    4.30
  12  -5  -1    3.90    3.30
 -12  -5   1   13.50    4.20
 -12   5   1   12.80    4.00
 -12   5   1   11.30    3.90
 -12   5   1   14.80    4.40
  12   5  -1    9.90    2.40
  11  -5  -1    3.50    2.50
 -11  -5   1   -1.80    2.40
  11  -5  -1    1.70    2.30
  11  -5  -1    1.30    2.30
 -11  -5   1    0.10    2.40
 -11   5   1   -1.30    2.40
 -11   5   1    0.20    3.00
 -11   5   1   -4.40    2.20
  11   5  -1   -0.30    2.80
  11   5  -1    2.30    1.60
 -10  -5   1    2.60    2.00
  10  -5  -1    5.60    2.30
  10  -5  -1    6.80    2.80
 -10  -5   1    5.00    2.80
 -10  -5   1    8.00    2.50
 -10  -5   1    5.00    2.60
  10  -5  -1    3.30    2.60
 -10   5   1    9.70    3.30
  10   5  -1    1.50    2.60
  10   5  -1    3.50    1.70
 -10   5   1    8.60    2.50
 -10   5   1   10.90    3.40
  10   5  -1    1.90    2.50
 -10   5   1    8.90    3.20
  -9  -5   1  317.07   12.70
  -9  -5   1  348.97   13.30
  -9  -5   1  334.47   11.60
   9  -5  -1  330.77   12.10
   9  -5  -1  314.37   13.00
   9  -5  -1  320.07   12.70
  -9  -5   1  335.07   11.50
  -9   5   1  339.27   12.00
  -9   5   1  335.17   13.20
  -9   5   1  336.67   13.10
   9   5  -1  340.77   13.40
  -9   5   1  310.97   12.70
   9   5  -1  320.77   10.40
   9   5  -1  336.27   12.20
   8  -5  -1   55.59    4.50
  -8  -5   1   58.09    4.20
   8  -5  -1   52.19    4.90
  -8  -5   1   65.29    4.30
  -8  -5   1   66.29    5.20
   8  -5  -1   55.09    4.60
  -8   5   1   51.69    4.70
  -8   5   1   57.49    4.80
   8   5  -1   60.09    5.30
   8   5  -1   58.49    3.60
   8   5  -1   58.99    4.70
  -8   5   1   56.89    4.50
   7  -5  -1  359.96   12.50
  -7  -5   1  329.97    9.30
  -7  -5   1  357.26   10.80
  -7  -5   1  351.66   10.80
  -7  -5   1  338.47   12.00
   7  -5  -1  349.96   11.60
   7  -5  -1  353.56   12.10
  -7   5   1  336.37   11.50
   7   5  -1  337.17   12.30
   7   5  -1  334.77   10.00
   7   5  -1  345.17   10.00
  -7   5   1  344.07   12.10
   7   5  -1  339.87   10.30
  -7   5   1  351.16   12.20
   7   5  -1  356.26   11.80
  -6  -5   1  674.63   18.10
   6  -5  -1  720.23   19.30
  -6  -5   1  696.33   18.10
  -6  -5   1  691.93   18.20
  -6  -5   1  722.13   19.80
   6  -5  -1  709.83   19.70
  -6  -5   1  675.03   17.00
  -6  -5   1  658.23   20.50
   6  -5  -1  680.33   19.80
  -6  -5   1  697.73   19.00
  -6  -5   1  701.03   17.10
   6   5  -1  716.73   17.60
   6   5  -1  704.63   20.00
  -6   5   1  682.63   16.30
   6   5  -1  698.33   17.50
   6   5  -1  719.63   18.30
  -6   5   1  741.83   19.80
  -6   5   1  713.23   18.80
  -6   5   1  722.63   19.90
  -6   5   1  705.03   19.30
  -6   5   1  666.53   16.90
  -5  -5   1   16.80    1.80
  -5  -5   1   14.60    1.90
  -5  -5   1   17.90    1.50
   5  -5  -1   19.10    2.30
   5  -5  -1   19.40    2.40
  -5  -5   1   18.30    1.80
  -5  -5   1   20.00    2.00
  -5  -5   1   15.80    1.60
  -5  -5   1   16.10    2.10
   5  -5  -1   19.00    2.40
   5  -5  -1   20.10    2.50
   5  -5  -1   14.30    1.40
  -5  -5   1   17.70    2.30
  -5  -5   1   19.80    2.50
   5  -5  -1   17.90    2.40
   5  -5  -1   17.10    1.10
   5  -5  -1   17.10    2.20
   5   5  -1   16.80    2.30
  -5   5   1   17.40    2.20
  -5   5   1   21.20    2.30
  -5   5   1   18.80    2.30
  -5   5   1   17.90    1.40
   5   5  -1   21.00    2.10
  -5   5   1   15.80    1.10
  -5   5   1   18.20    2.50
   5   5  -1   19.20    1.70
   5   5  -1   16.50    2.40
   5   5  -1   15.80    1.60
  -5   5   1   15.00    2.30
  -5   5   1   18.00    2.40
  -5   5   1   19.80    2.30
   4  -5  -1   50.79    3.20
  -4  -5   1   59.49    2.70
  -4  -5   1   69.29    3.70
  -4  -5   1   58.49    2.00
   4  -5  -1   55.19    3.30
   4  -5  -1   59.79    2.60
  -4  -5   1   63.89    2.70
  -4  -5   1   52.99    3.30
   4  -5  -1   58.79    1.90
  -4  -5   1   56.09    2.50
   4  -5  -1   50.79    3.20
  -4  -5   1   58.39    2.60
  -4  -5   1   63.99    3.40
  -4  -5   1   59.49    3.10
   4  -5  -1   52.49    3.50
   4  -5  -1   57.49    3.40
  -4  -5   1   53.39    3.30
  -4  -5   1   62.19    3.60
  -4   5   1   59.89    3.30
  -4   5   1   57.29    3.50
   4   5  -1   56.79    3.50
   4   5  -1   56.79    3.20
  -4   5   1   58.59    3.40
  -4   5   1   62.59    2.60
   4   5  -1   62.09    2.60
   4   5  -1   58.89    2.60
  -4   5   1   53.19    3.20
  -4   5   1   59.89    3.50
  -4   5   1   59.09    3.30
   4   5  -1   60.39    3.60
  -4   5   1   66.19    3.90
  -4   5   1   55.99    3.50
   4   5  -1   59.79    2.60
   3  -5  -1  475.45   11.10
  -3  -5   1  462.65   11.50
   3  -5  -1  489.75   13.00
  -3  -5   1  464.85   12.80
   3  -5  -1  477.35   12.00
  -3  -5   1  468.05   11.40
  -3  -5   1  479.25   11.40
  -3  -5   1  472.05   11.40
  -3  -5   1  475.05   11.80
  -3  -5   1  466.25   11.30
   3  -5  -1  472.55   12.70
   3  -5  -1  474.75   12.90
   3  -5  -1  479.65   11.10
   3  -5  -1  475.15   12.70
  -3  -5   1  473.15   12.90
   3  -5  -1  463.75   13.00
  -3  -5   1  471.35   11.40
  -3  -5   1  465.95   12.60
  -3  -5   1  469.55   12.40
  -3  -5   1  477.45   13.10
   3  -5  -1  478.75   12.80
  -3   5   1  475.05   12.90
   3   5  -1  470.15   12.70
  -3   5   1  480.45   12.80
  -3   5   1  460.85   13.40
  -3   5   1  474.65   12.80
  -3   5   1  471.55   12.80
  -3   5   1  473.15   12.00
  -3   5   1  472.35   12.60
   3   5  -1  466.85   13.00
   3   5  -1  470.95   11.80
  -3   5   1  458.45   12.60
   3   5  -1  467.75   11.80
  -3   5   1  467.35   13.00
  -2  -5   1 3354.76   75.39
  -2  -5   1 3345.17   77.19
  -2  -5   1 3381.76   76.39
  -2  -5   1 3404.76   77.19
  -2  -5   1 3405.86   76.99
  -2  -5   1 3414.76   76.09
   2  -5  -1 3377.56   77.29
  -2  -5   1 3442.06   76.29
   2  -5  -1 3417.06   76.89
  -2  -5   1 3398.36   75.39
  -2  -5   1 3420.06   76.09
   2  -5  -1 3433.16   77.29
   2  -5  -1 3479.55   77.19
   2  -5  -1 3402.36   77.19
   2  -5  -1 3430.26   75.69
   2  -5  -1 3513.15   76.89
   2  -5  -1 3439.56   75.69
   2  -5  -1 3386.76   76.59
  -2  -5   1 3396.76   77.09
   2   5  -1 3328.37   76.89
  -2   5   1 3458.95   76.79
  -2   5   1 3325.97   76.59
   2   5  -1 3396.26   77.29
   2   5  -1 3389.26   77.09
  -2   5   1 3375.46   77.09
  -2   5   1 3304.77   77.19
  -2   5   1 3414.46   77.09
  -2   5   1 3384.06   76.79
  -2   5   1 3377.96   77.19
   2   5  -1 3456.85   76.39
  -2   5   1 3448.46   76.69
  -2   5   1 3406.26   76.69
   2   5  -1 3474.95   76.39
   2   5  -1 3507.85   76.39
   2   5  -1 3440.76   76.29
   1  -5  -1  447.86   11.40
   1  -5  -1  438.36   11.10
   1  -5  -1  437.96   12.50
  -1  -5   1  435.26   11.20
  -1  -5   1  439.36   11.70
  -1  -5   1  443.76   11.70
  -1  -5   1  422.16   11.30
   1  -5  -1  449.56   10.90
  -1  -5   1  438.56   11.60
   1  -5  -1  444.26   11.70
   1  -5  -1  444.16   11.60
   1  -5  -1  446.16   11.50
  -1  -5   1  444.16   11.10
  -1  -5   1  437.86   10.60
  -1  -5   1  432.06   10.10
  -1  -5   1  439.26   11.10
  -1  -5   1  438.56   10.20
  -1   5   1  440.56   11.60
   1   5  -1  423.96   11.60
   1   5  -1  442.26   10.60
  -1   5   1  445.56   10.90
  -1   5   1  443.66   11.30
   1   5  -1  442.26   10.20
   1   5  -1  434.16   11.20
  -1   5   1  453.35   11.10
   1   5  -1  444.86   11.60
  -1   5   1  452.65   10.90
   1   5  -1  445.16   11.30
  -1   5   1  439.96   11.50
  -1   5   1  430.16   11.50
  -1   5   1  428.66   10.80
   1   5  -1  441.16   11.30
   1   5  -1  434.46   10.10
   0  -5   1  259.77    7.30
   0  -5   1  256.17    6.40
   0  -5  -1  260.47    7.40
   0  -5  -1  258.17    7.00
   0  -5   1  253.07    7.30
   0  -5  -1  252.97    7.40
   0  -5   1  259.67    7.50
   0  -5  -1  258.07    7.40
   0  -5  -1  258.47    7.20
   0  -5   1  255.77    6.50
   0  -5   1  261.47    7.50
   0  -5   1  254.77    6.50
   0  -5   1  252.77    7.30
   0  -5  -1  252.77    7.10
   0  -5  -1  262.07    7.50
   0  -5  -1  263.77    7.30
   0  -5   1  260.77    7.30
   0  -5   1  267.87    7.30
   0   5  -1  254.47    7.20
   0   5  -1  255.17    6.50
   0   5   1  259.07    7.30
   0   5  -1  256.07    7.50
   0   5  -1  259.77    6.50
   0   5   1  263.77    7.40
   0   5  -1  247.58    7.40
   0   5  -1  258.07    7.40
   0   5   1  269.77    7.50
   0   5   1  255.17    7.50
   0   5   1  261.37    6.30
   0   5   1  262.17    6.30
   0   5  -1  260.77    6.30
   0   5   1  259.57    7.50
   0   5  -1  259.07    7.40
   0   5   1  263.37    6.90
   0   5   1  261.77    7.30
   0   5  -1  254.77    7.30
   0   5   1  266.47    6.40
   0   5   1  258.87    7.20
   0   5   1  265.27    6.40
  -1  -5  -1   52.19    2.70
   1  -5   1   54.09    2.70
   1  -5   1   47.70    2.50
   1  -5   1   52.69    2.70
  -1  -5  -1   50.09    2.50
  -1  -5  -1   53.79    2.60
  -1  -5  -1   50.09    2.50
   1  -5   1   51.59    2.30
   1  -5   1   47.50    2.10
   1  -5   1   47.50    2.50
  -1  -5  -1   49.90    2.40
   1  -5   1   46.50    2.60
  -1  -5  -1   49.30    2.20
  -1  -5  -1   48.90    2.40
   1  -5   1   52.09    2.30
  -1  -5  -1   50.19    2.30
   1  -5   1   51.49    2.50
   1  -5   1   52.29    2.30
  -1  -5  -1   47.60    2.50
   1  -5   1   49.20    2.00
  -1   5  -1   52.19    2.20
   1   5   1   51.09    2.50
  -1   5  -1   48.90    2.40
   1   5   1   51.69    2.50
  -1   5  -1   51.49    2.60
  -1   5  -1   51.59    2.60
  -1   5  -1   49.40    2.40
   1   5   1   53.59    2.20
   1   5   1   53.89    2.30
  -1   5  -1   47.70    2.60
  -1   5  -1   52.59    2.20
   1   5   1   52.49    2.60
   1   5   1   53.29    2.60
  -1   5  -1   51.29    1.90
  -1   5  -1   49.70    2.60
  -2  -5  -1  437.76   11.80
   2  -5   1  444.76   12.00
   2  -5   1  444.06   12.00
   2  -5   1  451.65   11.10
  -2  -5  -1  432.16   11.70
   2  -5   1  435.86   11.10
  -2  -5  -1  438.36   11.90
   2  -5   1  442.16   11.90
   2  -5   1  415.26   11.30
   2  -5   1  432.36   11.50
   2  -5   1  435.56   11.80
   2  -5   1  438.16   11.10
  -2  -5  -1  442.76   11.30
   2  -5   1  444.56   11.80
  -2  -5  -1  429.66   11.70
  -2  -5  -1  434.96   10.70
  -2  -5  -1  450.75   11.50
  -2   5  -1  451.15   11.10
   2   5   1  431.96   11.30
  -2   5  -1  413.16   12.60
   2   5   1  429.46   11.40
  -2   5  -1  439.46   11.50
  -2   5  -1  433.26   11.40
   2   5   1  438.56   11.70
  -2   5  -1  432.16   11.80
  -2   5  -1  429.06   11.80
   2   5   1  439.06   11.80
  -2   5  -1  438.46   11.60
   2   5   1  434.06   11.90
  -2   5  -1  427.66   11.80
  -2   5  -1  427.46   11.20
   3  -5   1  240.58    6.70
   3  -5   1  247.98    7.90
  -3  -5  -1  245.08    7.90
  -3  -5  -1  240.98    6.10
   3  -5   1  242.88    7.90
  -3  -5  -1  239.38    6.20
  -3  -5  -1  239.08    6.90
  -3  -5  -1  241.38    6.20
   3  -5   1  224.88    7.80
  -3  -5  -1  239.08    6.90
  -3  -5  -1  231.58    7.40
  -3  -5  -1  227.78    7.60
   3  -5   1  241.98    7.80
  -3  -5  -1  241.88    7.70
  -3  -5  -1  239.68    7.40
   3  -5   1  240.78    7.50
   3  -5   1  246.38    7.60
   3  -5   1  239.68    6.60
  -3   5  -1  245.38    7.60
  -3   5  -1  245.08    7.80
  -3   5  -1  239.28    7.70
  -3   5  -1  224.38    7.50
  -3   5  -1  246.38    6.70
   3   5   1  252.17    8.00
  -3   5  -1  230.68    7.60
  -3   5  -1  241.48    7.20
   3   5   1  237.58    7.10
   3   5   1  241.48    7.10
   3   5   1  245.88    6.10
  -3   5  -1  241.18    6.60
  -3   5  -1  235.58    7.50
   3   5   1  233.78    7.80
   3   5   1  242.98    7.40
   3   5   1  236.78    7.40
  -3   5  -1  241.98    7.60
  -4  -5  -1    1.60    0.50
  -4  -5  -1    0.50    1.00
  -4  -5  -1    0.80    0.80
  -4  -5  -1    1.40    0.80
  -4  -5  -1    0.80    1.10
  -4  -5  -1    1.30    1.00
   4  -5   1    0.80    1.00
  -4  -5  -1    3.30    1.20
   4  -5   1    0.40    0.80
  -4  -5  -1    1.00    1.00
   4  -5   1   -0.10    1.00
   4  -5   1    0.80    0.70
   4  -5   1    1.40    1.00
  -4  -5  -1    2.00    0.80
  -4  -5  -1    1.30    0.90
  -4  -5  -1    0.00    0.70
   4  -5   1   -0.40    0.70
   4  -5   1    0.60    1.10
   4  -5   1   -1.00    1.00
  -4   5  -1    3.40    1.00
  -4   5  -1    0.70    1.00
  -4   5  -1    1.60    1.20
  -4   5  -1    1.70    1.20
  -4   5  -1    0.90    1.10
   4   5   1    0.40    0.80
   4   5   1    0.50    0.80
   4   5   1   -0.20    0.90
  -4   5  -1    1.10    0.80
   4   5   1   -0.10    1.00
   4   5   1    1.40    1.20
  -4   5  -1    0.30    1.10
  -4   5  -1    1.00    1.10
   4   5   1    0.10    1.00
  -4   5  -1    1.80    0.80
  -5  -5  -1  347.07   10.20
   5  -5   1  368.86   11.60
  -5  -5  -1  356.86    9.60
  -5  -5  -1  361.46   11.20
   5  -5   1  344.97   11.30
   5  -5   1  340.67   10.70
   5  -5   1  348.77    8.60
  -5  -5  -1  365.16    9.80
  -5  -5  -1  344.17    9.80
   5  -5   1  373.66   11.30
  -5  -5  -1  366.16   11.40
   5  -5   1  358.46   11.20
   5  -5   1  363.76    9.60
   5   5   1  359.36   11.30
  -5   5  -1  356.86   11.20
  -5   5  -1  371.16   11.10
   5   5   1  355.46   10.30
  -5   5  -1  346.47   10.90
   5   5   1  354.86   10.30
  -5   5  -1  358.86   11.30
   5   5   1  340.87   11.40
  -5   5  -1  343.97    9.50
  -5   5  -1  330.97   10.70
  -5   5  -1  360.16    8.60
  -5   5  -1  351.46   11.00
   6  -5   1  306.97    8.60
  -6  -5  -1  311.97    9.30
  -6  -5  -1  307.07    9.30
  -6  -5  -1  305.17   10.70
  -6  -5  -1  294.37    8.40
   6  -5   1  305.07   10.80
   6  -5   1  327.07   11.00
  -6  -5  -1  296.77   10.60
   6  -5   1  299.97   10.90
  -6  -5  -1  302.57    9.10
   6   5   1  305.57    9.20
   6   5   1  292.87   10.90
  -6   5  -1  293.27    8.60
  -6   5  -1  305.07   10.70
   6   5   1  310.57   10.60
   6   5   1  307.17    9.40
  -6   5  -1  311.47   10.70
   6   5   1  301.47    9.30
  -6   5  -1  297.27   10.00
  -6   5  -1  299.37   10.10
   7  -5   1  158.38    6.20
   7  -5   1  160.38    7.70
  -7  -5  -1  173.68    7.90
   7  -5   1  168.28    7.90
   7  -5   1  161.48    7.40
  -7  -5  -1  164.28    7.70
  -7  -5  -1  161.08    6.40
  -7  -5  -1  177.88    6.60
  -7   5  -1  163.78    7.70
   7   5   1  157.38    6.00
  -7   5  -1  173.28    7.10
  -7   5  -1  159.08    7.50
   7   5   1  159.28    6.40
   7   5   1  166.28    8.00
   7   5   1  157.98    7.40
  -7   5  -1  162.38    7.60
  -8  -5  -1   60.19    4.00
  -8  -5  -1   71.29    5.20
  -8  -5  -1   68.59    5.20
   8  -5   1   58.09    5.00
   8  -5   1   55.19    4.70
   8  -5   1   52.79    4.80
  -8  -5  -1   58.69    4.10
  -8   5  -1   56.29    4.90
  -8   5  -1   60.19    4.40
  -8   5  -1   53.39    5.00
   8   5   1   54.19    3.90
   8   5   1   54.49    5.10
   8   5   1   51.69    4.50
  -8   5  -1   58.09    4.90
  -9  -5  -1   12.50    2.60
  -9  -5  -1   14.60    2.90
   9  -5   1    8.90    2.90
  -9  -5  -1   11.20    3.50
  -9  -5  -1   13.30    3.50
   9  -5   1   12.90    3.10
   9  -5   1   11.20    3.00
  -9   5  -1   11.50    3.30
   9   5   1   14.60    3.20
  -9   5  -1   13.50    2.80
   9   5   1   11.40    2.60
  -9   5  -1   15.90    3.40
  -9   5  -1   11.10    3.30
   9   5   1   10.90    3.20
 -10  -5  -1    1.40    2.70
 -10  -5  -1    4.60    2.20
  10  -5   1    1.20    2.30
 -10  -5  -1    3.60    2.60
  10  -5   1    5.00    3.00
  10  -5   1    7.10    3.20
  10   5   1    2.00    2.00
 -10   5  -1    2.40    2.60
 -10   5  -1    0.70    2.30
  10   5   1    3.90    2.70
  10   5   1    2.20    2.50
 -10   5  -1    3.70    2.60
 -11  -5  -1    7.20    3.20
  11  -5   1   10.30    3.20
  11  -5   1   10.80    3.70
  11  -5   1   11.80    3.60
 -11  -5  -1    9.30    3.80
 -11   5  -1   21.00    4.30
 -11   5  -1    8.30    3.40
  11   5   1    9.10    3.40
  11   5   1   10.70    2.60
 -12  -5  -1   19.30    4.70
  12  -5   1   21.10    5.90
  12  -5   1   32.40    5.70
  12  -5   1   25.70    4.60
 -12  -5  -1   28.70    5.50
 -12   5  -1   27.40    5.30
  12   5   1   23.00    3.50
 -12   5  -1   19.40    4.60
 -12   5  -1   26.50    5.50
  12   5   1   15.00    4.60
  12  -6  -1   26.30    5.80
 -12  -6   1   28.80    5.30
  12  -6  -1   27.40    4.90
  12  -6  -1   28.40    5.50
 -12  -6   1   18.60    5.00
  12   6  -1   25.20    4.80
 -12   6   1   32.20    5.60
  12   6  -1   31.00    3.60
 -12   6   1   26.60    5.40
 -12   6   1   16.40    4.50
  11  -6  -1   12.90    3.40
  11  -6  -1    8.40    3.10
 -11  -6   1    8.50    3.10
  11  -6  -1   11.10    3.50
 -11  -6   1   14.40    3.80
  11   6  -1   12.70    2.70
  11   6  -1    2.80    3.20
 -11   6   1    7.90    4.30
 -11   6   1   11.10    3.60
 -11   6   1    7.00    3.50
 -10  -6   1   41.80    5.10
 -10  -6   1   34.20    5.00
  10  -6  -1   32.60    4.80
  10  -6  -1   36.60    4.80
  10  -6  -1   44.70    4.60
  10   6  -1   33.40    3.40
 -10   6   1   41.90    4.60
 -10   6   1   42.00    5.20
 -10   6   1   34.30    4.70
  10   6  -1   38.70    5.10
 -10   6   1   27.20    4.80
  10   6  -1   44.40    4.90
  -9  -6   1   21.90    5.30
  -9  -6   1   29.90    4.40
  -9  -6   1   25.10    3.30
   9  -6  -1   27.00    4.10
   9  -6  -1   23.80    3.80
  -9  -6   1   20.50    3.20
   9   6  -1   25.70    3.30
  -9   6   1   19.10    3.60
  -9   6   1   18.10    3.70
  -9   6   1   22.50    4.10
   9   6  -1   27.30    3.80
   9   6  -1   23.10    4.30
  -8  -6   1   81.59    4.60
  -8  -6   1   85.79    4.70
   8  -6  -1   77.19    5.30
   8  -6  -1   83.39    6.00
  -8  -6   1   83.59    5.60
   8  -6  -1   81.19    5.70
  -8  -6   1   84.49    5.80
   8   6  -1   83.19    5.60
  -8   6   1   64.99    4.90
   8   6  -1   80.99    6.00
  -8   6   1   79.19    5.80
  -8   6   1   75.89    5.60
   8   6  -1   85.69    4.20
   7  -6  -1   -0.80    1.50
   7  -6  -1   -2.50    1.50
  -7  -6   1   -2.80    0.90
  -7  -6   1    0.70    1.70
   7  -6  -1    0.20    1.60
  -7  -6   1   -1.10    1.30
  -7  -6   1   -1.20    1.00
  -7  -6   1    0.60    0.90
   7   6  -1    1.70    1.80
   7   6  -1   -0.80    1.80
   7   6  -1    0.00    1.50
  -7   6   1    1.50    1.50
   7   6  -1    0.10    0.90
  -7   6   1   -1.50    1.50
  -7   6   1   -0.60    1.40
   7   6  -1    3.30    1.40
   6  -6  -1   42.10    3.90
  -6  -6   1   42.70    2.80
   6  -6  -1   39.70    3.70
  -6  -6   1   47.60    3.80
  -6  -6   1   39.80    2.40
  -6  -6   1   47.60    3.20
  -6  -6   1   50.59    4.00
  -6  -6   1   45.00    2.80
  -6  -6   1   47.10    2.50
  -6  -6   1   43.60    2.90
   6  -6  -1   53.49    4.10
  -6   6   1   44.90    4.00
   6   6  -1   42.80    4.00
   6   6  -1   47.70    3.20
  -6   6   1   39.10    3.60
  -6   6   1   44.50    2.20
  -6   6   1   46.70    3.60
   6   6  -1   47.50    2.80
  -6   6   1   40.80    3.80
   6   6  -1   50.59    2.80
   6   6  -1   44.90    3.80
  -5  -6   1   94.39    3.70
   5  -6  -1  101.99    5.10
  -5  -6   1  103.19    3.90
  -5  -6   1  101.99    4.60
  -5  -6   1  100.99    3.70
   5  -6  -1   98.19    2.90
  -5  -6   1  100.09    3.90
  -5  -6   1   93.39    3.70
   5  -6  -1  100.39    5.00
   5  -6  -1   96.29    4.90
  -5  -6   1   94.99    4.80
   5  -6  -1   97.29    3.60
  -5  -6   1   96.59    5.10
   5  -6  -1  108.09    5.20
   5   6  -1  106.59    5.30
  -5   6   1   94.49    4.80
   5   6  -1  100.19    4.60
  -5   6   1   99.09    4.90
  -5   6   1   98.99    5.00
  -5   6   1  104.09    4.90
  -5   6   1   97.79    3.70
   5   6  -1  102.59    3.90
  -5   6   1   96.69    5.10
  -5   6   1  106.19    5.10
  -4  -6   1   22.60    2.20
  -4  -6   1   20.90    1.40
  -4  -6   1   20.10    1.50
   4  -6  -1   20.90    2.30
  -4  -6   1   18.20    1.40
   4  -6  -1   21.80    1.80
  -4  -6   1   21.20    1.50
  -4  -6   1   23.60    2.40
   4  -6  -1   19.50    2.40
   4  -6  -1   21.60    1.20
   4  -6  -1   22.10    2.60
   4  -6  -1   20.10    2.20
   4  -6  -1   22.80    2.40
  -4  -6   1   21.00    2.50
   4  -6  -1   22.60    1.20
  -4  -6   1   23.90    1.60
  -4  -6   1   21.00    1.30
  -4  -6   1   21.50    1.50
   4  -6  -1   19.20    2.30
  -4  -6   1   21.40    2.10
  -4  -6   1   23.50    2.20
  -4  -6   1   20.60    2.30
  -4   6   1   23.10    2.30
  -4   6   1   18.80    2.30
   4   6  -1   20.50    2.20
  -4   6   1   21.80    2.70
  -4   6   1   20.30    2.40
   4   6  -1   20.20    1.60
   4   6  -1   23.10    1.70
  -4   6   1   25.60    2.50
  -4   6   1   21.90    1.80
  -4   6   1   20.60    2.40
  -4   6   1   21.00    2.30
  -4   6   1   21.60    2.30
   4   6  -1   25.50    2.60
   4   6  -1   22.60    1.70
  -3  -6   1  164.98    6.00
  -3  -6   1  157.68    4.30
   3  -6  -1  154.48    6.10
   3  -6  -1  154.78    4.40
  -3  -6   1  165.38    4.80
  -3  -6   1  151.68    4.30
   3  -6  -1  158.58    5.70
   3  -6  -1  164.48    6.10
   3  -6  -1  162.28    5.30
  -3  -6   1  155.98    5.00
   3  -6  -1  159.38    5.90
  -3  -6   1  160.88    5.10
   3  -6  -1  159.58    6.50
   3  -6  -1  154.58    6.00
  -3  -6   1  158.58    5.30
  -3  -6   1  165.98    5.90
   3  -6  -1  159.08    4.40
  -3  -6   1  160.28    4.40
  -3  -6   1  155.48    4.30
   3   6  -1  156.88    6.10
  -3   6   1  159.28    5.30
  -3   6   1  166.78    6.00
  -3   6   1  156.78    5.70
   3   6  -1  157.08    5.00
  -3   6   1  156.08    5.70
  -3   6   1  155.88    6.60
  -3   6   1  156.78    6.00
  -3   6   1  164.18    5.70
  -3   6   1  161.28    5.90
   3   6  -1  158.98    5.90
   3   6  -1  167.58    5.20
  -3   6   1  159.68    5.60
  -2  -6   1 4047.89   93.39
   2  -6  -1 4073.39   93.09
   2  -6  -1 4152.88   93.79
   2  -6  -1 4118.19   93.39
  -2  -6   1 4094.09   91.39
  -2  -6   1 4122.29   93.59
   2  -6  -1 4152.68   93.09
  -2  -6   1 4191.58   93.69
  -2  -6   1 4136.39   92.49
   2  -6  -1 4195.18   93.79
  -2  -6   1 4103.99   92.59
   2  -6  -1 4142.59   93.59
   2  -6  -1 4222.08   92.29
  -2  -6   1 4137.69   93.79
  -2  -6   1 4156.08   92.79
  -2  -6   1 4155.18   93.79
   2  -6  -1 4278.07   93.79
  -2  -6   1 4014.80   91.39
  -2  -6   1 4158.68   92.49
  -2   6   1 4193.58   93.79
   2   6  -1 4155.28   92.49
  -2   6   1 4131.99   93.29
  -2   6   1 4144.69   93.69
  -2   6   1 4127.19   93.19
   2   6  -1 4086.19   92.79
   2   6  -1 4240.58   92.89
   2   6  -1 4128.79   93.69
  -2   6   1 4156.18   92.99
   2   6  -1 4078.09   92.89
   2   6  -1 4101.89   93.29
  -2   6   1 4167.38   93.09
  -2   6   1 4150.28   93.59
  -2   6   1 4198.18   92.99
   2   6  -1 4224.08   93.89
  -1  -6   1  496.15   13.10
   1  -6  -1  489.85   13.00
  -1  -6   1  491.25   11.90
  -1  -6   1  480.45   11.30
  -1  -6   1  489.15   13.10
  -1  -6   1  493.25   12.60
   1  -6  -1  490.95   12.50
  -1  -6   1  481.75   13.20
   1  -6  -1  498.45   13.20
   1  -6  -1  487.65   13.10
   1  -6  -1  507.65   14.10
   1  -6  -1  490.45   13.00
  -1  -6   1  488.85   12.60
  -1  -6   1  499.85   12.90
  -1  -6   1  489.05   11.40
   1  -6  -1  494.65   12.30
   1  -6  -1  495.75   12.90
  -1  -6   1  475.65   12.70
  -1   6   1  489.25   13.20
  -1   6   1  497.95   13.20
   1   6  -1  485.05   13.10
  -1   6   1  485.45   13.00
   1   6  -1  497.45   12.80
  -1   6   1  497.85   12.20
   1   6  -1  497.85   12.80
   1   6  -1  495.25   11.30
   1   6  -1  499.75   11.40
  -1   6   1  492.25   13.10
   1   6  -1  489.85   11.90
  -1   6   1  512.25   12.30
  -1   6   1  503.45   13.00
   1   6  -1  481.35   13.20
  -1   6   1  507.65   12.40
  -1   6   1  480.85   12.10
  -1   6   1  511.45   12.40
  -1   6   1  495.05   12.80
   1   6  -1  497.05   12.80
   0  -6   1  945.91   22.40
   0  -6   1  977.70   22.50
   0  -6   1  984.20   23.60
   0  -6  -1  950.90   23.40
   0  -6   1  974.90   23.50
   0  -6  -1  956.20   23.70
   0  -6  -1  984.00   23.60
   0  -6   1 1004.40   22.40
   0  -6   1  965.90   23.80
   0  -6  -1  977.10   23.30
   0  -6  -1  975.20   23.70
   0  -6   1  980.60   23.60
   0  -6  -1 1002.00   23.80
   0  -6  -1  990.10   23.70
   0  -6   1  973.60   23.70
   0  -6   1  990.80   23.50
   0  -6  -1  972.10   23.00
   0  -6   1  982.50   23.50
   0   6   1  999.40   22.30
   0   6   1  933.61   23.80
   0   6  -1  972.30   23.80
   0   6  -1  950.70   22.20
   0   6   1  994.70   22.30
   0   6  -1  993.10   22.40
   0   6  -1  979.70   23.70
   0   6   1  986.60   23.40
   0   6   1  976.50   23.70
   0   6   1  985.80   22.20
   0   6  -1  991.70   23.60
   0   6  -1  957.20   23.60
   0   6  -1  978.60   23.40
   0   6   1  977.50   22.90
   0   6   1  967.40   23.60
   0   6  -1  998.60   23.70
   0   6   1  984.50   23.80
   0   6   1  959.10   23.40
   0   6   1  947.51   23.40
   0   6   1  987.80   22.20
  -1  -6  -1    1.60    0.70
  -1  -6  -1    0.60    0.80
  -1  -6  -1    0.40    0.60
   1  -6   1    1.20    0.90
   1  -6   1    1.80    0.90
   1  -6   1    0.80    0.90
   1  -6   1    1.20    0.80
  -1  -6  -1    1.40    0.80
   1  -6   1    0.90    0.70
   1  -6   1    1.20    0.80
  -1  -6  -1    0.80    0.70
   1  -6   1    0.30    0.50
   1  -6   1    2.00    0.90
  -1  -6  -1    0.90    0.80
  -1  -6  -1    2.00    0.80
  -1  -6  -1    0.80    0.60
   1  -6   1    1.80    0.60
   1  -6   1    1.10    0.80
  -1   6  -1    1.60    0.80
  -1   6  -1    2.20    0.50
   1   6   1    0.40    0.70
   1   6   1    1.80    0.80
  -1   6  -1    0.20    0.60
   1   6   1    2.60    1.30
  -1   6  -1    2.00    1.00
   1   6   1    1.70    0.80
  -1   6  -1    1.80    0.80
  -1   6  -1    1.30    0.80
  -1   6  -1    0.10    0.60
   1   6   1    1.90    0.70
  -1   6  -1    1.10    0.70
   1   6   1    1.20    0.90
   1   6   1    0.20    0.60
   2  -6   1   92.29    3.50
   2  -6   1   89.29    3.70
  -2  -6  -1   94.29    3.70
  -2  -6  -1   97.89    3.80
  -2  -6  -1  111.49    4.00
   2  -6   1   92.69    3.70
   2  -6   1   91.99    4.10
   2  -6   1   93.59    3.50
   2  -6   1   91.59    4.20
  -2  -6  -1   93.09    3.30
  -2  -6  -1   92.69    4.10
  -2  -6  -1   95.79    4.20
   2  -6   1   93.19    3.70
   2  -6   1   91.19    4.10
  -2  -6  -1   93.69    4.10
   2  -6   1   96.49    4.20
   2  -6   1   96.79    3.50
   2  -6   1   96.69    4.30
  -2  -6  -1  101.29    4.20
  -2   6  -1   94.79    4.20
  -2   6  -1   95.49    4.10
  -2   6  -1   93.49    3.90
   2   6   1   93.99    4.20
  -2   6  -1   91.69    3.70
  -2   6  -1   88.89    3.40
  -2   6  -1   94.39    3.70
   2   6   1   98.29    4.30
   2   6   1   93.99    4.00
   2   6   1   95.29    3.70
  -2   6  -1   97.09    4.20
  -2   6  -1   95.99    3.80
   2   6   1   95.49    3.90
   2   6   1   97.99    3.30
  -2   6  -1   86.59    4.10
   3  -6   1  110.49    5.00
  -3  -6  -1  108.59    3.00
   3  -6   1  108.19    4.40
  -3  -6  -1  108.59    4.50
  -3  -6  -1  103.59    4.90
  -3  -6  -1  102.89    3.00
   3  -6   1  107.89    3.90
  -3  -6  -1   97.19    4.30
  -3  -6  -1  104.09    4.70
  -3  -6  -1  109.89    5.50
   3  -6   1  107.49    4.20
   3  -6   1   96.49    4.60
   3  -6   1   98.39    4.90
   3  -6   1  105.79    3.80
   3  -6   1  114.69    4.90
   3  -6   1  104.49    4.70
  -3  -6  -1  109.09    3.00
   3   6   1  100.79    4.70
  -3   6  -1  105.59    4.60
  -3   6  -1  111.89    4.00
   3   6   1  109.39    4.40
  -3   6  -1  108.09    4.70
  -3   6  -1  108.19    4.50
  -3   6  -1  113.69    4.80
  -3   6  -1  110.29    4.60
  -3   6  -1  110.89    4.70
  -3   6  -1  105.79    4.40
   3   6   1  113.19    4.60
  -3   6  -1  105.09    4.20
   3   6   1  107.09    4.30
   3   6   1  109.59    4.60
   3   6   1  107.19    4.20
  -4  -6  -1    5.00    1.00
  -4  -6  -1    5.80    1.00
  -4  -6  -1    4.80    0.90
  -4  -6  -1    3.80    1.60
  -4  -6  -1    6.20    1.70
   4  -6   1    2.80    1.30
  -4  -6  -1    9.10    1.70
  -4  -6  -1    3.90    0.70
   4  -6   1    2.70    1.40
   4  -6   1    4.10    1.30
  -4  -6  -1    3.60    1.30
   4  -6   1    4.10    1.10
  -4  -6  -1    3.60    1.10
  -4  -6  -1    6.60    1.70
  -4  -6  -1    4.40    1.00
   4  -6   1    3.70    1.50
   4  -6   1    2.10    1.30
   4  -6   1    1.60    1.20
   4  -6   1    6.00    1.10
   4   6   1    3.70    1.50
  -4   6  -1    5.50    1.80
  -4   6  -1    3.00    1.30
   4   6   1    3.10    1.30
  -4   6  -1    2.70    0.90
  -4   6  -1    6.80    1.60
  -4   6  -1    4.10    1.20
   4   6   1    5.00    1.20
   4   6   1    3.50    1.10
   4   6   1    4.20    1.20
   4   6   1    5.00    1.50
  -4   6  -1    3.60    1.30
  -4   6  -1    3.90    1.00
  -4   6  -1    5.00    1.70
  -4   6  -1    5.40    1.60
   4   6   1    2.70    1.40
  -4   6  -1    4.20    1.50
   5  -6   1   42.70    2.30
   5  -6   1   45.80    3.70
  -5  -6  -1   35.70    2.20
  -5  -6  -1   40.10    3.20
  -5  -6  -1   37.60    2.30
  -5  -6  -1   38.00    2.20
   5  -6   1   41.40    3.50
  -5  -6  -1   39.80    3.40
  -5  -6  -1   37.30    2.30
   5  -6   1   39.10    3.50
  -5   6  -1   43.10    3.30
  -5   6  -1   44.30    3.20
   5   6   1   40.90    2.80
  -5   6  -1   44.00    2.30
  -5   6  -1   39.50    1.90
   5   6   1   40.40    3.00
   5   6   1   35.30    3.40
  -5   6  -1   36.20    3.10
  -5   6  -1   43.80    3.40
   6  -6   1  202.38    8.30
  -6  -6  -1  216.18    6.80
   6  -6   1  194.68    6.20
  -6  -6  -1  189.08    6.20
  -6  -6  -1  212.28    8.60
  -6  -6  -1  199.48    7.10
  -6  -6  -1  208.88    8.30
   6  -6   1  207.88    8.60
  -6  -6  -1  203.98    6.80
   6  -6   1  207.08    8.50
   6   6   1  200.38    8.60
   6   6   1  209.08    7.20
   6   6   1  219.48    8.50
   6   6   1  205.18    7.30
  -6   6  -1  206.08    8.10
  -6   6  -1  208.08    8.50
  -6   6  -1  193.38    7.90
  -6   6  -1  211.88    8.50
   6   6   1  206.38    7.30
  -7  -6  -1    4.00    1.90
  -7  -6  -1    6.20    2.40
   7  -6   1    5.50    2.10
  -7  -6  -1    8.00    1.60
   7  -6   1    6.20    2.10
   7  -6   1    4.30    2.20
  -7  -6  -1    3.00    1.50
  -7   6  -1    3.50    1.80
  -7   6  -1    2.50    1.90
  -7   6  -1    3.10    1.80
   7   6   1    4.00    1.40
   7   6   1    4.50    1.60
  -7   6  -1    1.90    2.10
   7   6   1    3.50    2.10
   7   6   1    5.90    2.10
   8  -6   1   68.39    5.60
  -8  -6  -1   68.39    4.20
  -8  -6  -1   75.79    5.60
   8  -6   1   66.99    5.40
  -8  -6  -1   69.29    5.40
   8  -6   1   63.99    5.10
  -8  -6  -1   73.09    4.20
  -8   6  -1   72.29    4.90
  -8   6  -1   83.99    5.80
   8   6   1   74.99    5.50
   8   6   1   63.59    4.10
  -8   6  -1   69.29    5.40
  -8   6  -1   70.49    5.40
   8   6   1   70.89    5.80
  -9  -6  -1  115.99    6.00
  -9  -6  -1  124.99    8.10
   9  -6   1  112.59    7.30
  -9  -6  -1  118.99    7.00
   9  -6   1  124.79    7.40
  -9  -6  -1  141.89    8.20
  -9   6  -1  140.49    8.00
  -9   6  -1  129.29    7.60
   9   6   1  124.89    8.70
  -9   6  -1  137.29    7.00
   9   6   1  120.89    6.30
   9   6   1  125.39    7.20
  -9   6  -1  140.89    8.50
  10  -6   1   46.30    5.60
  10  -6   1   56.69    6.10
  10  -6   1   53.59    5.50
 -10  -6  -1   55.19    5.60
 -10  -6  -1   51.49    5.90
  10   6   1   55.09    5.80
  10   6   1   45.40    4.30
 -10   6  -1   53.49    5.50
  10   6   1   61.39    5.60
 -10   6  -1   41.60    5.40
 -10   6  -1   47.60    5.50
 -11  -6  -1    4.60    3.40
  11  -6   1    8.80    3.60
  11  -6   1    3.50    2.90
  11  -6   1    3.30    3.00
 -11  -6  -1    7.10    3.00
  11   6   1    3.90    2.00
 -11   6  -1    3.60    3.10
  11   6   1    3.10    2.80
 -11   6  -1    3.60    2.90
 -11   6  -1    3.10    3.10
  12  -6   1    0.80    3.80
 -12  -6  -1    2.60    3.30
  12  -6   1    4.60    3.10
 -12  -6  -1    2.00    3.20
 -12   6  -1   -1.50    2.80
 -12   6  -1    2.40    3.50
  12   6   1    1.60    3.70
  12   6   1   -1.80    2.20
 -12   6  -1   -0.50    3.00
  11  -7  -1   -3.10    2.80
  11  -7  -1    3.80    3.00
 -11  -7   1    2.10    2.90
  11  -7  -1    4.30    2.70
 -11   7   1   -0.80    2.30
 -11   7   1    1.90    2.90
  11   7  -1    4.60    3.20
 -11   7   1    1.30    2.80
  11   7  -1    3.30    1.90
  10  -7  -1   51.99    5.90
 -10  -7   1   53.39    5.90
  10  -7  -1   53.69    5.60
 -10  -7   1   61.89    5.90
  10  -7  -1   52.09    5.30
 -10   7   1   46.40    5.60
 -10   7   1   53.19    5.60
  10   7  -1   44.60    5.70
 -10   7   1   46.30    5.30
 -10   7   1   51.49    5.60
  10   7  -1   49.70    5.30
  10   7  -1   49.00    3.80
   9  -7  -1   77.79    5.90
  -9  -7   1   70.29    5.80
   9  -7  -1   64.39    6.20
   9  -7  -1   69.79    6.00
  -9  -7   1   73.69    6.20
   9   7  -1   74.99    5.70
   9   7  -1   72.79    4.20
  -9   7   1   78.99    6.30
  -9   7   1   73.49    6.00
  -9   7   1   75.89    6.20
  -9   7   1   66.09    5.30
   9   7  -1   77.39    6.60
  -8  -7   1  111.29    6.90
  -8  -7   1  112.69    6.60
   8  -7  -1  118.49    6.70
  -8  -7   1  111.99    6.20
   8  -7  -1  111.89    7.10
  -8  -7   1  108.59    5.30
   8  -7  -1  123.89    7.00
  -8   7   1  121.29    7.10
   8   7  -1  116.09    6.80
   8   7  -1  111.59    5.10
   8   7  -1  120.29    7.30
  -8   7   1  115.99    6.50
  -8   7   1  109.59    6.90
  -7  -7   1  290.87    9.00
  -7  -7   1  298.47   11.00
  -7  -7   1  282.77    8.90
   7  -7  -1  275.37   10.50
   7  -7  -1  275.47   10.60
  -7  -7   1  288.37   10.60
   7  -7  -1  287.97   11.20
  -7   7   1  234.98   12.30
  -7   7   1  272.67   10.50
   7   7  -1  283.57    9.80
   7   7  -1  268.07    8.70
   7   7  -1  277.97   11.10
  -7   7   1  278.07   10.80
   7   7  -1  272.57   10.60
  -6  -7   1   83.49    3.80
   6  -7  -1   91.29    5.30
   6  -7  -1   83.79    5.40
  -6  -7   1   85.79    5.30
  -6  -7   1   85.59    4.70
   6  -7  -1   87.59    5.20
  -6  -7   1   78.39    4.80
   6   7  -1   97.49    5.60
   6   7  -1   81.39    4.60
  -6   7   1   90.59    5.40
  -6   7   1   87.89    5.30
  -6   7   1   86.59    3.40
   6   7  -1   86.79    4.00
  -6   7   1   85.49    5.30
   6   7  -1   82.29    3.90
  -5  -7   1  177.78    6.80
   5  -7  -1  167.78    5.80
   5  -7  -1  178.98    7.40
   5  -7  -1  188.18    7.40
   5  -7  -1  170.98    7.10
   5  -7  -1  182.78    7.70
   5  -7  -1  173.78    4.60
  -5  -7   1  175.48    5.50
  -5  -7   1  172.98    5.50
  -5  -7   1  186.78    7.40
  -5  -7   1  178.88    5.50
  -5  -7   1  166.08    6.70
  -5  -7   1  168.88    5.50
  -5   7   1  173.98    7.30
   5   7  -1  176.28    5.90
  -5   7   1  180.68    5.80
   5   7  -1  176.68    5.60
  -5   7   1  175.38    7.00
   5   7  -1  174.98    6.00
   5   7  -1  188.28    7.00
   5   7  -1  164.68    7.30
  -5   7   1  188.48    7.30
  -5   7   1  178.08    7.40
   4  -7  -1  226.18    8.10
  -4  -7   1  229.98    7.90
   4  -7  -1  238.58    8.00
   4  -7  -1  229.78    6.00
   4  -7  -1  217.58    8.20
  -4  -7   1  238.38    6.30
   4  -7  -1  225.88    8.40
  -4  -7   1  238.68    7.60
  -4  -7   1  231.38    6.40
  -4  -7   1  238.38    6.40
  -4  -7   1  219.98    6.10
  -4  -7   1  230.58    7.10
   4  -7  -1  234.48    8.40
  -4  -7   1  224.58    6.80
  -4  -7   1  230.68    6.20
   4  -7  -1  225.58    6.50
   4  -7  -1  219.08    7.00
   4   7  -1  233.48    6.90
  -4   7   1  223.58    7.90
  -4   7   1  227.78    7.20
  -4   7   1  230.08    8.10
  -4   7   1  221.68    7.90
  -4   7   1  231.68    8.00
  -4   7   1  233.08    8.10
   4   7  -1  234.28    7.20
   4   7  -1  236.48    8.50
   4   7  -1  233.98    7.10
  -4   7   1  243.58    8.20
  -4   7   1  230.48    8.40
   4   7  -1  244.58    8.10
   3  -7  -1   16.90    1.50
   3  -7  -1   15.60    2.20
   3  -7  -1   16.10    1.90
   3  -7  -1   16.40    2.20
   3  -7  -1   16.60    2.20
  -3  -7   1   13.30    1.90
   3  -7  -1   16.60    2.20
   3  -7  -1   14.90    1.50
  -3  -7   1   16.70    1.40
  -3  -7   1   17.30    1.50
  -3  -7   1   15.40    0.90
   3  -7  -1   17.60    2.00
  -3  -7   1   17.20    0.90
  -3  -7   1   19.00    2.10
  -3  -7   1   16.40    2.20
  -3  -7   1   16.60    1.00
  -3  -7   1   16.20    0.90
  -3  -7   1   16.60    1.70
  -3  -7   1   18.80    1.80
  -3  -7   1   14.50    1.90
   3  -7  -1   14.80    1.70
  -3   7   1   16.50    3.60
   3   7  -1   16.20    1.70
   3   7  -1   14.60    2.10
  -3   7   1   16.20    1.80
   3   7  -1   16.20    1.60
   3   7  -1   18.60    1.70
   3   7  -1   14.70    1.60
  -3   7   1   16.20    2.10
   3   7  -1   17.60    2.20
  -3   7   1   15.90    1.90
  -3   7   1   17.60    2.00
  -3   7   1   17.30    1.90
  -3   7   1   15.10    1.90
  -3   7   1   13.30    2.10
  -3   7   1   19.30    1.90
  -2  -7   1 1689.43   40.60
   2  -7  -1 1747.63   40.00
  -2  -7   1 1708.13   39.50
   2  -7  -1 1685.83   41.50
   2  -7  -1 1719.03   40.70
  -2  -7   1 1471.55   39.90
   2  -7  -1 1741.33   40.70
   2  -7  -1 1702.03   39.80
  -2  -7   1 1664.13   40.10
  -2  -7   1 1656.83   39.60
   2  -7  -1 1765.62   39.10
  -2  -7   1 1713.13   39.20
  -2  -7   1 1683.33   40.60
   2  -7  -1 1734.13   40.30
   2  -7  -1 1720.23   40.60
  -2  -7   1 1733.03   40.60
  -2  -7   1 1697.83   41.70
  -2   7   1 1756.52   40.70
  -2   7   1 1712.73   40.50
   2   7  -1 1723.23   39.20
  -2   7   1 1709.63   39.70
  -2   7   1 1727.53   40.60
  -2   7   1 1744.33   40.70
  -2   7   1 1629.94   40.00
   2   7  -1 1727.43   40.70
  -2   7   1 1742.53   39.70
   2   7  -1 1732.13   39.70
  -2   7   1 1735.63   39.60
   2   7  -1 1666.93   40.50
   2   7  -1 1708.63   40.20
   2   7  -1 1757.42   39.90
   2   7  -1 1733.83   39.80
  -2   7   1 1729.53   40.10
  -1  -7   1   40.80    1.40
  -1  -7   1   39.70    2.60
   1  -7  -1   41.80    2.70
   1  -7  -1   38.80    2.70
  -1  -7   1   38.80    2.70
  -1  -7   1   41.70    2.50
   1  -7  -1   45.30    2.40
   1  -7  -1   39.00    2.50
  -1  -7   1   43.10    2.60
  -1  -7   1   42.00    2.10
   1  -7  -1   42.10    2.80
  -1  -7   1   43.40    2.50
   1  -7  -1   39.50    2.80
  -1  -7   1   42.80    1.50
  -1  -7   1   44.20    2.80
  -1  -7   1   44.70    2.60
   1  -7  -1   43.00    2.30
   1   7  -1   42.40    2.50
  -1   7   1   43.20    2.80
  -1   7   1   44.00    2.30
   1   7  -1   43.90    2.60
  -1   7   1   44.60    2.20
   1   7  -1   41.50    2.80
   1   7  -1   45.50    2.70
   1   7  -1   42.30    1.40
  -1   7   1   45.00    2.90
   1   7  -1   41.40    2.50
   1   7  -1   41.00    2.70
  -1   7   1   38.20    2.00
  -1   7   1   43.00    2.60
  -1   7   1   42.80    2.70
   1   7  -1   42.50    2.60
   1   7  -1   45.30    1.50
  -1   7   1   42.60    2.50
  -1   7   1   45.90    2.30
  -1   7   1   43.00    2.80
   0  -7   1  179.08    6.30
   0  -7  -1  179.48    5.80
   0  -7   1  178.68    5.60
   0  -7   1  172.88    6.00
   0  -7  -1  174.98    6.20
   0  -7  -1  174.08    6.10
   0  -7   1  174.28    5.90
   0  -7   1  178.38    6.00
   0  -7  -1  167.88    6.00
   0  -7   1  179.78    5.90
   0  -7   1  174.38    4.90
   0  -7  -1  177.28    5.50
   0  -7  -1  174.68    6.10
   0  -7   1  181.18    4.90
   0  -7   1  176.08    6.00
   0  -7   1  175.58    6.20
   0  -7  -1  176.88    6.00
   0  -7  -1  169.98    5.80
   0   7  -1  171.78    6.10
   0   7  -1  176.38    4.80
   0   7   1  177.58    5.90
   0   7   1  171.38    5.90
   0   7  -1  174.58    4.80
   0   7  -1  176.48    6.10
   0   7   1  177.58    4.70
   0   7   1  181.48    4.70
   0   7  -1  181.18    6.10
   0   7  -1  166.28    5.80
   0   7   1  180.38    4.80
   0   7   1  175.58    6.10
   0   7  -1  181.18    6.10
   0   7   1  177.38    6.00
   0   7   1  179.48    5.40
   0   7   1  177.18    5.90
   0   7   1  178.88    6.20
   0   7   1  177.58    4.80
   0   7  -1  183.48    6.30
   0   7   1  170.18    6.20
  -1  -7  -1  315.07    9.10
  -1  -7  -1  304.47    9.10
  -1  -7  -1  309.07    8.60
   1  -7   1  305.27    9.30
  -1  -7  -1  319.57    9.40
   1  -7   1  309.17    8.50
   1  -7   1  301.57    8.40
   1  -7   1  314.77    9.50
   1  -7   1  313.47    8.70
  -1  -7  -1  316.67    9.20
   1  -7   1  308.47    9.20
  -1  -7  -1  314.07    9.40
   1  -7   1  318.97    8.90
   1  -7   1  315.87    9.50
   1  -7   1  308.77    9.20
  -1  -7  -1  308.27    8.80
   1  -7   1  307.47    9.30
  -1   7  -1  309.17    9.50
   1   7   1  304.97    8.70
   1   7   1  315.17    8.60
  -1   7  -1  307.47    9.30
   1   7   1  315.37    9.30
  -1   7  -1  295.47    9.30
  -1   7  -1  313.67   10.10
  -1   7  -1  309.17    9.20
   1   7   1  309.87    9.20
   1   7   1  312.57    9.20
  -1   7  -1  313.17    9.10
   1   7   1  315.87    9.60
  -1   7  -1  320.47    8.50
   1   7   1  322.97    9.30
  -1   7  -1  319.07    8.40
   2  -7   1  395.06   10.30
  -2  -7  -1  390.76   11.40
   2  -7   1  399.46   11.50
   2  -7   1  413.96   11.70
  -2  -7  -1  382.36   11.30
  -2  -7  -1  395.36   10.90
  -2  -7  -1  386.46   11.30
   2  -7   1  390.16   10.80
  -2  -7  -1  379.26   11.30
   2  -7   1  387.96   10.50
   2  -7   1  391.06   11.40
  -2  -7  -1  400.76   10.80
  -2  -7  -1  395.46   10.80
   2  -7   1  394.36   10.50
  -2  -7  -1  380.66   10.30
   2  -7   1  387.86   10.70
  -2  -7  -1  390.66   11.40
   2   7   1  387.76   10.30
  -2   7  -1  383.26   10.90
   2   7   1  389.66   10.60
  -2   7  -1  389.56   11.50
  -2   7  -1  390.06   10.20
  -2   7  -1  401.46   10.70
   2   7   1  382.66   11.40
  -2   7  -1  395.16   11.10
   2   7   1  379.76   10.90
   2   7   1  384.56   11.40
   2   7   1  395.16   11.10
  -2   7  -1  392.66   11.50
  -2   7  -1  396.26   10.80
  -2   7  -1  378.96   11.40
  -2   7  -1  384.36   11.20
   3  -7   1  292.87    9.40
  -3  -7  -1  290.47    9.30
  -3  -7  -1  280.47    7.70
  -3  -7  -1  266.57    8.50
   3  -7   1  278.67    9.30
  -3  -7  -1  283.27    9.10
  -3  -7  -1  274.67    8.20
   3  -7   1  288.37    8.30
   3  -7   1  274.57    8.40
   3  -7   1  287.87    9.30
   3  -7   1  279.97    8.00
   3  -7   1  273.77    8.80
  -3  -7  -1  279.37    9.20
   3  -7   1  290.97    9.20
   3  -7   1  295.07    9.30
   3  -7   1  290.87    8.00
  -3  -7  -1  274.57    8.30
  -3  -7  -1  276.57    9.10
  -3   7  -1  288.77    8.40
  -3   7  -1  294.67    8.80
  -3   7  -1  288.07    9.30
  -3   7  -1  289.17    9.20
  -3   7  -1  290.17    8.90
  -3   7  -1  280.37    9.20
  -3   7  -1  285.67    9.30
   3   7   1  282.07    8.60
   3   7   1  276.27    9.30
  -3   7  -1  280.87    8.90
   3   7   1  273.37    8.50
  -3   7  -1  290.37    8.40
   3   7   1  280.17    9.00
   3   7   1  284.77    8.70
   3   7   1  279.07    7.60
   4  -7   1    0.40    1.00
  -4  -7  -1    2.10    1.20
   4  -7   1    0.90    0.90
  -4  -7  -1    0.70    1.20
  -4  -7  -1    0.70    0.80
  -4  -7  -1    1.90    0.70
  -4  -7  -1    1.10    0.70
   4  -7   1    2.30    1.40
  -4  -7  -1    0.50    0.50
   4  -7   1    2.30    1.30
   4  -7   1   -1.90    1.10
   4  -7   1   -1.80    1.20
   4  -7   1    0.50    0.90
   4  -7   1    0.70    1.40
  -4  -7  -1    1.70    1.20
  -4  -7  -1    0.90    0.60
  -4  -7  -1    1.40    0.60
  -4   7  -1   -0.10    1.00
  -4   7  -1    1.20    0.70
   4   7   1    0.40    0.90
  -4   7  -1   -0.80    1.10
   4   7   1    1.20    0.60
   4   7   1   -0.70    1.00
  -4   7  -1   -0.60    1.10
  -4   7  -1    1.70    1.10
  -4   7  -1    0.30    1.20
  -4   7  -1    2.40    1.40
   4   7   1   -0.20    1.10
   4   7   1    0.30    0.90
  -4   7  -1    0.80    1.00
  -4   7  -1   -1.50    1.30
   4   7   1   -0.20    1.20
  -5  -7  -1   48.40    3.50
  -5  -7  -1   51.89    2.50
  -5  -7  -1   50.69    2.00
   5  -7   1   47.90    2.60
  -5  -7  -1   49.10    2.70
   5  -7   1   52.29    4.00
   5  -7   1   51.99    3.90
  -5  -7  -1   53.69    3.40
  -5  -7  -1   48.30    2.40
  -5  -7  -1   45.70    3.80
  -5  -7  -1   50.39    2.40
   5  -7   1   52.19    3.90
   5   7   1   49.90    3.20
  -5   7  -1   51.19    4.30
   5   7   1   55.59    3.50
  -5   7  -1   45.70    3.50
   5   7   1   47.80    4.00
   5   7   1   49.40    3.90
  -5   7  -1   53.49    3.80
  -5   7  -1   56.89    3.90
  -5   7  -1   49.99    2.50
  -5   7  -1   46.80    3.60
   6  -7   1  102.39    4.10
   6  -7   1  112.29    6.20
   6  -7   1  111.79    6.00
   6  -7   1  114.19    6.30
  -6  -7  -1  102.39    5.70
  -6  -7  -1  113.69    4.50
  -6  -7  -1  108.89    6.00
  -6  -7  -1  110.59    5.90
  -6   7  -1  121.79    6.20
  -6   7  -1  117.49    6.10
  -6   7  -1  108.29    5.80
   6   7   1  112.49    5.20
   6   7   1  110.09    6.10
   6   7   1  113.89    5.10
   6   7   1  115.49    6.30
   7  -7   1   30.90    3.90
  -7  -7  -1   31.30    3.70
  -7  -7  -1   29.30    2.60
  -7  -7  -1   29.20    2.60
  -7  -7  -1   30.60    3.60
   7  -7   1   34.40    3.90
   7  -7   1   34.80    4.00
   7   7   1   33.60    4.10
  -7   7  -1   30.50    3.70
   7   7   1   33.00    3.90
  -7   7  -1   37.80    3.90
   7   7   1   39.80    3.10
  -7   7  -1   36.30    3.70
   7   7   1   33.70    3.00
  -7   7  -1   33.70    4.00
  -8  -7  -1   12.90    2.40
  -8  -7  -1   18.80    3.60
   8  -7   1   13.10    3.30
   8  -7   1    8.90    2.80
   8  -7   1   12.10    3.10
  -8  -7  -1   18.60    3.60
  -8   7  -1   17.40    3.60
  -8   7  -1   16.70    3.40
  -8   7  -1   16.00    3.30
   8   7   1   14.60    2.70
   8   7   1   20.20    3.60
   8   7   1    9.30    2.90
  -8   7  -1   17.30    3.50
   9  -7   1  131.09   11.80
   9  -7   1  121.69    7.90
   9  -7   1  130.79    7.80
  -9  -7  -1  124.69    7.70
   9   7   1  116.49    6.20
   9   7   1  130.59    8.20
  -9   7  -1  132.69    8.00
  -9   7  -1  136.99    8.10
  -9   7  -1  122.89    7.10
   9   7   1  123.49    7.50
  -9   7  -1  111.69    7.50
  10  -7   1  518.75   18.70
 -10  -7  -1  502.35   18.20
  10  -7   1  496.55   17.80
  10  -7   1  514.35   18.60
 -10  -7  -1  531.55   18.80
 -10   7  -1  545.65   18.70
 -10   7  -1  508.65   18.10
  10   7   1  492.55   15.60
 -10   7  -1  503.45   18.30
  10   7   1  500.85   18.80
  10   7   1  514.65   17.90
  11  -7   1   10.80    3.00
  11  -7   1    2.30    3.00
  11  -7   1    4.20    2.90
 -11  -7  -1    6.80    3.40
 -11  -7  -1    5.10    3.30
  11   7   1    2.90    3.00
 -11   7  -1    7.00    3.40
  11   7   1    8.40    2.20
 -11   7  -1    6.80    3.70
  11   7   1    7.60    3.80
 -11   7  -1    4.60    3.60
  11  -8  -1    2.20    3.00
  11  -8  -1    8.80    3.80
 -11  -8   1    3.80    2.90
  11  -8  -1    1.40    3.10
 -11  -8   1    3.40    2.80
 -11   8   1    5.10    3.10
 -11   8   1    5.00    3.40
  11   8  -1    3.30    1.80
 -11   8   1    7.10    3.40
  10  -8  -1    4.30    2.80
 -10  -8   1    6.60    2.70
  10  -8  -1   -1.80    2.30
  10  -8  -1    2.80    2.70
 -10  -8   1    4.90    2.60
 -10   8   1    2.90    2.60
 -10   8   1    6.20    2.80
 -10   8   1   -1.10    2.40
  10   8  -1    6.50    2.00
  10   8  -1    1.20    3.00
 -10   8   1    7.50    3.30
  -9  -8   1   11.90    3.30
   9  -8  -1   11.00    3.40
   9  -8  -1   12.60    4.10
  -9  -8   1    9.50    3.20
   9  -8  -1   12.20    3.40
  -9   8   1   19.00    3.70
  -9   8   1   15.20    3.50
  -9   8   1   13.20    3.40
   9   8  -1    7.10    2.70
   9   8  -1   18.00    2.60
   8  -8  -1  105.89    6.60
  -8  -8   1  104.99    6.80
  -8  -8   1  108.69    6.60
   8  -8  -1  106.69    7.00
   8  -8  -1   99.09    6.50
   8   8  -1  111.79    6.90
  -8   8   1   98.99    6.40
   8   8  -1   99.89    4.90
  -8   8   1  107.19    6.80
  -8   8   1  114.89    6.90
   7  -8  -1    1.60    1.90
   7  -8  -1    3.00    2.10
  -7  -8   1    5.10    1.50
  -7  -8   1    7.10    1.80
   7  -8  -1    3.40    2.50
  -7  -8   1    6.10    2.20
  -7  -8   1   10.60    2.80
  -7   8   1    6.40    2.50
   7   8  -1    5.70    1.70
   7   8  -1    6.50    2.50
   7   8  -1    7.00    2.00
  -7   8   1    7.10    2.60
  -7   8   1    8.60    2.50
  -6  -8   1   -0.90    0.90
  -6  -8   1   -1.80    0.90
  -6  -8   1   -0.40    1.40
   6  -8  -1    2.50    1.90
   6  -8  -1   -0.60    1.50
   6  -8  -1    2.90    2.20
  -6  -8   1    1.80    1.60
  -6   8   1   -2.00    1.60
   6   8  -1   -0.20    1.00
  -6   8   1    1.00    1.10
  -6   8   1   -0.20    1.70
   6   8  -1    0.80    1.30
   6   8  -1   -1.90    1.50
  -6   8   1   -3.00    1.50
   6   8  -1   -0.80    1.70
   5  -8  -1    8.00    2.00
  -5  -8   1    9.40    2.20
  -5  -8   1    8.10    1.30
  -5  -8   1    8.80    1.30
   5  -8  -1    7.90    2.20
  -5  -8   1   10.30    2.10
  -5  -8   1    9.40    1.50
  -5  -8   1    9.20    1.30
   5  -8  -1   10.20    2.40
   5   8  -1   11.50    1.60
  -5   8   1    9.30    2.40
  -5   8   1    8.00    2.20
   5   8  -1    9.90    2.40
  -5   8   1   10.40    2.30
  -5   8   1   10.80    2.30
   5   8  -1    7.50    1.60
   5   8  -1   12.80    1.90
  -5   8   1   10.80    1.70
   5   8  -1   11.10    2.30
   4  -8  -1   44.20    3.60
  -4  -8   1   49.50    1.90
   4  -8  -1   45.90    3.60
  -4  -8   1   53.59    2.00
  -4  -8   1   50.89    3.20
  -4  -8   1   50.49    2.50
   4  -8  -1   46.30    3.00
   4  -8  -1   51.89    2.40
  -4  -8   1   49.80    2.70
   4  -8  -1   43.70    3.20
   4  -8  -1   56.09    6.00
   4  -8  -1   52.19    2.90
  -4  -8   1   44.50    1.80
  -4  -8   1   56.59    3.80
  -4  -8   1   48.30    1.90
   4  -8  -1   49.80    3.70
  -4   8   1   44.60    4.20
  -4   8   1   45.70    2.90
  -4   8   1   53.99    3.70
   4   8  -1   53.59    3.80
  -4   8   1   52.49    3.40
  -4   8   1   49.40    3.30
   4   8  -1   50.79    3.80
   4   8  -1   52.79    3.00
  -4   8   1   46.80    3.40
  -4   8   1   51.89    3.50
  -4   8   1   51.09    4.70
   4   8  -1   51.49    2.80
   4   8  -1   43.30    2.80
   3  -8  -1    8.10    2.00
   3  -8  -1    6.50    1.50
  -3  -8   1    7.10    1.70
  -3  -8   1    6.30    1.80
   3  -8  -1    6.30    1.70
  -3  -8   1    7.90    1.40
  -3  -8   1   11.10    3.20
   3  -8  -1    8.60    1.80
  -3  -8   1    9.30    1.50
   3  -8  -1    8.60    1.20
  -3  -8   1    7.20    1.70
  -3  -8   1    5.80    1.70
  -3  -8   1    7.10    1.40
   3  -8  -1   10.00    1.70
  -3  -8   1    5.20    2.50
   3  -8  -1    6.50    1.80
   3  -8  -1    6.60    1.20
  -3   8   1    6.10    1.50
  -3   8   1    8.30    1.70
   3   8  -1    6.00    1.30
  -3   8   1    6.70    1.70
   3   8  -1   10.10    2.10
  -3   8   1    7.60    1.60
   3   8  -1    6.00    1.50
  -3   8   1    6.10    1.70
   3   8  -1    7.80    1.90
  -3   8   1    6.10    1.80
  -3   8   1    7.20    1.60
   3   8  -1    6.70    1.40
  -3   8   1    9.20    1.60
  -3   8   1    8.80    1.90
   3   8  -1    6.60    1.50
   2  -8  -1  224.08    7.20
   2  -8  -1  244.28    8.20
   2  -8  -1  235.88    8.00
   2  -8  -1  226.98    7.80
  -2  -8   1  235.18    8.00
  -2  -8   1  229.18    7.70
   2  -8  -1  222.98    6.70
  -2  -8   1  232.18    7.10
  -2  -8   1  231.38    7.90
  -2  -8   1  226.38    7.20
  -2  -8   1  221.58    8.00
  -2  -8   1  227.78    6.70
  -2  -8   1  220.88    6.90
   2  -8  -1  228.08    7.80
  -2  -8   1  237.08    8.00
   2  -8  -1  225.38    7.90
   2  -8  -1  221.98    7.40
  -2   8   1  224.98    7.90
   2   8  -1  227.18    7.90
   2   8  -1  229.28    7.40
  -2   8   1  224.98    7.90
  -2   8   1  225.58    7.80
  -2   8   1  227.18    7.00
  -2   8   1  224.88    7.10
  -2   8   1  225.98    7.60
  -2   8   1  232.78    8.00
  -2   8   1  229.98    7.00
   2   8  -1  225.28    6.60
   2   8  -1  225.88    7.60
   2   8  -1  230.78    8.00
   2   8  -1  215.18    7.20
  -2   8   1  220.68    7.40
   2   8  -1  220.18    7.20
  -1  -8   1  953.30   24.30
  -1  -8   1  942.21   24.00
   1  -8  -1  983.90   24.50
  -1  -8   1  965.40   21.80
   1  -8  -1  990.00   23.40
  -1  -8   1  967.30   24.50
   1  -8  -1  983.30   24.40
   1  -8  -1  956.30   24.30
   1  -8  -1  972.60   23.40
  -1  -8   1  957.40   21.80
  -1  -8   1  953.90   23.80
  -1  -8   1  945.31   23.70
  -1  -8   1  954.90   24.30
  -1  -8   1  928.81   26.80
   1  -8  -1  991.40   24.20
   1  -8  -1  961.70   24.10
  -1  -8   1  996.90   22.60
  -1   8   1  982.50   22.90
  -1   8   1  953.50   24.20
  -1   8   1  975.90   23.40
   1   8  -1  971.20   23.90
   1   8  -1  977.10   21.80
  -1   8   1 1012.20   23.00
   1   8  -1  957.30   22.50
  -1   8   1  957.70   23.10
   1   8  -1  956.30   24.20
   1   8  -1  972.40   23.90
   1   8  -1  952.50   23.90
  -1   8   1  972.60   23.40
   1   8  -1  964.60   24.00
  -1   8   1  951.90   24.40
   1   8  -1  930.31   24.40
  -1   8   1  948.01   23.80
  -1   8   1  950.70   24.20
   1   8  -1  966.50   21.80
  -1   8   1  992.20   24.40
  -1   8   1  949.90   24.10
   0  -8  -1  191.68    6.40
   0  -8  -1  187.08    5.90
   0  -8   1  199.58    6.70
   0  -8  -1  187.28    6.80
   0  -8   1  200.78    6.70
   0  -8  -1  184.68    6.60
   0  -8   1  191.78    6.90
   0  -8   1  189.08    5.40
   0  -8   1  197.58    6.60
   0  -8   1  193.38    6.60
   0  -8   1  184.78    5.30
   0  -8  -1  188.08    6.70
   0  -8  -1  197.88    6.60
   0  -8   1  192.38    5.80
   0  -8  -1  191.98    6.80
   0  -8   1  171.08    6.50
   0   8  -1  193.68    6.70
   0   8   1  191.88    6.90
   0   8   1  187.08    5.10
   0   8   1  197.48    5.10
   0   8   1  186.38    6.50
   0   8  -1  188.48    6.80
   0   8   1  196.18    5.10
   0   8  -1  184.08    6.80
   0   8   1  231.88    9.50
   0   8   1  196.48    6.80
   0   8   1  195.58    6.50
   0   8  -1  190.48    5.30
   0   8  -1  194.68    5.30
   0   8  -1  184.18    6.40
   0   8   1  194.28    7.00
   0   8   1  201.38    6.60
   0   8  -1  183.58    6.70
   0   8  -1  193.68    6.00
   0   8   1  181.58    5.80
   1  -8   1    5.30    1.00
  -1  -8  -1    5.80    1.40
  -1  -8  -1    2.60    1.10
  -1  -8  -1    4.60    1.40
   1  -8   1    2.30    1.30
   1  -8   1    7.00    1.50
   1  -8   1    2.50    1.10
  -1  -8  -1    6.60    1.50
   1  -8   1    5.80    1.60
  -1  -8  -1    4.90    1.30
  -1  -8  -1    3.30    1.00
   1  -8   1    5.50    1.40
   1  -8   1    5.40    1.10
   1  -8   1    5.80    1.10
  -1  -8  -1    6.40    1.40
  -1  -8  -1    4.60    1.10
   1  -8   1    2.80    1.20
   1  -8   1    6.70    1.40
   1   8   1    6.80    1.40
  -1   8  -1    4.50    1.10
   1   8   1    4.10    1.20
   1   8   1    4.60    1.30
   1   8   1    3.90    1.50
   1   8   1    3.70    1.20
  -1   8  -1    5.30    1.60
  -1   8  -1    2.20    1.00
  -1   8  -1    3.30    1.30
   1   8   1    4.00    1.20
  -1   8  -1    4.30    1.40
  -1   8  -1    4.30    1.30
  -1   8  -1    4.70    0.90
  -1   8  -1    4.90    1.10
   1   8   1    8.70    1.70
  -1   8  -1    4.40    1.30
   2  -8   1 1391.56   32.50
  -2  -8  -1 1371.06   33.50
   2  -8   1 1386.16   32.40
   2  -8   1 1350.86   32.90
  -2  -8  -1 1432.36   32.70
  -2  -8  -1 1368.76   33.50
  -2  -8  -1 1373.76   32.90
  -2  -8  -1 1400.56   32.90
   2  -8   1 1371.76   32.60
  -2  -8  -1 1372.66   33.50
   2  -8   1 1387.26   33.50
   2  -8   1 1408.26   32.20
   2  -8   1 1424.86   33.80
   2  -8   1 1406.46   33.80
  -2  -8  -1 1383.66   32.30
   2  -8   1 1308.67   33.40
   2  -8   1 1377.46   33.70
  -2  -8  -1 1401.76   33.70
  -2  -8  -1 1398.16   33.60
  -2   8  -1 1370.66   33.40
   2   8   1 1416.46   33.30
   2   8   1 1356.16   33.10
   2   8   1 1392.56   32.30
  -2   8  -1 1418.46   32.70
  -2   8  -1 1359.96   33.20
   2   8   1 1393.86   33.80
   2   8   1 1351.46   33.30
  -2   8  -1 1170.68   32.70
  -2   8  -1 1403.36   32.00
   2   8   1 1359.36   33.60
  -2   8  -1 1375.46   33.70
  -2   8  -1 1350.36   33.70
   2   8   1 1329.77   32.40
  -2   8  -1 1399.56   33.30
  -2   8  -1 1345.47   33.60
  -3  -8  -1  252.07    8.70
   3  -8   1  245.48    8.70
   3  -8   1  239.08    8.50
  -3  -8  -1  244.28    8.40
   3  -8   1  253.77    7.50
  -3  -8  -1  250.07    7.80
   3  -8   1  249.68    7.70
  -3  -8  -1  235.58    8.70
   3  -8   1  251.27    8.10
  -3  -8  -1  238.58    7.10
   3  -8   1  248.18    7.80
  -3  -8  -1  234.38    7.90
   3  -8   1  260.87    9.00
   3  -8   1  246.38    8.80
   3  -8   1  242.28    7.40
  -3   8  -1  246.18    8.60
  -3   8  -1  251.97    8.20
  -3   8  -1  247.88    8.70
   3   8   1  255.97    7.20
  -3   8  -1  254.97    8.80
   3   8   1  253.87    8.20
   3   8   1  266.77    9.00
   3   8   1  255.27    8.60
  -3   8  -1  243.58    8.30
   3   8   1  239.08    7.80
  -3   8  -1  249.38    7.90
  -3   8  -1  237.38    8.50
  -3   8  -1  257.47    8.20
  -3   8  -1  242.98    7.60
   4  -8   1  195.68    7.80
   4  -8   1  188.78    7.80
   4  -8   1  194.98    7.90
  -4  -8  -1  188.68    7.10
  -4  -8  -1  201.38    7.80
   4  -8   1  196.58    6.20
   4  -8   1  194.98    7.80
  -4  -8  -1  195.48    6.50
   4  -8   1  191.58    6.40
   4  -8   1  193.38    6.10
  -4  -8  -1  193.78    5.80
  -4   8  -1  208.48    6.60
  -4   8  -1  195.38    7.40
  -4   8  -1  204.28    7.40
  -4   8  -1  182.88    8.50
   4   8   1  201.88    7.90
  -4   8  -1  195.78    6.90
   4   8   1  199.18    5.80
   4   8   1  192.58    7.10
  -4   8  -1  194.38    7.60
   4   8   1  193.68    7.10
   4   8   1  206.38    7.60
  -4   8  -1  186.88    7.50
   4   8   1  196.08    6.90
  -5  -8  -1   66.59    2.60
  -5  -8  -1   66.99    4.50
  -5  -8  -1   60.79    3.20
  -5  -8  -1   60.79    3.50
  -5  -8  -1   60.09    2.50
   5  -8   1   63.89    3.00
   5  -8   1   66.79    4.70
   5  -8   1   56.29    4.30
   5  -8   1   65.29    4.50
  -5   8  -1   66.29    4.20
  -5   8  -1   55.59    3.80
  -5   8  -1   65.59    4.40
   5   8   1   64.39    2.80
  -5   8  -1   69.29    4.40
   5   8   1   70.29    4.30
  -5   8  -1   56.89    4.20
   5   8   1   59.79    3.70
   5   8   1   61.99    4.50
  -5   8  -1   68.59    3.20
   6  -8   1   38.50    4.20
   6  -8   1   36.60    4.00
   6  -8   1   38.70    4.00
  -6  -8  -1   38.70    2.40
  -6  -8  -1   44.90    4.00
  -6  -8  -1   34.90    3.50
  -6  -8  -1   34.90    2.30
  -6   8  -1   31.70    3.60
   6   8   1   37.00    3.90
   6   8   1   38.40    3.90
  -6   8  -1   34.50    3.70
  -6   8  -1   37.50    2.20
   6   8   1   35.60    3.10
  -6   8  -1   42.50    3.90
   7  -8   1   27.00    3.90
   7  -8   1   33.30    4.20
   7  -8   1   33.00    4.10
  -7  -8  -1   37.90    4.10
  -7  -8  -1   39.70    4.00
   7   8   1   33.80    3.40
  -7   8  -1   29.40    3.70
  -7   8  -1   38.10    4.00
  -7   8  -1   27.20    3.50
  -7   8  -1   35.60    4.20
   7   8   1   32.30    4.10
   7   8   1   27.70    3.00
   7   8   1   30.40    4.10
   8  -8   1   10.30    3.00
   8  -8   1    7.90    3.00
  -8  -8  -1   10.50    2.90
  -8  -8  -1   10.80    3.00
   8  -8   1   11.60    2.90
  -8   8  -1   13.60    3.10
  -8   8  -1   12.40    2.90
  -8   8  -1   13.00    3.00
   8   8   1   13.00    3.20
   8   8   1   15.70    3.60
  -8   8  -1   12.70    3.30
   8   8   1    9.40    2.20
  -9  -8  -1  141.89    8.30
   9  -8   1  137.89    8.40
  -9  -8  -1  143.79    8.40
   9  -8   1  135.99    8.50
  -9   8  -1  139.29    8.30
   9   8   1  137.89    8.20
  -9   8  -1  150.08    8.60
  -9   8  -1  139.19    7.60
   9   8   1  130.79    6.60
   9   8   1  132.39    8.50
  -9   8  -1  148.49   11.00
  10  -8   1   -4.00    2.20
  10  -8   1    1.30    2.60
 -10  -8  -1    1.90    2.20
  10  -8   1    2.50    3.00
 -10  -8  -1    1.80    3.10
  10   8   1    0.70    2.70
  10   8   1    3.10    1.90
 -10   8  -1   -0.20    2.40
 -10   8  -1    0.20    2.30
 -10   8  -1    4.40    2.90
 -10   8  -1   -2.50    2.40
  10   8   1    2.60    2.70
  11  -8   1    1.40    2.70
 -11  -8  -1    6.30    3.00
  11  -8   1    8.00    3.90
  11  -8   1    9.00    4.00
  11   8   1    7.50    3.10
 -11   8  -1   11.40    4.00
  11   8   1    6.70    3.90
  11   8   1    4.60    4.00
 -11   8  -1    6.20    3.20
  11  -9  -1   -4.00    5.50
 -11  -9   1   -1.60    3.00
 -11  -9   1   -4.40    2.60
  11  -9  -1   -0.40    2.20
 -11   9   1    1.90    5.20
 -11   9   1   -0.90    3.30
  11   9  -1   -2.80    3.60
 -11   9   1    5.30    3.00
 -10  -9   1   67.39    6.20
  10  -9  -1   71.79    6.40
  10  -9  -1   56.89    6.20
 -10  -9   1   62.19    6.10
  10  -9  -1   63.99    6.00
 -10   9   1   70.29    6.50
 -10   9   1   69.79    6.20
 -10   9   1   64.59    6.30
  10   9  -1   54.19    4.00
  10   9  -1   64.99    6.40
 -10   9   1   57.29    5.90
   9  -9  -1  175.28    9.30
   9  -9  -1  175.28    9.60
  -9  -9   1  169.68    9.40
  -9   9   1  173.08    9.30
  -9   9   1  173.18    9.20
  -9   9   1  162.58   11.10
   9   9  -1  168.18    9.20
  -9   9   1  180.78    9.60
   9   9  -1  179.78    7.10
  -8  -9   1   67.19    5.50
   8  -9  -1   60.79    5.80
  -8  -9   1   76.29    5.50
   8  -9  -1   82.69    5.90
   8  -9  -1   72.89    5.80
   8   9  -1   72.09    5.70
  -8   9   1   70.79    5.70
  -8   9   1   66.39    5.60
   8   9  -1   77.99    4.60
  -8   9   1   74.09    5.80
   7  -9  -1  233.48   10.10
  -7  -9   1  248.28    9.60
  -7  -9   1  244.08   10.30
   7  -9  -1  226.78    9.90
   7  -9  -1  234.18   10.50
   7   9  -1  234.48   10.30
  -7   9   1  241.38   10.30
   7   9  -1  233.58    8.20
  -7   9   1  237.28   10.10
  -7   9   1  245.28   10.10
   7   9  -1  240.58    9.40
  -6  -9   1    3.60    1.80
   6  -9  -1    5.60    2.00
   6  -9  -1    6.40    2.40
  -6  -9   1    4.10    1.90
   6  -9  -1    5.60    2.40
   6  -9  -1    5.30    1.90
  -6   9   1    2.60    2.30
  -6   9   1    2.50    2.10
  -6   9   1    3.50    1.40
   6   9  -1    5.40    1.70
  -6   9   1   -2.00    1.70
   6   9  -1    2.30    2.00
   6   9  -1    4.10    2.10
   5  -9  -1   14.10    3.00
   5  -9  -1   20.50    3.10
  -5  -9   1   13.90    1.70
  -5  -9   1   16.70    3.00
  -5  -9   1   13.80    1.80
  -5  -9   1   13.00    2.40
   5  -9  -1   18.10    3.30
  -5   9   1   15.50    2.20
   5   9  -1   18.20    3.00
   5   9  -1   15.50    2.20
  -5   9   1   12.80    2.80
   5   9  -1   14.50    2.30
   5   9  -1   17.20    2.00
  -5   9   1   14.00    2.70
  -5   9   1   14.50    2.80
   5   9  -1   13.20    2.50
  -4  -9   1   23.60    2.80
  -4  -9   1   20.60    2.00
   4  -9  -1   19.30    2.90
  -4  -9   1   23.80    3.20
   4  -9  -1   25.20    2.90
   4  -9  -1   20.20    2.50
   4  -9  -1   19.40    2.90
   4  -9  -1   23.60    1.60
  -4  -9   1   28.00    2.00
  -4  -9   1   25.20    2.40
  -4   9   1   21.70    2.70
  -4   9   1   26.80    3.10
   4   9  -1   27.00    3.20
   4   9  -1   24.80    2.20
   4   9  -1   24.70    2.40
  -4   9   1   26.70    2.40
   4   9  -1   24.30    3.00
  -4   9   1   21.40    3.00
   4   9  -1   24.60    2.40
  -4   9   1   22.00    2.70
  -4   9   1   27.20    2.80
  -4   9   1   20.10    3.00
   3  -9  -1  399.66   11.40
   3  -9  -1  383.66   10.20
  -3  -9   1  395.56   10.80
   3  -9  -1  387.86   12.20
   3  -9  -1  383.06   11.30
  -3  -9   1  376.06   10.70
   3  -9  -1  394.76   10.30
   3  -9  -1  371.86   12.20
   3  -9  -1  393.16   15.90
  -3  -9   1  377.76   10.90
   3  -9  -1  391.86   12.00
  -3  -9   1  382.86   11.90
  -3  -9   1  392.36   14.50
   3   9  -1  396.26   12.30
  -3   9   1  358.16   11.40
  -3   9   1  398.46   12.30
   3   9  -1  373.06   10.70
  -3   9   1  388.56   12.80
  -3   9   1  389.26   11.40
   3   9  -1  401.76   11.20
  -3   9   1  313.37   13.40
  -3   9   1  383.06   11.20
  -3   9   1  399.46   11.20
  -3   9   1  394.16   11.70
   3   9  -1  389.56   11.00
   2  -9  -1  142.59    5.30
  -2  -9   1  141.49    5.30
  -2  -9   1  145.89    5.90
  -2  -9   1  137.59    4.70
   2  -9  -1  136.89    6.10
   2  -9  -1  133.39    6.00
  -2  -9   1  130.89    6.20
   2  -9  -1  137.99    4.90
   2  -9  -1  134.09    6.00
   2  -9  -1  135.39    5.90
  -2  -9   1  135.69    5.30
  -2  -9   1  128.19    5.90
   2  -9  -1  132.89    5.60
   2   9  -1  133.09    5.30
  -2   9   1  135.69    5.90
  -2   9   1  134.99    5.90
   2   9  -1  133.69    6.00
   2   9  -1  138.09    5.60
  -2   9   1  135.89    5.50
   2   9  -1  137.39    6.10
  -2   9   1  146.29    5.20
   2   9  -1  131.09    4.70
  -2   9   1  142.19    5.10
  -2   9   1  134.39    6.10
   2   9  -1  141.99    5.60
  -2   9   1  151.38    6.00
  -2   9   1  130.79    5.00
  -1  -9   1  357.16    8.70
  -1  -9   1  367.96   10.80
   1  -9  -1  371.76   11.40
  -1  -9   1  350.76   10.60
   1  -9  -1  362.86   10.20
  -1  -9   1  371.26    9.50
  -1  -9   1  357.76   11.20
  -1  -9   1  389.56   11.20
   1  -9  -1  367.06   11.10
   1  -9  -1  370.56   11.30
   1  -9  -1  363.56   10.30
   1  -9  -1  368.36   11.30
   1  -9  -1  360.56   11.00
   1  -9  -1  340.17   10.90
  -1  -9   1  363.86   11.40
  -1  -9   1  365.96   11.10
  -1   9   1  380.76    9.70
   1   9  -1  367.56   11.00
   1   9  -1  361.16    9.50
   1   9  -1  370.86   11.20
  -1   9   1  357.76   10.00
  -1   9   1  358.36   11.10
   1   9  -1  371.26    8.60
  -1   9   1  368.76   10.40
  -1   9   1  354.86   10.80
   1   9  -1  357.66   10.80
  -1   9   1  373.06    9.80
   1   9  -1  358.76   11.40
  -1   9   1  349.67   11.00
  -1   9   1  358.86   11.20
   1   9  -1  381.46   10.90
  -1   9   1  367.16   11.40
   1   9  -1  370.66   11.00
   1   9  -1  377.06    8.60
  -1   9   1  362.16    9.70
   0  -9  -1  299.57    9.40
   0  -9   1  285.77    9.10
   0  -9  -1  294.67   11.00
   0  -9  -1  292.37    9.90
   0  -9  -1  288.47    8.90
   0  -9   1  291.97    9.20
   0  -9   1  291.47    9.20
   0  -9  -1  289.27    9.30
   0  -9  -1  291.97    8.40
   0  -9   1  276.37    9.20
   0  -9   1  296.77    7.70
   0  -9   1  300.17    9.60
   0  -9   1  280.57    7.50
   0  -9  -1  276.67    9.20
   0  -9  -1  290.37    9.40
   0  -9   1  284.97    7.60
   0  -9   1  286.97    9.30
   0   9  -1  281.27    9.20
   0   9   1  286.47    7.20
   0   9   1  289.77    9.10
   0   9  -1  289.07    7.60
   0   9   1  286.37    7.30
   0   9  -1  294.47    9.30
   0   9   1  283.47    8.20
   0   9   1  285.47    7.20
   0   9   1  295.27    9.60
   0   9   1  268.87    9.00
   0   9   1  244.48    9.00
   0   9   1  235.58    8.50
   0   9  -1  296.77    7.50
   0   9  -1  270.07    8.80
   0   9  -1  284.17    7.40
   0   9  -1  290.07    9.40
   0   9  -1  279.57    9.10
   0   9  -1  289.37    9.50
   1  -9   1  217.78    7.90
   1  -9   1  208.98    6.10
  -1  -9  -1  201.48    6.90
   1  -9   1  213.28    7.80
   1  -9   1  207.78    7.70
   1  -9   1  213.58    7.60
  -1  -9  -1  212.68    7.70
   1  -9   1  211.98    7.60
   1  -9   1  211.28    7.50
  -1  -9  -1  202.18    6.60
  -1  -9  -1  207.48    7.30
  -1  -9  -1  207.18    7.40
   1  -9   1  199.18    6.40
   1  -9   1  212.98    7.00
  -1  -9  -1  212.38    7.30
  -1  -9  -1  207.78    7.60
  -1  -9  -1  203.88    7.50
   1  -9   1  213.48    6.30
  -1   9  -1  212.78    6.40
  -1   9  -1  211.48    7.50
   1   9   1  219.28    7.60
  -1   9  -1  224.58    7.80
  -1   9  -1  214.78    7.60
   1   9   1  206.68    7.40
   1   9   1  210.08    7.60
   1   9   1  200.48    6.50
  -1   9  -1  213.38    7.70
   1   9   1  207.68    7.40
   1   9   1  209.88    7.10
  -1   9  -1  208.98    7.30
  -1   9  -1  219.68    7.80
  -1   9  -1  211.88    6.00
   1   9   1  204.28    7.70
  -1   9  -1  209.58    6.30
   2  -9   1  737.33   18.60
   2  -9   1  738.23   18.00
  -2  -9  -1  694.93   19.70
   2  -9   1  738.63   19.10
  -2  -9  -1  699.63   19.50
   2  -9   1  728.83   18.50
  -2  -9  -1  749.82   19.80
   2  -9   1  731.43   19.60
   2  -9   1  703.33   18.40
  -2  -9  -1  737.53   18.60
   2  -9   1  746.23   19.80
   2  -9   1  739.23   19.70
   2  -9   1  762.12   20.00
  -2  -9  -1  728.13   18.40
  -2  -9  -1  735.13   19.00
  -2  -9  -1  746.93   19.70
  -2  -9  -1  726.53   19.50
   2   9   1  728.03   19.80
  -2   9  -1  679.33   19.10
   2   9   1  739.93   19.70
   2   9   1  718.13   19.10
  -2   9  -1  762.02   18.60
  -2   9  -1  714.43   19.80
  -2   9  -1  728.63   17.90
  -2   9  -1  723.73   19.70
   2   9   1  741.33   18.50
  -2   9  -1  726.43   19.20
  -2   9  -1  699.53   19.30
  -2   9  -1  727.03   18.40
   2   9   1  732.63   19.30
  -2   9  -1  702.63   19.60
   2   9   1  729.43   18.40
   3  -9   1    1.20    1.60
   3  -9   1    3.20    1.50
   3  -9   1    4.30    1.90
   3  -9   1    2.20    1.20
   3  -9   1    4.20    1.30
   3  -9   1    5.20    1.70
   3  -9   1    1.30    1.00
   3  -9   1    3.70    1.30
  -3  -9  -1    3.40    1.70
  -3  -9  -1    2.40    1.20
   3  -9   1    2.20    1.80
  -3  -9  -1    5.00    1.10
  -3  -9  -1    2.70    1.20
  -3   9  -1    2.80    1.20
  -3   9  -1    4.60    1.50
   3   9   1    2.40    1.20
  -3   9  -1    2.50    1.30
   3   9   1    2.10    1.10
   3   9   1    4.30    1.60
  -3   9  -1    3.70    1.70
  -3   9  -1    4.70    1.70
   3   9   1    1.20    1.40
  -3   9  -1    3.60    1.30
  -3   9  -1    2.80    1.60
   4  -9   1   72.99    4.90
  -4  -9  -1   72.49    3.20
  -4  -9  -1   74.89    3.80
   4  -9   1   72.99    4.70
  -4  -9  -1   74.39    4.70
   4  -9   1   67.89    4.70
   4  -9   1   66.89    3.80
   4  -9   1   75.99    3.60
  -4  -9  -1   77.49    4.20
   4   9   1   75.39    3.20
  -4   9  -1   84.79    5.00
   4   9   1   74.69    4.70
  -4   9  -1   76.39    3.90
  -4   9  -1   69.59    4.70
   4   9   1   82.69    4.90
   4   9   1   71.59    4.10
  -4   9  -1   73.59    5.10
  -4   9  -1   75.69    4.80
   4   9   1   75.99    4.30
  -4   9  -1   73.79    4.30
   4   9   1   78.79    4.30
  -5  -9  -1  418.16   13.30
  -5  -9  -1  427.96   14.00
   5  -9   1  429.16   11.60
   5  -9   1  456.95   14.40
   5  -9   1  439.86   14.30
  -5  -9  -1  411.96   10.80
   5  -9   1  447.86   14.40
   5   9   1  425.66   13.00
  -5   9  -1  447.86   14.30
  -5   9  -1  442.86   13.80
   5   9   1  447.26   14.40
   5   9   1  438.36   13.60
  -5   9  -1  431.36   14.00
  -5   9  -1  438.26   12.10
  -5   9  -1  449.06   13.80
   6  -9   1   -0.80    1.80
  -6  -9  -1    0.50    1.50
   6  -9   1    0.50    1.60
   6  -9   1   -0.30    1.80
  -6  -9  -1    0.70    1.70
   6   9   1    0.90    1.50
   6   9   1    1.60    2.10
  -6   9  -1    0.20    1.90
  -6   9  -1    2.80    1.80
   6   9   1   -0.10    1.20
  -6   9  -1    0.10    1.60
  -6   9  -1   -1.70    1.50
   7  -9   1   41.60    4.50
   7  -9   1   37.30    4.60
   7  -9   1   38.90    4.40
  -7  -9  -1   38.00    4.10
  -7  -9  -1   44.40    4.50
  -7   9  -1   38.40    4.20
   7   9   1   36.80    3.40
  -7   9  -1   39.80    4.30
  -7   9  -1   38.00    4.20
   7   9   1   50.29    4.80
   7   9   1   35.30    3.50
   8  -9   1   41.20    4.60
   8  -9   1   39.40    4.70
   8  -9   1   36.00    4.90
  -8  -9  -1   38.10    4.50
   8   9   1   37.00    4.60
  -8   9  -1   45.40    4.70
  -8   9  -1   36.50    7.40
  -8   9  -1   43.50    4.60
  -8   9  -1   45.70    4.70
   9  -9   1    8.30    3.10
  -9  -9  -1    8.40    3.30
  -9  -9  -1   19.40    4.10
   9  -9   1   10.30    3.20
   9  -9   1    9.00    3.40
  -9   9  -1   12.00    3.30
  -9   9  -1    9.40    3.30
   9   9   1   10.00    3.50
  -9   9  -1   10.00    3.10
   9   9   1   18.00    3.20
  10  -9   1    4.40    2.70
 -10  -9  -1    1.30    2.40
 -10  -9  -1    5.10    2.80
  10  -9   1    2.60    2.80
  10  -9   1    0.00    2.50
 -10   9  -1    4.80    3.00
 -10   9  -1    2.60    3.70
  10   9   1   -0.60    1.70
 -10   9  -1    3.10    3.30
 -10   9  -1    7.10    3.20
  10   9   1    3.70    2.80
 -11  -9  -1    5.20    3.50
  11  -9   1    5.10    3.20
 -11  -9  -1    2.50    3.00
  11  -9   1   -4.20    3.10
  11  -9   1    3.30    3.20
  11   9   1    0.50    3.10
 -11   9  -1    0.10    3.00
 -11   9  -1    2.70    3.10
  11   9   1   -1.10    2.00
 -11   9  -1   -3.60    2.50
 -11 -10   1   17.50    4.40
  11 -10  -1   27.70    5.50
 -11 -10   1   15.10    4.10
 -11  10   1   10.60    3.70
 -11  10   1   17.10    5.20
  11  10  -1   16.00    3.00
  11  10  -1    6.90    4.60
 -11  10   1   20.70    4.60
 -10 -10   1   12.20    3.30
  10 -10  -1   11.10    3.50
  10 -10  -1   11.90    3.10
  10 -10  -1   15.40    4.30
 -10 -10   1   12.60    4.10
 -10  10   1   10.80    3.60
  10  10  -1   14.00    4.20
 -10  10   1   13.20    4.20
  10  10  -1   14.20    2.90
 -10  10   1    3.50    2.90
 -10  10   1    8.80    3.40
  -9 -10   1   47.10    5.70
   9 -10  -1   66.59    6.40
  -9 -10   1   59.79    5.40
   9 -10  -1   66.19    6.10
   9 -10  -1   61.79    5.80
  -9  10   1   50.79    5.60
  -9  10   1   68.29    5.90
  -9  10   1   49.99    5.70
   9  10  -1   63.09    4.30
   9  10  -1   61.69    5.80
  -9  10   1   53.69    5.50
  -8 -10   1   53.89    4.90
   8 -10  -1   58.49    5.50
   8 -10  -1   51.39    5.10
  -8 -10   1   53.39    5.30
   8 -10  -1   60.59    5.60
  -8  10   1   62.59    5.50
   8  10  -1   47.90    3.80
  -8  10   1   62.89    5.60
  -8  10   1   51.29    5.70
   7 -10  -1  396.86   14.50
   7 -10  -1  403.96   14.30
   7 -10  -1  427.76   15.20
  -7 -10   1  412.86   14.70
  -7 -10   1  388.56   13.60
  -7  10   1  419.46   14.60
   7  10  -1  393.66   12.30
   7  10  -1  414.66   14.90
  -7  10   1  410.06   14.50
  -7  10   1  426.96   14.60
   7  10  -1  409.66   13.80
   6 -10  -1  150.98    7.80
   6 -10  -1  158.58    8.30
  -6 -10   1  155.68    7.70
   6 -10  -1  160.98    7.50
  -6 -10   1  160.18    7.20
   6 -10  -1  163.28    8.00
   6  10  -1  157.68    8.00
  -6  10   1  138.09    5.90
  -6  10   1  165.38    9.80
  -6  10   1  166.28    7.80
   6  10  -1  157.28    6.50
   6  10  -1  154.58    7.40
  -6  10   1  158.38    8.00
   5 -10  -1    5.50    2.30
   5 -10  -1    6.50    2.00
   5 -10  -1    5.50    2.10
  -5 -10   1    4.80    1.90
  -5 -10   1    1.40    1.60
  -5 -10   1    2.10    1.70
   5 -10  -1    7.40    2.30
  -5  10   1    2.30    2.00
   5  10  -1    3.80    1.60
   5  10  -1    4.70    1.50
   5  10  -1    1.70    1.80
  -5  10   1    4.60    2.00
   5  10  -1    4.30    2.20
  -5  10   1    6.30    1.90
  -5  10   1    5.80    2.30
  -5  10   1    6.00    2.30
  -4 -10   1   10.20    2.00
   4 -10  -1    7.60    2.30
  -4 -10   1    6.50    2.10
   4 -10  -1    4.90    1.90
  -4 -10   1    5.40    2.20
   4 -10  -1    4.20    1.70
   4 -10  -1    8.00    1.40
  -4 -10   1    6.20    1.50
   4 -10  -1   10.10    3.50
   4 -10  -1   11.00    2.60
   4  10  -1    8.40    1.70
  -4  10   1    6.10    1.70
   4  10  -1    6.20    1.50
  -4  10   1    4.20    1.70
  -4  10   1    5.40    2.00
   4  10  -1    6.00    2.20
   4  10  -1    8.70    2.40
  -4  10   1    8.50    2.10
  -4  10   1    7.60    2.10
   3 -10  -1   22.00    2.10
   3 -10  -1   17.90    3.00
   3 -10  -1   25.40    2.50
  -3 -10   1   19.00    2.80
   3 -10  -1   23.80    3.10
  -3 -10   1   22.10    2.70
   3 -10  -1   22.90    3.10
  -3 -10   1   25.00    2.90
  -3 -10   1   20.00    2.10
  -3 -10   1   19.50    2.20
   3 -10  -1   21.20    2.50
   3 -10  -1   18.10    2.90
   3  10  -1   22.00    2.80
  -3  10   1   23.50    3.00
  -3  10   1   20.00    2.90
   3  10  -1   23.50    2.60
  -3  10   1   25.00    2.60
   3  10  -1   22.90    2.50
  -3  10   1   16.70    2.80
   3  10  -1   18.50    2.20
   3  10  -1   19.20    2.30
  -3  10   1   20.30    2.50
   3  10  -1   20.10    3.00
  -3  10   1   22.80    2.40
   2 -10  -1   45.10    3.40
   2 -10  -1   48.50    4.00
  -2 -10   1   49.60    2.60
  -2 -10   1   51.79    3.60
   2 -10  -1   48.90    2.80
   2 -10  -1   48.40    3.80
   2 -10  -1   38.70    3.50
  -2 -10   1   51.09    3.30
  -2 -10   1   50.49    3.10
  -2 -10   1   43.60    3.60
   2 -10  -1   45.00    3.00
   2 -10  -1   54.59    3.80
  -2  10   1   52.19    3.00
  -2  10   1   48.30    3.80
  -2  10   1   49.30    3.90
   2  10  -1   51.09    3.80
  -2  10   1   44.10    3.60
   2  10  -1   46.10    3.20
  -2  10   1   45.80    2.80
  -2  10   1   41.40    3.70
  -2  10   1   46.70    3.50
   2  10  -1   46.70    2.70
  -2  10   1   50.49    2.90
  -1 -10   1    9.90    1.90
   1 -10  -1    5.60    1.60
  -1 -10   1    9.40    2.20
   1 -10  -1    6.00    1.80
   1 -10  -1    7.20    1.90
   1 -10  -1    7.80    1.60
  -1 -10   1    6.50    1.70
   1 -10  -1    6.80    1.90
  -1 -10   1    6.80    1.20
  -1 -10   1    6.10    1.70
  -1 -10   1    9.30    2.20
   1 -10  -1    5.70    1.30
  -1  10   1    4.80    1.60
  -1  10   1    7.70    2.00
   1  10  -1    6.40    1.20
  -1  10   1    7.00    1.30
  -1  10   1    8.10    1.40
  -1  10   1    7.30    1.50
  -1  10   1    7.80    1.90
   1  10  -1    7.80    1.80
   1  10  -1    8.40    1.90
   1  10  -1    6.40    1.70
   1  10  -1    7.20    2.20
  -1  10   1    6.80    1.70
   0 -10   1  902.61   24.00
   0 -10   1  915.91   21.80
   0 -10   1  952.20   22.10
   0 -10  -1  933.21   24.10
   0 -10  -1  909.31   23.50
   0 -10   1  950.10   24.60
   0 -10   1  896.61   23.70
   0 -10   1  963.20   24.20
   0 -10  -1  936.21   22.90
   0 -10  -1  918.11   24.10
   0 -10   1  890.51   23.60
   0 -10   1  957.90   24.00
   0 -10  -1  921.11   24.30
   0 -10  -1  932.31   23.70
   0 -10  -1  957.50   24.20
   0  10   1  906.21   21.40
   0  10   1  917.41   22.60
   0  10   1  936.61   21.50
   0  10  -1  888.01   23.80
   0  10   1  925.51   24.20
   0  10  -1  924.61   24.00
   0  10   1  930.51   24.30
   0  10  -1  934.31   24.20
   0  10  -1  949.11   21.80
   0  10  -1  921.91   24.30
   0  10  -1  898.71   21.80
   0  10  -1  951.80   24.10
   0  10   1  946.91   24.50
   0  10   1  950.30   24.00
   0  10   1  945.21   23.70
   1 -10   1  196.08    6.30
   1 -10   1  212.78    6.20
  -1 -10  -1  206.48    7.20
   1 -10   1  203.08    7.70
   1 -10   1  179.08   10.00
  -1 -10  -1  203.48    7.50
  -1 -10  -1  196.88    7.40
  -1 -10  -1  211.38    7.90
  -1 -10  -1  211.08    8.10
   1 -10   1  210.18    8.20
   1 -10   1  197.38    7.60
   1 -10   1  208.98    8.10
  -1 -10  -1  204.58    6.70
   1  10   1  203.38    7.60
   1  10   1  207.28    7.30
   1  10   1  212.18    7.80
  -1  10  -1  210.58    7.90
  -1  10  -1  210.98    6.40
  -1  10  -1  217.08    7.90
  -1  10  -1  215.48    7.90
   1  10   1  207.88    7.80
  -1  10  -1  195.98    7.80
   1  10   1  204.68    6.60
  -1  10  -1  199.88    6.00
  -1  10  -1  211.48    6.40
   2 -10   1  548.95   16.20
   2 -10   1  571.04   15.10
  -2 -10  -1  562.44   16.30
   2 -10   1  565.24   15.20
   2 -10   1  582.54   16.50
  -2 -10  -1  570.94   15.10
   2 -10   1  552.04   16.20
   2 -10   1  547.45   14.90
  -2 -10  -1  575.84   15.70
   2 -10   1  535.25   19.00
  -2 -10  -1  553.34   15.10
   2 -10   1  524.25   15.60
   2 -10   1  571.24   14.50
  -2  10  -1  560.44   14.30
   2  10   1  576.24   16.50
   2  10   1  563.34   15.90
   2  10   1  592.04   17.90
  -2  10  -1  574.74   14.90
   2  10   1  575.94   15.20
  -2  10  -1  587.94   16.50
  -2  10  -1  551.84   15.80
  -2  10  -1  574.24   15.00
  -2  10  -1  556.14   16.40
  -2  10  -1  530.15   16.10
   2  10   1  571.04   16.00
   2  10   1  555.44   14.90
   3 -10   1   51.49    3.10
  -3 -10  -1   43.50    2.80
   3 -10   1   47.50    4.00
   3 -10   1   49.00    3.00
  -3 -10  -1   52.39    4.00
   3 -10   1   42.60    3.10
  -3 -10  -1   43.40    3.80
  -3 -10  -1   51.29    3.30
   3 -10   1   43.00    3.20
   3 -10   1   46.40    3.90
   3 -10   1   43.00    3.40
  -3 -10  -1   46.50    3.30
   3 -10   1   43.90    3.80
  -3  10  -1   50.39    3.40
   3  10   1   47.50    3.90
   3  10   1   45.40    2.90
   3  10   1   48.00    3.30
  -3  10  -1   46.20    3.20
   3  10   1   45.90    3.50
  -3  10  -1   37.60    3.10
   3  10   1   47.80    4.00
  -3  10  -1   44.80    3.90
  -3  10  -1   44.80    3.70
  -3  10  -1   51.29    3.70
  -3  10  -1   45.00    4.00
  -4 -10  -1   70.99    4.90
  -4 -10  -1   71.59    4.80
   4 -10   1   66.49    4.70
   4 -10   1   71.39    3.60
   4 -10   1   79.39    5.00
  -4 -10  -1   71.19    4.20
   4 -10   1   65.79    3.90
   4 -10   1   66.79    4.90
   4  10   1   60.09    4.70
   4  10   1   68.79    4.80
  -4  10  -1   67.29    4.80
  -4  10  -1   72.79    4.40
   4  10   1   76.39    4.40
  -4  10  -1   64.29    4.80
  -4  10  -1   67.89    4.00
  -4  10  -1   68.39    5.60
   4  10   1   72.29    3.40
  -4  10  -1   66.89    4.20
  -5 -10  -1   87.19    5.10
  -5 -10  -1   84.89    5.60
   5 -10   1   84.09    5.60
   5 -10   1   87.89    5.60
   5 -10   1   76.99    5.50
  -5  10  -1   85.29    5.60
  -5  10  -1   86.79    4.30
  -5  10  -1   84.29    5.60
  -5  10  -1   86.59    5.30
   5  10   1   81.39    5.10
   5  10   1   76.89    5.40
  -5  10  -1   81.59    5.10
   5  10   1   92.79    4.90
   6 -10   1  419.16   14.50
   6 -10   1  405.46   14.30
  -6 -10  -1  398.36   14.20
   6 -10   1  424.76   14.50
  -6 -10  -1  422.86   13.70
  -6  10  -1  415.76   14.00
   6  10   1  395.36   13.40
  -6  10  -1  401.46   14.10
   6  10   1  402.26   12.90
  -6  10  -1  409.46   14.70
   6  10   1  403.06   14.40
   7 -10   1  219.78   10.30
   7 -10   1  205.98    9.90
  -7 -10  -1  225.98    9.50
   7 -10   1  224.38   10.10
  -7 -10  -1  219.98   10.10
   7  10   1  213.18    8.50
   7  10   1  226.68   10.40
   7  10   1  201.58    8.90
  -7  10  -1  227.18    9.90
  -7  10  -1  229.58    9.90
  -7  10  -1  212.58    9.80
  -8 -10  -1   91.39    6.30
   8 -10   1   65.89    6.00
   8 -10   1   82.39    6.40
  -8 -10  -1   80.59    6.40
   8 -10   1   76.19    7.10
  -8  10  -1   78.09    6.10
   8  10   1   72.69    6.20
  -8  10  -1   72.29    6.10
  -8  10  -1   80.69    6.10
   8  10   1   76.19    5.00
  -8  10  -1   80.09    6.20
   9 -10   1   73.89    6.70
  -9 -10  -1   78.79    6.50
   9 -10   1   79.39    7.00
   9 -10   1   79.69    6.70
  -9 -10  -1   72.59    6.40
   9  10   1   84.49    6.90
  -9  10  -1   79.49    6.60
  -9  10  -1   74.49    6.30
   9  10   1   77.29    5.30
  -9  10  -1   71.49    6.20
  -9  10  -1   82.09    6.50
  10 -10   1   17.90    4.30
 -10 -10  -1   20.20    4.10
  10 -10   1   10.70    4.10
  10 -10   1   15.40    3.90
 -10 -10  -1   22.50    4.70
 -10  10  -1    7.90    3.20
 -10  10  -1   16.20    3.80
 -10  10  -1   10.10    4.10
  10  10   1   13.60    4.00
 -10  10  -1   15.40    3.90
  10  10   1   10.90    2.50
 -11 -10  -1   -7.70    3.00
  11 -10   1    3.10    5.00
  11 -10   1   -0.40    3.20
 -11 -10  -1    4.90    3.60
  11  10   1   -0.60    2.20
  11  10   1   -3.10    4.20
 -11  10  -1    3.10    3.20
 -11  10  -1    0.70    3.50
  10 -11  -1   39.10    5.60
  10 -11  -1   49.10    6.20
 -10 -11   1   47.40    5.30
  10 -11  -1   45.50    8.20
 -10 -11   1   45.90    6.00
 -10  11   1   40.90    5.80
  10  11  -1   31.90    5.90
  10  11  -1   42.20    4.00
 -10  11   1   46.00    6.70
 -10  11   1   45.00    6.00
 -10  11   1   43.60    5.90
   9 -11  -1   35.80    5.30
  -9 -11   1   42.30    5.50
   9 -11  -1   33.40    5.10
   9 -11  -1   42.40    5.40
  -9 -11   1   46.20    5.40
   9  11  -1   37.60    3.60
  -9  11   1   34.10    5.30
  -9  11   1   36.40    5.10
  -9  11   1   49.40    5.30
   9  11  -1   31.50    5.10
  -9  11   1   49.60    5.50
  -8 -11   1  315.27   13.20
  -8 -11   1  320.57   12.30
   8 -11  -1  347.07   13.90
   8 -11  -1  312.47   13.20
   8 -11  -1  327.97   13.10
   8  11  -1  311.27   13.40
  -8  11   1  328.97   13.10
   8  11  -1  297.37   10.60
  -8  11   1  331.57   13.30
  -8  11   1  333.67   13.30
   8  11  -1  336.17   17.70
   7 -11  -1  342.87   13.50
  -7 -11   1  354.26   12.30
  -7 -11   1  349.57   13.40
   7 -11  -1  332.67   13.30
   7 -11  -1  346.27   13.00
  -7  11   1  329.67   13.20
   7  11  -1  328.17   11.40
  -7  11   1  342.07   12.90
   7  11  -1  329.47   12.40
   7  11  -1  344.57   13.60
  -7  11   1  363.16   13.30
  -6 -11   1  152.38    8.10
   6 -11  -1  145.69    7.90
  -6 -11   1  133.39    7.50
   6 -11  -1  135.79    7.00
   6 -11  -1  147.39    8.00
   6 -11  -1  139.09    7.50
  -6 -11   1  140.89    6.70
  -6  11   1  133.09    7.00
   6  11  -1  142.99    6.30
   6  11  -1  154.98    8.20
  -6  11   1  139.39    7.50
   6  11  -1  152.48    7.60
  -6  11   1  142.89    7.70
  -6  11   1  148.19    7.50
   5 -11  -1  345.67   12.50
   5 -11  -1  348.97   13.00
   5 -11  -1  359.16   11.90
  -5 -11   1  346.27   12.60
   5 -11  -1  360.16   13.00
  -5 -11   1  354.26   13.10
  -5  11   1  356.36   12.00
  -5  11   1  350.86   12.10
   5  11  -1  372.76   12.80
   5  11  -1  342.97   12.90
  -5  11   1  369.36   13.10
   5  11  -1  356.96   11.40
  -5  11   1  355.76   11.30
   4 -11  -1    2.40    1.90
  -4 -11   1    3.00    1.50
   4 -11  -1    5.50    1.80
  -4 -11   1    5.50    2.30
   4 -11  -1    4.40    2.10
   4 -11  -1    2.10    2.00
  -4 -11   1    2.90    1.90
   4  11  -1    4.20    1.70
   4  11  -1    4.60    1.70
  -4  11   1    4.90    1.90
   4  11  -1    3.80    2.10
   4  11  -1    6.90    2.30
  -4  11   1    4.60    2.00
  -4  11   1    3.10    1.50
  -4  11   1    5.20    2.00
  -4  11   1    4.50    1.90
   3 -11  -1  660.73   19.10
  -3 -11   1  614.64   17.30
   3 -11  -1  635.54   16.60
   3 -11  -1  652.93   17.60
  -3 -11   1  642.14   19.00
  -3 -11   1  677.93   18.90
   3 -11  -1  667.13   18.80
  -3 -11   1  661.33   16.90
   3 -11  -1  640.54   19.00
  -3  11   1  642.64   19.00
  -3  11   1  641.64   19.00
  -3  11   1  655.73   17.50
   3  11  -1  658.83   19.00
  -3  11   1  653.83   17.40
   3  11  -1  652.03   17.50
   3  11  -1  650.93   18.10
  -3  11   1  644.54   22.40
   3  11  -1  629.74   18.90
  -2 -11   1    9.90    1.50
   2 -11  -1    9.70    2.20
   2 -11  -1    7.70    1.80
   2 -11  -1   12.00    2.50
  -2 -11   1    6.70    1.80
   2 -11  -1    7.40    2.90
  -2 -11   1    8.30    2.30
  -2 -11   1    6.30    1.90
   2 -11  -1    9.80    2.20
  -2 -11   1    9.20    1.90
  -2  11   1    5.00    2.00
  -2  11   1    7.50    2.00
  -2  11   1    7.70    1.90
   2  11  -1    8.80    1.90
  -2  11   1    8.60    1.60
   2  11  -1    4.90    1.90
   2  11  -1    5.90    1.90
  -2  11   1   11.10    2.50
  -2  11   1    9.10    1.80
   2  11  -1    5.90    2.20
  -1 -11   1  299.27   10.20
   1 -11  -1  277.77   10.00
  -1 -11   1  303.77   10.50
  -1 -11   1  299.97    8.20
   1 -11  -1  279.47    9.20
   1 -11  -1  302.37    9.00
   1 -11  -1  304.17   10.50
   1 -11  -1  301.57   11.40
   1 -11  -1  287.47   10.20
  -1 -11   1  282.07    9.60
  -1  11   1  294.17   10.10
   1  11  -1  296.27   10.50
  -1  11   1  287.07   10.40
   1  11  -1  292.87    9.80
  -1  11   1  290.37    8.20
  -1  11   1  284.67   10.20
  -1  11   1  294.17    8.20
  -1  11   1  281.77    8.70
   0 -11   1  144.79    4.80
   0 -11   1  142.09    7.40
   0 -11  -1  146.09    6.70
   0 -11   1  139.39    6.70
   0 -11  -1  133.49    6.00
   0 -11   1  139.69    6.30
   0 -11  -1  150.88    6.50
   0 -11  -1  147.59    5.50
   0  11   1  146.49    4.20
   0  11  -1  148.19    4.50
   0  11   1  155.88    6.40
   0  11   1  144.69    6.70
   0  11  -1  153.58    6.80
   0  11   1  138.29    6.60
   0  11  -1  145.19    6.60
   0  11   1  145.29    6.10
   0  11   1  134.69    5.20
  -1 -11  -1  710.03   20.00
   1 -11   1  731.83   17.70
   1 -11   1  691.53   19.00
  -1 -11  -1  741.83   20.00
  -1 -11  -1  713.63   19.50
   1 -11   1  768.62   21.60
   1 -11   1  675.73   17.80
  -1 -11  -1  737.93   18.40
  -1 -11  -1  717.03   19.10
   1 -11   1  728.63   19.90
   1 -11   1  748.33   20.40
   1  11   1  733.93   19.20
  -1  11  -1  655.93   19.80
  -1  11  -1  709.63   17.80
   1  11   1  686.73   19.70
  -1  11  -1  714.33   17.70
   1  11   1  683.63   18.10
  -1  11  -1  726.53   19.90
   1  11   1  688.83   19.70
  -1  11  -1  725.43   19.90
   1  11   1  728.03   20.20
   2 -11   1  470.55   13.30
   2 -11   1  467.75   14.40
   2 -11   1  433.96   14.10
   2 -11   1  465.45   12.40
   2 -11   1  458.45   13.20
  -2 -11  -1  469.35   13.00
   2 -11   1  456.75   14.60
   2 -11   1  466.85   14.60
  -2 -11  -1  481.35   14.60
  -2 -11  -1  445.76   13.10
  -2 -11  -1  470.05   14.40
  -2 -11  -1  448.86   13.70
  -2  11  -1  463.85   12.80
   2  11   1  453.15   14.30
   2  11   1  449.16   14.80
  -2  11  -1  460.55   14.60
  -2  11  -1  469.55   12.90
   2  11   1  481.75   13.30
  -2  11  -1  470.95   14.60
   2  11   1  455.95   14.60
   2  11   1  493.05   14.40
  -3 -11  -1   47.50    3.30
   3 -11   1   40.00    3.00
   3 -11   1   43.30    4.00
  -3 -11  -1   44.10    3.90
   3 -11   1   39.30    2.70
   3 -11   1   41.70    4.10
  -3 -11  -1   45.80    4.00
   3 -11   1   39.10    3.80
  -3  11  -1   40.40    3.20
   3  11   1   41.00    3.90
  -3  11  -1   39.70    3.90
  -3  11  -1   39.40    3.90
  -3  11  -1   40.80    3.40
   3  11   1   39.40    3.90
   3  11   1   39.60    2.90
   3  11   1   43.10    3.60
  -3  11  -1   42.40    3.20
   4 -11   1   14.20    2.30
   4 -11   1   13.70    2.70
   4 -11   1   14.70    2.10
  -4 -11  -1   14.10    2.40
  -4 -11  -1   11.50    2.60
   4 -11   1   14.20    2.90
  -4 -11  -1   15.20    2.90
   4 -11   1   17.90    3.30
  -4  11  -1   12.60    2.80
  -4  11  -1   18.70    2.70
   4  11   1   16.10    2.60
  -4  11  -1   13.90    2.60
   4  11   1   15.10    3.00
  -4  11  -1   11.00    2.70
   4  11   1   18.10    3.30
   4  11   1   13.80    2.00
  -4  11  -1   14.70    2.40
   5 -11   1  108.29    6.50
  -5 -11  -1  116.29    6.70
  -5 -11  -1   99.59    5.60
  -5 -11  -1  102.59    6.40
   5 -11   1  118.19    6.80
  -5  11  -1  107.19    5.10
   5  11   1  112.69    6.70
  -5  11  -1  102.89    6.40
  -5  11  -1  113.49    6.10
   5  11   1  105.99    6.20
  -5  11  -1  115.99    6.10
   5  11   1  111.19    5.70
  -6 -11  -1    2.80    2.20
   6 -11   1    3.20    2.20
   6 -11   1    3.40    2.30
  -6 -11  -1    1.30    1.80
   6 -11   1    0.30    2.00
   6  11   1    0.50    2.10
   6  11   1    1.40    1.70
  -6  11  -1    2.30    2.20
  -6  11  -1    1.00    2.00
   6  11   1    5.50    2.40
  -6  11  -1    2.30    1.90
   7 -11   1   21.80    4.00
  -7 -11  -1   16.90    3.40
   7 -11   1   14.20    3.60
   7 -11   1   15.10    3.60
  -7  11  -1   13.20    3.30
  -7  11  -1   14.70    3.40
  -7  11  -1    9.00    2.90
   7  11   1   21.20    3.50
   7  11   1   23.60    5.30
   8 -11   1  225.88   10.90
  -8 -11  -1  197.98    9.90
   8 -11   1  202.88   10.40
   8 -11   1  230.18   10.70
  -8 -11  -1  223.68   10.70
   8  11   1  230.88   10.80
  -8  11  -1  226.88   10.50
  -8  11  -1  206.38   10.30
  -8  11  -1  210.08    9.80
  -8  11  -1  227.58   10.60
   8  11   1  213.88    8.90
  -9 -11  -1   12.10    3.30
   9 -11   1   -1.00    2.30
   9 -11   1    0.30    2.90
  -9 -11  -1    2.40    3.00
   9 -11   1    2.20    2.50
  -9  11  -1    7.50    3.20
  -9  11  -1    2.80    2.80
  -9  11  -1    2.70    3.00
   9  11   1    3.60    2.20
   9  11   1    3.90    3.10
  10 -11   1  100.99    7.80
  10 -11   1  103.09    7.80
 -10 -11  -1   82.79    7.80
 -10 -11  -1   88.99    7.50
  10 -11   1   93.39    7.90
 -10  11  -1   81.49    7.40
 -10  11  -1   95.19    7.20
 -10  11  -1  103.99    7.80
  10  11   1   82.09    6.40
  10  11   1   92.79    7.60
  10 -12  -1   -1.00    3.50
 -10 -12   1   -1.70    3.80
  10 -12  -1    1.90    2.60
 -10  12   1    2.40    2.90
  10  12  -1    3.90    3.80
  10  12  -1   -1.40    2.80
 -10  12   1   -0.60    2.90
   9 -12  -1   18.80    4.10
  -9 -12   1   28.30    4.50
   9 -12  -1   22.70    5.10
  -9 -12   1   27.20    5.50
   9 -12  -1   34.50    5.20
   9  12  -1   28.20    3.40
  -9  12   1   30.00    4.80
   9  12  -1   20.20    4.40
  -9  12   1   21.00    4.50
  -9  12   1   28.60    4.60
  -8 -12   1   -0.20    2.60
  -8 -12   1    1.20    2.50
   8 -12  -1    6.00    3.10
   8 -12  -1   -0.90    2.30
  -8 -12   1    3.50    2.70
   8  12  -1   -0.50    3.50
   8  12  -1    1.50    2.90
  -8  12   1   -0.30    2.50
  -8  12   1    0.30    2.40
   8  12  -1   -0.30    1.50
  -8  12   1   -1.50    2.30
   7 -12  -1  177.58    9.00
  -7 -12   1  162.58    8.90
  -7 -12   1  166.78    9.30
   7 -12  -1  173.08    9.30
   7 -12  -1  176.78    9.30
  -7 -12   1  170.18    8.00
  -7  12   1  173.68    9.20
   7  12  -1  166.58    7.30
  -7  12   1  157.28    8.40
   7  12  -1  154.48    8.90
   7  12  -1  167.08    8.50
  -7  12   1  157.88    8.30
  -6 -12   1   51.29    4.90
   6 -12  -1   49.99    5.10
   6 -12  -1   48.60    5.00
  -6 -12   1   48.40    5.10
  -6 -12   1   45.60    4.00
   6 -12  -1   47.80    4.70
   6  12  -1   54.49    5.10
  -6  12   1   46.10    4.90
  -6  12   1   57.89    4.80
   6  12  -1   51.99    5.10
   6  12  -1   51.49    4.00
  -6  12   1   53.39    4.70
   5 -12  -1    0.70    2.20
  -5 -12   1    2.20    2.30
   5 -12  -1    4.90    1.80
   5 -12  -1    9.00    2.60
   5 -12  -1    1.80    2.10
  -5 -12   1    3.80    2.40
  -5 -12   1    4.90    1.90
  -5  12   1    0.10    1.70
  -5  12   1    4.20    2.20
   5  12  -1    4.80    2.30
   5  12  -1    3.10    1.70
  -5  12   1    4.50    2.00
  -5  12   1    4.50    2.00
   5  12  -1    6.80    2.60
  -4 -12   1  341.77   12.30
   4 -12  -1  354.46   12.80
   4 -12  -1  365.66   12.60
   4 -12  -1  350.66   12.80
  -4 -12   1  350.26   12.80
  -4 -12   1  353.06   10.70
   4 -12  -1  333.47   11.40
  -4  12   1  345.97   11.30
  -4  12   1  345.27   11.40
  -4  12   1  347.37   11.60
  -4  12   1  337.77   12.50
   4  12  -1  359.46   12.70
   4  12  -1  356.86   11.60
  -4  12   1  353.36   12.80
   4  12  -1  338.47   10.70
   4  12  -1  357.06   12.90
   3 -12  -1   21.90    2.40
   3 -12  -1   28.20    3.50
   3 -12  -1   23.80    3.60
  -3 -12   1   19.70    3.10
   3 -12  -1   26.60    2.80
   3 -12  -1   17.20    3.30
  -3 -12   1   25.30    2.40
  -3 -12   1   21.10    3.20
  -3  12   1   21.40    3.20
   3  12  -1   27.60    3.10
  -3  12   1   20.80    2.50
  -3  12   1   23.70    3.10
  -3  12   1   19.80    2.50
   3  12  -1   23.80    3.40
   3  12  -1   22.10    3.50
  -3  12   1   25.40    3.50
   3  12  -1   19.40    2.70
  -2 -12   1   24.00    3.20
  -2 -12   1   28.30    2.30
  -2 -12   1   32.30    3.60
   2 -12  -1   29.00    3.40
   2 -12  -1   27.60    3.40
   2 -12  -1   27.60    2.70
   2 -12  -1   30.80    3.50
   2  12  -1   22.90    3.40
  -2  12   1   25.20    3.30
  -2  12   1   30.20    3.50
  -2  12   1   34.80    2.50
   2  12  -1   33.30    3.40
   2  12  -1   34.30    3.60
  -2  12   1   28.60    3.30
  -2  12   1   26.00    2.40
   1 -12  -1   -0.70    1.80
  -1 -12   1    1.30    0.80
   1 -12  -1    0.50    1.90
   1 -12  -1   -2.50    1.20
  -1 -12   1    6.40    2.20
  -1 -12   1    0.20    1.40
   1 -12  -1   -0.10    1.10
  -1  12   1    1.30    1.00
  -1  12   1   -1.20    1.20
  -1  12   1    2.40    1.60
  -1  12   1    0.50    1.50
   1  12  -1    1.40    1.50
   1  12  -1   -2.70    1.60
  -1  12   1   -0.50    0.80
   1  12  -1   -1.20    1.40
   0 -12   1  112.39    5.90
   0 -12   1  117.19    6.10
   0 -12  -1  108.39    5.90
   0 -12  -1  115.69    4.90
   0 -12   1  118.09    6.40
   0 -12  -1  115.79    6.20
   0 -12   1  113.59    4.20
   0 -12  -1  116.49    6.20
   0  12  -1  115.09    3.90
   0  12  -1  116.39    6.20
   0  12   1  119.99    5.90
   0  12   1  107.29    5.60
   0  12   1  115.89    6.20
   0  12  -1  121.19    6.30
   0  12   1  104.89    6.00
   0  12  -1  121.29    5.90
  -1 -12  -1  665.63   20.30
  -1 -12  -1  697.53   19.70
  -1 -12  -1  683.53   17.80
   1 -12   1  682.23   19.80
   1 -12   1  680.53   19.60
   1 -12   1  684.03   19.60
  -1 -12  -1  685.93   19.60
   1 -12   1  686.63   17.00
   1  12   1  653.43   19.70
  -1  12  -1  691.73   19.70
  -1  12  -1  673.83   19.40
   1  12   1  675.23   19.50
   1  12   1  680.43   19.30
  -1  12  -1  675.93   17.10
   1  12   1  672.13   21.30
  -1  12  -1  688.83   19.80
   2 -12   1   55.59    3.10
   2 -12   1   57.79    3.80
  -2 -12  -1   57.79    3.40
   2 -12   1   52.69    4.80
  -2 -12  -1   57.79    4.50
   2 -12   1   52.09    4.40
   2 -12   1   57.89    4.40
  -2 -12  -1   61.79    4.70
   2  12   1   55.09    3.70
  -2  12  -1   58.89    3.40
   2  12   1   53.29    4.50
   2  12   1   58.99    4.60
  -2  12  -1   55.49    4.40
   2  12   1   55.49    4.20
  -2  12  -1   59.19    4.60
  -2  12  -1   58.29    3.50
  -2  12  -1   54.09    4.20
   3 -12   1   55.59    3.70
   3 -12   1   49.60    4.60
  -3 -12  -1   58.69    3.70
  -3 -12  -1   52.29    4.40
   3 -12   1   50.99    4.80
  -3 -12  -1   57.29    4.60
   3 -12   1   54.79    3.30
   3 -12   1   52.39    4.60
  -3  12  -1   55.59    3.80
   3  12   1   54.79    4.60
   3  12   1   54.09    4.10
   3  12   1   58.89    3.50
  -3  12  -1   58.09    4.80
  -3  12  -1   59.19    4.20
  -3  12  -1   49.30    4.50
   3  12   1   53.89    4.60
  -3  12  -1   54.09    3.60
   4 -12   1    0.60    1.80
   4 -12   1    2.70    2.20
  -4 -12  -1    2.10    2.20
  -4 -12  -1    1.60    1.40
   4 -12   1    3.30    2.10
  -4 -12  -1    2.80    1.90
  -4  12  -1    3.20    1.60
  -4  12  -1    1.00    1.70
  -4  12  -1    5.80    2.20
   4  12   1    5.00    2.00
   4  12   1    1.60    1.60
  -4  12  -1    5.10    1.70
   4  12   1    2.40    2.10
  -4  12  -1    0.00    1.60
   5 -12   1   16.30    3.30
   5 -12   1   17.10    3.60
   5 -12   1   13.60    3.20
  -5 -12  -1   16.50    3.50
  -5 -12  -1   16.10    3.50
  -5 -12  -1   14.30    2.70
   5  12   1   19.30    2.90
   5  12   1   15.90    3.40
  -5  12  -1   17.10    3.60
  -5  12  -1   18.10    2.90
   5  12   1   21.70    3.30
  -5  12  -1   14.70    3.00
  -6 -12  -1   39.00    4.60
  -6 -12  -1   42.50    4.20
   6 -12   1   45.90    5.00
   6 -12   1   54.39    5.10
   6 -12   1   41.90    4.90
  -6 -12  -1   39.00    4.90
   6  12   1   50.89    4.70
   6  12   1   42.80    5.00
   6  12   1   44.50    4.10
  -6  12  -1   45.60    4.50
  -6  12  -1   42.60    5.00
  -6  12  -1   33.40    4.20
   7 -12   1   51.29    5.50
   7 -12   1   36.50    5.10
  -7 -12  -1   45.20    4.70
  -7 -12  -1   44.60    5.30
   7 -12   1   45.90    5.80
   7  12   1   43.30    4.20
  -7  12  -1   45.80    5.70
   7  12   1   48.60    5.60
  -7  12  -1   46.30    5.20
   7  12   1   49.40    5.00
  -7  12  -1   42.00    4.70
  -8 -12  -1   -0.80    2.10
   8 -12   1    3.60    3.00
   8 -12   1    0.60    2.60
  -8 -12  -1    0.80    2.50
   8 -12   1   -1.20    2.20
  -8  12  -1   -0.60    2.40
   8  12   1   -0.20    2.70
   8  12   1    1.90    2.10
  -8  12  -1    2.80    3.00
  -8  12  -1    1.20    2.50
   9 -12   1    4.60    3.40
   9 -12   1   -0.50    2.70
  -9 -12  -1   -0.50    2.50
   9 -12   1    4.50    3.30
  -9 -12  -1    5.20    3.00
   9  12   1    3.20    3.60
   9  12   1    2.30    2.10
  -9  12  -1    8.40    3.10
  -9  12  -1    7.80    3.50
  -9  12  -1    4.90    2.90
 -10 -12  -1   12.20    4.00
  10 -12   1   15.70    5.40
 -10 -12  -1   14.90    4.10
  10 -12   1   10.10    3.90
  10 -12   1    6.80    3.40
 -10  12  -1   11.70    4.00
  10  12   1   13.30    2.80
 -10  12  -1   10.50    4.20
  10  12   1   12.00    7.00
 -10  12  -1    8.60    3.50
 -10 -13   1   -1.10    2.90
  10 -13  -1    2.20    3.80
 -10 -13   1   -0.80    3.00
 -10  13   1    5.80    3.10
 -10  13   1   -0.20    3.40
 -10  13   1   -3.20    3.20
   9 -13  -1   21.80    4.50
  -9 -13   1   22.30    4.40
   9 -13  -1   19.60    4.50
  -9 -13   1   25.60    5.30
   9  13  -1   22.00    3.40
  -9  13   1   17.30    4.10
  -9  13   1   13.60    4.20
  -9  13   1   21.40    4.50
   9  13  -1   18.20    4.50
   8 -13  -1   22.40    4.70
   8 -13  -1   15.20    4.10
  -8 -13   1   16.10    3.90
  -8 -13   1   19.80    4.10
   8 -13  -1   23.00    4.90
   8  13  -1   24.10    3.20
  -8  13   1    8.80    3.00
   8  13  -1   13.50    3.80
  -8  13   1   22.40    4.20
  -8  13   1   18.00    4.30
  -7 -13   1   32.40    4.70
   7 -13  -1   36.90    5.10
   7 -13  -1   27.90    4.70
  -7 -13   1   36.10    5.20
   7 -13  -1   39.00    4.90
  -7  13   1   33.60    4.90
   7  13  -1   41.00    4.00
   7  13  -1   34.00    4.90
  -7  13   1   27.90    4.60
  -7  13   1   22.30    4.50
   7  13  -1   37.20    5.40
   6 -13  -1  142.99    8.00
   6 -13  -1  152.38    8.50
  -6 -13   1  140.39    7.20
  -6 -13   1  143.19    8.60
  -6 -13   1  157.28    9.50
  -6  13   1  152.88    7.70
   6  13  -1  136.39    7.00
   6  13  -1  152.38    8.20
   6  13  -1  145.89    9.40
  -6  13   1  159.78    7.70
  -6  13   1  137.89    9.80
  -5 -13   1   15.50    2.70
   5 -13  -1   18.20    3.80
   5 -13  -1   20.80    3.70
   5 -13  -1   18.70    3.70
  -5 -13   1   19.70    3.80
   5 -13  -1   16.00    3.00
  -5 -13   1   11.70    3.40
  -5  13   1   14.90    3.50
  -5  13   1   19.80    3.50
   5  13  -1   15.90    3.10
   5  13  -1   29.50    4.20
  -5  13   1   17.50    3.20
   5  13  -1   19.60    3.80
  -5  13   1   20.80    3.40
   4 -13  -1   25.00    3.00
   4 -13  -1   13.20    3.00
   4 -13  -1   19.80    3.80
  -4 -13   1   17.80    3.30
   4 -13  -1   25.80    3.80
  -4 -13   1   18.00    2.50
  -4 -13   1   25.80    3.90
  -4  13   1   15.10    2.80
  -4  13   1   20.60    3.20
   4  13  -1   18.40    3.00
   4  13  -1   20.60    3.50
  -4  13   1   20.70    3.60
   4  13  -1   21.00    3.70
  -4  13   1   18.20    3.00
   3 -13  -1   30.80    4.20
   3 -13  -1   33.90    3.10
  -3 -13   1   34.80    4.00
   3 -13  -1   22.70    3.80
   3 -13  -1   28.90    4.00
  -3 -13   1   29.60    3.80
  -3 -13   1   28.30    2.60
   3  13  -1   24.20    3.20
   3  13  -1   28.50    3.20
  -3  13   1   31.60    4.00
  -3  13   1   31.20    3.90
  -3  13   1   26.90    3.40
  -3  13   1   28.00    2.90
   3  13  -1   23.80    3.80
   3  13  -1   29.20    3.80
  -3  13   1   26.40    2.80
   2 -13  -1   -2.00    1.90
  -2 -13   1   -0.30    1.00
  -2 -13   1    2.30    1.70
   2 -13  -1    1.80    1.40
  -2 -13   1    1.80    1.90
   2 -13  -1    0.30    1.60
   2 -13  -1    1.40    2.00
   2 -13  -1    0.80    1.50
  -2  13   1   -1.70    1.60
  -2  13   1   -2.50    1.40
   2  13  -1   -1.60    1.90
  -2  13   1   -1.90    1.20
   2  13  -1    0.60    1.80
  -2  13   1   -0.50    1.30
  -2  13   1    0.70    1.90
   2  13  -1    0.50    2.00
   2  13  -1    0.40    1.40
  -1 -13   1   16.40    1.90
  -1 -13   1   15.70    3.20
   1 -13  -1   13.20    3.00
   1 -13  -1   16.10    3.20
   1 -13  -1   10.70    3.00
  -1 -13   1   15.50    3.10
   1 -13  -1   11.80    2.30
   1  13  -1   12.40    3.00
   1  13  -1   18.70    3.30
   1  13  -1   12.00    2.80
  -1  13   1   14.80    3.10
  -1  13   1   16.40    3.10
   0 -13  -1 1265.27   30.40
   0 -13   1 1216.78   29.40
   0 -13   1 1236.48   32.80
   0 -13  -1 1256.87   32.60
   0 -13  -1 1273.97   32.90
   0 -13   1 1233.98   32.40
   0  13  -1 1196.88   32.40
   0  13  -1 1246.48   32.80
   0  13   1 1252.67   32.70
   0  13  -1 1250.47   32.20
   0  13   1 1254.77   32.00
   0  13   1 1243.48   31.70
   0  13   1 1249.57   32.90
   1 -13   1   34.60    3.40
  -1 -13  -1   39.90    4.10
   1 -13   1   36.30    4.30
   1 -13   1   31.10    4.00
   1 -13   1   28.00    2.40
  -1 -13  -1   36.40    3.00
  -1 -13  -1   34.00    4.00
   1  13   1   35.40    4.10
   1  13   1   28.10    4.00
  -1  13  -1   31.80    3.90
  -1  13  -1   32.80    3.80
  -1  13  -1   42.50    4.00
   1  13   1   37.30    3.50
   1  13   1   35.30    3.80
  -2 -13  -1  555.44   17.10
   2 -13   1  538.25   17.00
  -2 -13  -1  549.15   15.10
  -2 -13  -1  551.54   17.10
   2 -13   1  548.95   17.40
   2 -13   1  554.44   17.10
   2 -13   1  508.55   14.20
   2  13   1  543.05   16.80
   2  13   1  538.45   15.60
  -2  13  -1  537.15   14.70
  -2  13  -1  537.35   16.60
   2  13   1  534.65   17.20
  -2  13  -1  522.65   14.70
   2  13   1  542.35   16.70
  -2  13  -1  555.04   17.10
   3 -13   1  140.39    6.10
   3 -13   1  139.49    7.40
   3 -13   1  131.89    7.40
   3 -13   1  134.29    5.60
  -3 -13  -1  152.78    7.70
  -3 -13  -1  147.09    7.40
   3 -13   1  137.09    7.50
  -3 -13  -1  145.69    6.10
   3  13   1  140.69    7.50
  -3  13  -1  133.99    6.80
  -3  13  -1  149.79    7.60
  -3  13  -1  140.99    7.50
   3  13   1  138.49    5.90
   3  13   1  133.59    7.20
  -3  13  -1  148.29    7.00
  -3  13  -1  149.88    6.10
   3  13   1  146.69    7.10
  -4 -13  -1   53.79    4.70
   4 -13   1   61.39    5.10
   4 -13   1   55.39    5.20
  -4 -13  -1   53.29    4.90
  -4 -13  -1   60.39    4.20
   4 -13   1   61.79    5.10
  -4  13  -1   52.69    4.70
  -4  13  -1   48.30    3.90
   4  13   1   61.69    5.10
   4  13   1   63.39    5.10
  -4  13  -1   58.29    5.10
   4  13   1   65.59    4.70
  -4  13  -1   57.79    4.40
  -4  13  -1   55.59    4.20
   5 -13   1   75.79    5.80
   5 -13   1   73.69    5.90
  -5 -13  -1   61.79    5.40
  -5 -13  -1   75.89    5.00
  -5 -13  -1   80.19    6.30
   5 -13   1   69.39    5.90
   5  13   1   75.09    5.70
  -5  13  -1   61.99    4.60
   5  13   1   77.39    6.10
   5  13   1   72.79    5.00
  -5  13  -1   72.49    5.70
  -5  13  -1   80.89    5.40
  -5  13  -1   84.99    6.20
   6 -13   1  199.18   10.00
   6 -13   1  204.58   10.00
  -6 -13  -1  199.48    8.80
  -6 -13  -1  214.68   10.40
  -6 -13  -1  188.58    9.70
   6 -13   1  188.98    9.60
   6  13   1  190.38    9.70
  -6  13  -1  199.18    9.10
  -6  13  -1  210.98    9.30
  -6  13  -1  193.28   10.20
   6  13   1  201.38    8.80
   6  13   1  205.78    9.50
  -7 -13  -1    0.80    2.70
  -7 -13  -1    6.60    2.60
   7 -13   1    1.70    2.80
   7 -13   1    3.90    2.80
  -7 -13  -1    2.30    2.70
   7 -13   1    2.30    3.20
   7  13   1    2.30    3.00
   7  13   1    1.00    1.80
  -7  13  -1    0.90    2.30
   7  13   1    3.80    2.50
  -7  13  -1    0.90    2.30
  -7  13  -1    1.20    2.50
   8 -13   1    0.70    3.00
  -8 -13  -1    1.70    2.40
  -8 -13  -1    5.00    2.90
  -8 -13  -1    2.60    3.00
   8 -13   1    4.90    3.60
  -8  13  -1    6.40    3.00
   8  13   1    2.60    2.00
  -8  13  -1    1.10    2.80
   8  13   1    3.00    3.40
  -8  13  -1    3.60    3.10
  -9 -13  -1    1.00    2.80
   9 -13   1   -0.90    3.20
   9 -13   1    5.10    3.00
  -9 -13  -1   -3.70    3.10
  -9  13  -1    1.60    2.80
  -9  13  -1   -3.80    2.60
  -9  13  -1    4.70    3.30
   9  13   1    1.70    3.50
   9  13   1    0.00    2.10
  -9 -14   1   30.60    5.90
  -9  14   1   44.30    6.70
   9  14  -1   26.70    4.10
  -9  14   1   30.50    5.10
  -9  14   1   40.80    6.10
  -8 -14   1  290.57   12.90
  -8 -14   1  272.87   13.10
   8 -14  -1  278.87   13.00
   8 -14  -1  249.97   12.40
  -8  14   1  276.87   12.20
  -8  14   1  273.77   12.30
   8  14  -1  270.27   13.00
   8  14  -1  282.97   10.40
  -8  14   1  282.47   12.90
   7 -14  -1   95.39    7.50
   7 -14  -1   93.99    7.00
  -7 -14   1   92.39    7.10
  -7 -14   1   84.29    7.30
  -7  14   1   92.19    6.60
  -7  14   1   93.69    6.50
   7  14  -1   87.99    5.60
   7  14  -1   87.79    7.30
   7  14  -1   82.39    6.80
  -7  14   1   98.59    7.40
  -6 -14   1   -1.60    2.10
   6 -14  -1    1.20    2.10
  -6 -14   1   -0.30    2.30
   6 -14  -1   -1.20    2.30
   6  14  -1    0.50    2.50
  -6  14   1    1.40    1.80
   6  14  -1   -3.00    2.00
  -6  14   1   -3.50    1.70
  -6  14   1    0.90    2.20
   6  14  -1   -0.80    1.50
   5 -14  -1   47.00    5.60
   5 -14  -1   53.69    5.20
   5 -14  -1   45.70    4.30
  -5 -14   1   49.60    4.90
  -5  14   1   43.10    4.10
   5  14  -1   44.90    5.00
  -5  14   1   57.69    7.90
  -5  14   1   48.00    4.10
  -5  14   1   49.20    4.40
   4 -14  -1   -0.80    1.90
   4 -14  -1   -1.50    2.00
   4 -14  -1   -1.20    1.50
  -4 -14   1    1.10    1.70
   4  14  -1   -1.80    1.60
  -4  14   1   -1.50    2.00
  -4  14   1   -0.70    1.70
  -4  14   1   -0.70    1.70
   4  14  -1   -0.60    1.90
  -4  14   1   -0.40    1.70
   4  14  -1    3.10    1.80
  -3 -14   1   49.30    4.60
  -3 -14   1   45.10    4.70
   3 -14  -1   41.40    3.60
   3 -14  -1   39.40    4.40
   3 -14  -1   31.80    4.20
  -3  14   1   32.60    3.60
   3  14  -1   35.90    4.10
  -3  14   1   38.00    4.60
   3  14  -1   41.00    3.60
  -3  14   1   37.30    4.40
   3  14  -1   40.60    4.00
  -3  14   1   28.70    3.80
   3  14  -1   41.30    4.70
  -2 -14   1  231.48    9.80
   2 -14  -1  243.78   10.30
  -2 -14   1  237.38   10.40
   2 -14  -1  238.18   10.10
   2 -14  -1  230.98    8.30
   2  14  -1  232.98    9.60
  -2  14   1  251.07   10.30
   2  14  -1  243.08   10.40
  -2  14   1  220.68    9.60
  -2  14   1  227.58   10.20
   2  14  -1  230.68    9.10
  -1 -14   1   21.40    3.70
  -1 -14   1   16.90    3.20
   1 -14  -1   21.30    3.70
   1 -14  -1   17.20    2.60
   1 -14  -1   17.50    3.60
  -1  14   1   22.20    3.80
  -1  14   1   17.60    3.50
  -1  14   1   21.80    3.60
   1  14  -1   17.30    3.50
   1  14  -1   15.80    3.20
   1  14  -1   18.60    3.80
   0 -14  -1  533.85   16.80
   0 -14   1  548.35   17.30
   0 -14   1  533.55   16.80
   0 -14  -1  505.35   14.50
   0 -14  -1  533.15   17.00
   0  14   1  511.25   16.90
   0  14   1  519.45   16.90
   0  14  -1  518.85   17.00
   0  14   1  517.15   16.20
   0  14  -1  500.85   16.60
   0  14  -1  520.65   16.40
  -1 -14  -1 1586.04   38.10
   1 -14   1 1622.74   39.60
   1 -14   1 1589.34   40.90
   1 -14   1 1562.04   40.50
  -1 -14  -1 1605.84   40.70
  -1 -14  -1 1564.34   40.70
  -1  14  -1 1636.64   40.60
   1  14   1 1592.24   41.10
   1  14   1 1590.84   39.50
   1  14   1 1571.64   40.50
   1  14   1 1539.55   39.90
  -1  14  -1 1556.64   40.70
  -1  14  -1 1539.15   40.40
  -2 -14  -1    4.90    1.70
  -2 -14  -1    1.90    2.00
  -2 -14  -1    2.80    2.20
   2 -14   1    5.40    2.40
   2 -14   1    1.70    2.40
   2 -14   1    5.70    2.10
  -2  14  -1    1.80    2.20
  -2  14  -1    5.50    2.20
   2  14   1    4.30    2.40
   2  14   1    5.80    2.40
  -2  14  -1    1.70    2.00
   2  14   1    3.10    1.70
   2  14   1    2.10    2.00
   3 -14   1   65.49    5.60
   3 -14   1   70.59    5.50
  -3 -14  -1   57.99    5.10
  -3 -14  -1   70.79    5.40
   3  14   1   62.89    5.20
  -3  14  -1   57.99    4.70
   3  14   1   61.89    4.90
  -3  14  -1   63.59    5.20
  -3  14  -1   56.19    4.00
   3  14   1   60.49    5.10
   3  14   1   61.49    4.20
  -3  14  -1   51.99    4.80
  -3  14  -1   60.29    4.30
   4 -14   1   41.20    4.50
  -4 -14  -1   37.40    4.40
   4 -14   1   49.00    5.10
  -4 -14  -1   42.90    4.90
  -4 -14  -1   40.00    3.60
  -4  14  -1   48.10    4.90
  -4  14  -1   39.40    3.90
  -4  14  -1   45.00    3.90
   4  14   1   38.30    4.50
   4  14   1   41.30    4.30
   4  14   1   43.10    4.80
  -4  14  -1   48.40    4.20
  -5 -14  -1    0.00    1.90
   5 -14   1   -4.00    2.00
   5 -14   1   -0.30    2.10
  -5  14  -1    2.00    2.10
   5  14   1    2.20    2.90
  -5  14  -1    4.50    2.30
   5  14   1    4.60    2.40
  -5  14  -1   -2.10    2.00
  -5  14  -1   -2.40    1.70
   6 -14   1   23.90    4.50
  -6 -14  -1   26.10    4.30
  -6 -14  -1   29.30    4.80
   6 -14   1   24.50    4.50
  -6 -14  -1   24.20    4.40
   6  14   1   31.80    3.90
   6  14   1   28.10    4.60
  -6  14  -1   25.00    4.10
  -6  14  -1   25.60    4.50
   6  14   1   24.60    4.80
  -6  14  -1   24.30    3.80
   7 -14   1  272.47   12.50
  -7 -14  -1  272.57   12.40
  -7 -14  -1  270.87   12.60
   7 -14   1  273.17   12.40
   7  14   1  264.17   10.80
  -7  14  -1  273.67   12.60
  -7  14  -1  275.67   11.60
   7  14   1  261.47   11.70
  -7  14  -1  272.07   11.70
   7  14   1  245.28   12.20
  -8 -14  -1   42.60    5.50
  -8 -14  -1   52.69    6.50
   8 -14   1   48.40    6.30
   8 -14   1   39.60    5.70
  -8  14  -1   46.80    5.90
  -8  14  -1   50.19    5.90
   8  14   1   44.30    6.30
  -8  14  -1   43.40    5.50
   8  14   1   44.10    4.50
  -9 -14  -1   -0.80    3.00
  -9 -14  -1   -0.20    3.60
   9 -14   1   -4.80    2.90
  -9  14  -1   -1.30    2.90
   9  14   1    1.80    2.20
  -9  14  -1    2.10    3.20
  -9  14  -1   -1.40    3.60
   9  14   1    1.50    3.50
  -8 -15   1    3.20    3.60
   8 -15  -1    3.80    3.20
  -8 -15   1    2.30    2.60
   8  15  -1    0.80    3.20
  -8  15   1   -0.10    3.00
  -8  15   1    2.30    3.00
  -8  15   1    1.00    3.10
   8  15  -1    4.30    2.60
  -7 -15   1   16.70    4.10
  -7 -15   1   33.50    4.90
   7 -15  -1   12.80    3.70
   7 -15  -1   11.20    3.80
  -7  15   1   18.50    4.00
   7  15  -1   10.80    2.60
   7  15  -1   18.10    4.60
  -7  15   1   18.60    4.20
  -7  15   1   14.40    3.90
   7  15  -1   15.00    4.00
   6 -15  -1   23.10    4.60
   6 -15  -1   23.80    4.30
  -6 -15   1   23.00    4.80
  -6 -15   1   16.20    3.60
  -6  15   1   16.30    3.60
   6  15  -1   16.70    4.20
  -6  15   1   11.10    3.50
  -6  15   1   19.00    3.80
   6  15  -1   20.00    3.30
   6  15  -1   24.40    4.50
  -5 -15   1   39.80    5.00
   5 -15  -1   46.60    5.40
  -5 -15   1   34.50    4.70
   5 -15  -1   40.70    5.20
   5  15  -1   41.40    4.20
   5  15  -1   39.60    5.20
   5  15  -1   42.50    5.00
  -5  15   1   37.50    4.20
  -5  15   1   40.10    4.30
  -5  15   1   38.60    4.90
   4 -15  -1  153.48    8.20
  -4 -15   1  135.59    7.90
   4 -15  -1  155.78   11.20
  -4 -15   1  141.39   10.40
  -4  15   1  158.18    7.80
  -4  15   1  147.49    9.60
  -3 -15   1   13.10    3.50
  -3 -15   1   12.70    3.00
   3 -15  -1   15.80    3.30
   3 -15  -1   10.60    3.30
  -3  15   1   14.40    3.30
   3  15  -1   15.90    3.40
   3  15  -1   15.20    3.40
   3  15  -1   20.70    3.40
   3  15  -1   14.80    3.80
  -3  15   1   11.40    2.90
   2 -15  -1    1.50    2.40
  -2 -15   1    5.20    2.50
  -2 -15   1   10.40    3.10
   2 -15  -1    9.90    3.30
   2  15  -1    8.80    2.70
  -2  15   1    6.40    2.40
  -2  15   1    8.50    2.50
  -2  15   1    9.40    2.60
   2  15  -1    6.80    2.50
   2  15  -1    7.90    2.40
   1 -15  -1  114.19    6.90
  -1 -15   1  102.39    6.60
  -1 -15   1  105.99    6.90
   1 -15  -1  123.99    7.10
   1  15  -1   98.49    6.10
  -1  15   1   98.89    6.40
   1  15  -1  107.49    6.60
  -1  15   1  113.09    6.90
  -1  15   1  106.19    6.80
   1  15  -1  111.79    7.00
   0 -15   1  423.66   14.80
   0 -15  -1  418.76   14.90
   0 -15  -1  440.26   15.10
   0 -15   1  443.06   15.40
   0  15   1  422.56   15.00
   0  15  -1  421.56   14.60
   0  15   1  430.56   14.40
   0  15  -1  440.96   15.20
   0  15  -1  428.96   15.00
   0  15   1  421.76   15.20
   1 -15   1    8.00    2.30
   1 -15   1    4.30    2.50
   1 -15   1    3.80    2.10
  -1 -15  -1    5.40    2.70
  -1  15  -1    7.80    2.40
   1  15   1    6.50    2.60
   1  15   1    7.60    2.50
   1  15   1    5.80    2.40
  -1  15  -1    6.70    2.10
  -1  15  -1    6.80    2.40
   1  15   1   18.20    3.50
  -2 -15  -1    4.20    2.60
   2 -15   1    5.40    2.70
   2 -15   1    1.90    1.90
   2 -15   1    0.40    2.20
  -2 -15  -1    0.90    1.90
   2  15   1    4.00    2.20
   2  15   1    0.60    2.10
  -2  15  -1    2.10    2.10
   2  15   1    4.30    1.90
   2  15   1    3.00    2.30
  -2  15  -1    2.90    2.00
  -2  15  -1    1.60    2.30
  -3 -15  -1   27.40    4.10
   3 -15   1   19.90    4.00
  -3 -15  -1   25.50    4.10
   3 -15   1   19.70    4.10
  -3  15  -1   19.50    3.80
  -3  15  -1   21.50    4.00
  -3  15  -1   19.60    3.70
   3  15   1   23.40    3.80
   3  15   1   22.90    3.90
   3  15   1   27.90    4.10
   4 -15   1   54.19    5.40
   4 -15   1   56.59    5.50
  -4 -15  -1   49.00    6.60
  -4  15  -1   53.19    4.80
   4  15   1   59.29    5.60
  -4  15  -1   71.79    6.10
   5 -15   1   32.40    4.70
   5 -15   1   33.90    4.90
  -5 -15  -1   34.50    4.90
  -5 -15  -1   34.40    4.60
  -5  15  -1   35.10    4.80
   5  15   1   32.40    4.30
  -5  15  -1   32.30    5.50
  -5  15  -1   34.30    3.90
   5  15   1   30.60    4.60
   5  15   1   32.40    4.60
  -6 -15  -1   55.79    6.30
   6 -15   1   65.39    6.10
  -6 -15  -1   54.79    5.90
   6 -15   1   54.89    6.20
  -6  15  -1   59.89    5.10
   6  15   1   70.69    6.30
   6  15   1   59.99    5.10
  -6  15  -1   58.39    6.10
   6  15   1   58.59    5.80
  -7 -15  -1  330.47   14.80
   7 -15   1  339.07   14.80
  -7 -15  -1  325.47   14.30
   7 -15   1  371.86   15.10
  -7  15  -1  359.76   14.90
   7  15   1  325.77   14.00
   7  15   1  337.67   14.90
   7  15   1  349.77   13.10
  -7  15  -1  346.27   13.60
  -7  15  -1  346.37   13.70
   8 -15   1  198.28   11.20
  -8 -15  -1  197.38   12.00
   8 -15   1  180.98   10.60
  -8 -15  -1  192.58   11.50
   8  15   1  204.98   11.30
   8  15   1  190.18   13.10
  -8  15  -1  212.98   11.10
  -8  15  -1  194.18   10.40
  -8 -16   1   22.60    5.30
   8 -16  -1   30.30    5.30
  -8 -16   1   33.70    6.10
   8  16  -1   30.70    4.20
  -8  16   1   21.90    4.80
  -8  16   1   20.70    4.40
   8  16  -1   25.50    5.30
   7 -16  -1   49.30    5.90
  -7 -16   1   33.10    5.20
  -7 -16   1   36.30    5.20
   7  16  -1   34.00    5.50
  -7  16   1   50.19    6.10
   7  16  -1   38.70    5.90
  -7  16   1   37.70    5.90
   7  16  -1   43.90    4.80
   6 -16  -1    2.20    2.60
   6 -16  -1    2.80    3.20
  -6 -16   1   -3.20    2.70
  -6 -16   1    1.60    2.40
   6  16  -1    2.30    2.80
  -6  16   1    2.70    3.00
   6  16  -1    3.50    2.30
   6  16  -1    0.00    2.70
  -5 -16   1   21.80    4.40
   5 -16  -1   26.10    4.60
  -5 -16   1   14.20    3.70
   5 -16  -1   21.60    4.40
   5  16  -1   20.90    4.30
   5  16  -1   11.40    2.90
   5  16  -1   12.10    3.60
  -5  16   1   21.60    4.40
  -4 -16   1   13.40    3.30
   4 -16  -1   24.40    4.70
   4 -16  -1    9.10    3.20
  -4 -16   1   13.70    3.90
   4  16  -1   13.90    3.70
  -4  16   1   13.00    3.30
  -4  16   1   12.80    3.30
   4  16  -1   18.80    4.30
   4  16  -1   14.40    3.20
   3 -16  -1   35.50    4.90
   3 -16  -1   40.40    5.00
  -3 -16   1   35.90    4.80
  -3  16   1   29.40    4.30
   3  16  -1   29.50    4.60
  -3  16   1   41.00    4.60
   2 -16  -1   13.80    3.80
  -2 -16   1   10.50    3.10
  -2 -16   1   14.90    4.20
   2 -16  -1    9.20    3.40
  -2  16   1    6.80    2.90
  -2  16   1   10.40    3.10
   2  16  -1    0.70    2.80
   2  16  -1    9.90    2.80
   2  16  -1    6.30    2.40
  -2  16   1    6.70    2.60
  -1 -16   1   34.10    4.70
   1 -16  -1   36.70    4.70
   1 -16  -1   34.30    4.70
  -1 -16   1   32.80    4.60
   1  16  -1   30.80    4.40
   1  16  -1   40.50    4.20
   1  16  -1   29.20    4.40
  -1  16   1   35.00    4.40
  -1  16   1   42.40    4.60
  -1  16   1   37.90    4.90
   0 -16  -1    5.10    2.70
   0 -16   1    3.20    2.50
   0 -16   1    2.30    2.70
   0 -16  -1    7.70    3.10
   0  16  -1    5.40    2.70
   0  16  -1    3.00    2.50
   0  16   1    7.90    2.80
   0  16   1    5.70    2.10
   0  16  -1    5.50    2.30
   0  16   1    3.90    2.70
   1 -16   1  307.07   11.50
  -1 -16  -1  322.67   12.80
   1 -16   1  303.97   12.60
  -1 -16  -1  296.97   12.40
   1 -16   1  285.57   12.20
   1  16   1  300.17   12.20
  -1  16  -1  289.17   12.20
  -1  16  -1  313.27   12.20
   1  16   1  297.97   11.40
   1  16   1  301.87   13.70
  -1  16  -1  309.97   12.40
   2 -16   1  132.49    8.00
  -2 -16  -1  148.79   10.60
  -2 -16  -1  138.39    7.90
   2 -16   1  142.69    8.20
  -2  16  -1  137.39    7.70
   2  16   1  133.29    8.40
  -2  16  -1  136.59    9.00
   2  16   1  133.59    7.00
   2  16   1  132.79    7.70
  -2  16  -1  134.89    7.90
   2  16   1  129.89    7.50
  -3 -16  -1  130.79    7.90
  -3 -16  -1  132.49    8.50
   3 -16   1  115.79   10.00
   3  16   1  148.29    8.50
   3  16   1  155.38   10.60
  -3  16  -1  130.49    7.60
  -3  16  -1  137.39    8.00
   4 -16   1   81.69    7.00
   4 -16   1   80.09    6.60
  -4 -16  -1   86.29    6.90
  -4 -16  -1   86.29    6.70
   4  16   1   83.29    6.70
   4  16   1   89.29    6.30
  -4  16  -1   76.39    5.80
   4  16   1   88.59    6.70
  -4  16  -1   90.49    6.80
   5 -16   1  104.19    7.70
  -5 -16  -1   94.69    7.40
   5 -16   1   96.89    7.50
  -5 -16  -1  106.89    7.80
   5  16   1  101.89    6.60
  -5  16  -1  109.79    7.70
   5  16   1  101.09    7.60
   5  16   1   92.39    7.10
  -6 -16  -1   79.99    6.70
   6 -16   1   74.29    6.70
   6 -16   1   77.49    6.90
  -6 -16  -1   70.59    7.00
   6  16   1   73.39    7.00
   6  16   1   67.29    6.50
  -6  16  -1   66.29    6.50
   6  16   1   75.59    5.80
  -7 -16  -1  189.08   10.70
   7 -16   1  189.88   11.10
  -7 -16  -1  192.98   11.10
   7 -16   1  202.48   11.00
  -7  16  -1  207.38   11.10
   7  16   1  181.28   10.30
  -7  16  -1  193.38    9.90
   7  16   1  170.28   10.60
   7  16   1  186.28    9.30
   8 -16   1   21.60    5.70
   8 -16   1   21.70    5.20
  -8 -16  -1   15.60    4.40
  -8 -16  -1   28.80    5.60
  -8  16  -1   28.60    5.10
  -8  16  -1   24.80    5.10
   8  16   1   23.30    4.10
   8  16   1   18.80    4.80
  -7 -17   1  120.09    9.20
   7 -17  -1  129.79   13.30
   7  17  -1  103.19    8.30
   7  17  -1  109.99    7.10
   7  17  -1  100.99    8.50
  -7  17   1  107.09    8.70
   6 -17  -1  103.59    7.80
   6 -17  -1   91.39    9.50
  -6 -17   1   88.39    7.30
  -6 -17   1   97.39    8.10
   6  17  -1   91.89    6.50
   6  17  -1   89.69    7.80
  -6  17   1   92.29    7.90
   6  17  -1   94.29    7.90
   5 -17  -1   11.20    3.40
  -5 -17   1   14.60    3.90
   5 -17  -1   13.80    3.80
  -5 -17   1   11.70    3.90
   5  17  -1    7.50    2.70
   5  17  -1   11.90    3.40
  -5  17   1    5.70    2.80
  -4 -17   1    1.60    3.00
   4 -17  -1    0.70    2.60
   4 -17  -1    4.10    2.60
  -4 -17   1   -0.60    2.20
  -4  17   1    0.80    2.40
   4  17  -1    3.00    3.00
  -4  17   1    4.60    3.10
   4  17  -1   -0.30    1.90
  -3 -17   1   19.90    4.30
  -3 -17   1   21.40    4.40
   3 -17  -1   23.20    4.40
   3 -17  -1   20.10    4.20
  -3  17   1   22.60    4.40
   3  17  -1   31.00    4.30
   3  17  -1   21.20    4.50
  -3  17   1   25.50    4.50
  -2 -17   1   18.30    3.90
   2 -17  -1   23.30    4.50
  -2 -17   1   11.40    3.60
  -2  17   1   20.80    4.00
  -2  17   1   14.60    3.40
   2  17  -1   12.10    3.70
   2  17  -1   19.50    4.00
   2  17  -1   19.70    3.60
   1 -17  -1    3.90    2.80
   1 -17  -1   -1.60    2.30
  -1 -17   1    4.30    2.70
  -1 -17   1    0.80    2.40
   1  17  -1   -1.60    2.00
   1  17  -1    1.00    2.50
  -1  17   1   -0.90    2.20
  -1  17   1    5.20    2.50
   1  17  -1    0.30    2.30
   0 -17   1   27.90    4.20
   0 -17   1   22.90    4.70
   0 -17   1   28.00    4.70
   0 -17  -1   28.30    4.60
   0  17  -1   21.80    4.30
   0  17   1   23.90    4.00
   0  17  -1   24.70    3.90
   0  17  -1   24.20    4.30
   0  17   1   23.70    4.00
   0  17   1   25.30    4.40
   1 -17   1    7.80    3.10
   1 -17   1    5.40    2.80
   1 -17   1    8.20    3.00
  -1 -17  -1    8.50    3.40
  -1 -17  -1    5.20    2.90
   1  17   1    7.90    2.80
   1  17   1    2.80    2.70
  -1  17  -1    9.10    3.30
   1  17   1    6.80    2.90
  -1  17  -1    1.20    2.30
  -1  17  -1    5.40    3.00
  -2 -17  -1   20.90    4.20
   2 -17   1   13.90    3.90
  -2 -17  -1   21.70    4.10
   2 -17   1   20.50    4.30
   2  17   1   15.10    3.50
  -2  17  -1   21.30    4.70
  -2  17  -1   24.80    4.50
  -2  17  -1   21.30    4.20
   3 -17   1   37.30    5.20
  -3 -17  -1   44.10    5.40
  -3 -17  -1   42.00    5.40
   3 -17   1   37.40    5.30
   3  17   1   45.50    5.40
   3  17   1   45.70    5.50
  -3  17  -1   42.80    5.40
   3  17   1   48.90    5.40
   4 -17   1  162.48    9.40
  -4 -17  -1  153.78    9.10
  -4 -17  -1  145.09    9.00
   4 -17   1  128.09    8.70
   4  17   1  156.98    9.10
  -4  17  -1  149.49    9.10
   4  17   1  148.79    9.30
   4  17   1  151.48    8.50
   5 -17   1   31.10    5.00
  -5 -17  -1   27.10    4.80
  -5 -17  -1   20.50    4.50
   5 -17   1   31.80    5.30
   5  17   1   33.50    5.00
   5  17   1   30.10    4.30
   5  17   1   18.40    4.00
  -5  17  -1   33.20    5.40
   6 -17   1   40.50    5.50
   6 -17   1   27.10    5.70
  -6 -17  -1   25.40    5.20
  -6 -17  -1   25.80    5.50
   6  17   1   28.80    4.50
   6  17   1   43.10    5.60
   6  17   1   29.40    5.00
  -6  17  -1   19.80    4.60
   7 -17   1    0.70    3.40
  -7 -17  -1    4.40    3.50
  -7 -17  -1   -2.90    2.90
  -7  17  -1   -0.60    3.00
   7  17   1    2.20    3.30
   7  17   1    0.00    3.00
   7  17   1    0.00    2.30
  -6 -18   1   69.19    8.30
  -6 -18   1   64.79    7.30
  -6  18   1   60.29    7.00
   6  18  -1   54.79    9.10
   6  18  -1   55.19    6.00
  -5 -18   1   17.00    4.20
  -5 -18   1   12.30    4.30
   5 -18  -1   32.90    5.10
   5 -18  -1   16.90    4.90
   5  18  -1   28.90    4.30
   5  18  -1   26.10    5.20
  -5  18   1   27.40    5.10
   4 -18  -1   24.90    4.80
   4 -18  -1   27.70    4.70
  -4 -18   1   23.90    4.70
  -4 -18   1   20.80    5.00
   4  18  -1   13.90    3.80
   4  18  -1   18.10    3.80
  -4  18   1   21.40    4.40
  -4  18   1   29.50    4.60
  -3 -18   1   14.60    3.90
   3 -18  -1   12.90    3.20
  -3 -18   1    8.70    3.40
   3 -18  -1   11.70    3.70
   3  18  -1    4.50    2.70
   3  18  -1    1.90    2.80
  -3  18   1   12.10    3.70
  -3  18   1   11.20    3.00
  -2 -18   1   74.79    6.80
  -2 -18   1   77.39    7.00
   2 -18  -1   82.99    6.90
   2 -18  -1   78.99    6.70
   2  18  -1   85.79    7.00
   2  18  -1   82.89    6.60
  -2  18   1   77.49    6.60
  -2  18   1   69.39    6.20
  -1 -18   1   -2.30    2.50
   1 -18  -1    6.20    3.10
   1 -18  -1    7.40    3.00
  -1  18   1    4.00    2.70
  -1  18   1    6.70    3.00
   1  18  -1    4.50    2.80
   1  18  -1    5.00    2.60
  -1  18   1    8.90    3.30
   1  18  -1    7.50    3.10
   0 -18   1  126.79   11.40
   0 -18   1   94.69    7.30
   0 -18  -1  113.89    8.10
   0 -18  -1  122.29    8.10
   0 -18   1  124.59    8.40
   0  18  -1  100.19    9.00
   0  18   1  109.09    7.70
   0  18  -1  106.79    7.60
   0  18   1  107.89    7.70
   0  18   1  109.19    7.20
   0  18  -1  117.29    7.30
  -1 -18  -1    0.80    2.70
  -1 -18  -1   -1.50    2.70
   1 -18   1    2.80    3.00
   1 -18   1    0.10    2.60
   1  18   1    2.50    2.60
  -1  18  -1    1.80    2.60
   1  18   1    6.30    3.70
  -1  18  -1    3.00    2.40
   1  18   1    0.90    2.40
  -1  18  -1    6.80    2.90
   2 -18   1  126.69    8.50
   2 -18   1  127.89    8.70
  -2 -18  -1  116.79    8.20
  -2 -18  -1  148.89    9.00
   2  18   1  129.99    8.40
  -2  18  -1  134.39    8.30
   2  18   1  134.79    8.60
  -2  18  -1  149.49    8.60
   3 -18   1   33.60    5.30
   3 -18   1   31.30    5.60
  -3 -18  -1   36.40    5.20
  -3 -18  -1   30.90    5.30
  -3  18  -1   42.60    5.30
   3  18   1   44.00    5.10
   3  18   1   33.50    5.30
  -3  18  -1   51.09    5.50
   4 -18   1   17.20    4.30
  -4 -18  -1   23.70    4.60
  -4 -18  -1   11.80    3.70
   4 -18   1   17.50    4.10
   4  18   1   20.20    4.30
   4  18   1   17.40    3.80
   4  18   1   14.10    3.70
  -4  18  -1   19.90    5.10
  -4  18  -1   21.40    4.30
   5 -18   1   13.00    3.80
   5 -18   1   20.70    4.80
  -5 -18  -1   15.90    3.70
  -5 -18  -1   17.30    4.50
   5  18   1   22.10    4.50
   5  18   1   11.70    4.00
   5  18   1   22.50    4.20
  -5  18  -1   18.10    4.30
  -6 -18  -1   34.20    5.50
   6 -18   1   26.80    5.00
  -6 -18  -1   19.90    5.30
   6 -18   1   25.70    5.50
  -6  18  -1   30.10    5.80
   6  18   1   28.80    6.90
   6  18   1   36.10    5.00
   6  18   1   23.30    5.10
   5 -19  -1    5.70    4.40
  -5 -19   1   -0.20    3.50
   5  19  -1    5.40    3.30
   5  19  -1    4.70    2.50
  -5  19   1    3.70    3.40
  -4 -19   1   19.50    4.10
   4 -19  -1   22.70    5.30
   4 -19  -1   26.60    4.80
  -4 -19   1   20.60    4.90
  -4  19   1   15.70    4.50
   4  19  -1   24.20    4.30
   4  19  -1   22.10    4.70
   3 -19  -1   19.40    4.50
   3 -19  -1   32.70    6.10
  -3 -19   1   32.10    4.70
  -3 -19   1   28.20    5.60
   3  19  -1   30.40    4.30
  -3  19   1   36.70    5.30
   3  19  -1   28.90    5.10
  -3  19   1   20.80    4.10
  -2 -19   1    1.50    2.70
   2 -19  -1    4.60    3.00
   2 -19  -1    3.20    3.20
  -2 -19   1   -0.80    2.90
   2  19  -1    8.00    2.70
   2  19  -1    4.80    3.20
  -2  19   1    3.10    2.70
  -2  19   1    2.90    2.80
  -1 -19   1  104.69    7.30
  -1 -19   1   95.89    7.90
  -1 -19   1  114.19    7.80
   1 -19  -1  109.79    7.90
   1 -19  -1  118.39    8.40
   1  19  -1  112.19    7.50
   1  19  -1  117.09    8.00
  -1  19   1  115.59    8.00
  -1  19   1  109.59    7.70
   1  19  -1  109.39    8.00
   0 -19  -1   19.40    4.20
   0 -19   1   31.60    5.10
   0 -19  -1   20.90    4.40
   0 -19   1   15.70    4.40
   0  19  -1   24.10    4.40
   0  19   1   20.60    4.60
   0  19   1   25.70    4.70
   0  19  -1   27.60    5.00
   0  19  -1   29.70    4.80
   0  19   1   30.20    4.60
  -1 -19  -1   19.80    4.20
  -1 -19  -1   20.10    4.50
   1 -19   1   23.90    4.90
   1 -19   1   30.30    4.80
  -1  19  -1   26.10    4.90
   1  19   1   22.20    4.70
   1  19   1   22.80    4.70
  -1  19  -1   20.80    5.50
  -1  19  -1   22.00    4.60
   2 -19   1    1.40    3.40
  -2 -19  -1   11.00    3.90
  -2 -19  -1    5.90    3.40
   2 -19   1   15.40    4.20
   2  19   1   10.60    3.40
  -2  19  -1   12.10    3.60
   2  19   1    7.90    3.40
  -2  19  -1   15.60    4.20
   3 -19   1   35.00    5.10
  -3 -19  -1   31.70    5.30
  -3 -19  -1   32.90    5.60
   3 -19   1   29.80    5.70
   3  19   1   31.10    5.00
  -3  19  -1   35.00    5.30
  -3  19  -1   32.80    4.90
   3  19   1   36.30    5.30
  -4 -19  -1    3.00    2.90
   4 -19   1    1.10    3.70
   4 -19   1    6.20    2.90
  -4 -19  -1   -2.60    3.20
  -4  19  -1    5.60    3.30
   4  19   1   -0.50    2.60
   4  19   1    6.20    3.00
   5 -19   1    1.50    3.80
  -5 -19  -1    5.00    3.50
  -5 -19  -1    7.20    3.70
  -5  19  -1    0.10    2.70
   5  19   1    2.60    3.30
   5  19   1    2.60    3.60
   5  19   1    7.40    3.80
   4 -20  -1    9.50    4.00
  -4 -20   1    5.70    3.60
  -4 -20   1   12.00    3.90
   4  20  -1   14.40    4.40
  -4  20   1    3.10    3.10
   4  20  -1   15.60    3.90
   3 -20  -1   40.40    7.20
  -3 -20   1   44.80    6.00
   3  20  -1   42.40    5.70
  -3  20   1   34.50    5.40
   3  20  -1   53.49    6.30
  -2 -20   1  155.68   10.40
   2 -20  -1  143.29    9.70
  -2 -20   1  162.68    9.70
   2 -20  -1  153.68    9.70
   2  20  -1  163.58   12.60
  -2  20   1  157.68    9.40
   2  20  -1  151.68    9.10
  -2  20   1  169.48    9.80
  -1 -20   1    2.50    2.70
  -1 -20   1   -3.30    3.20
   1 -20  -1    5.10    2.80
   1 -20  -1    4.10    3.70
   1  20  -1    5.40    3.10
  -1  20   1    5.10    3.00
   1  20  -1    4.50    2.90
  -1  20   1   -6.10    2.60
   0 -20   1    1.50    2.90
   0 -20  -1   -1.90    3.40
   0 -20  -1    5.90    3.10
   0 -20   1    0.90    3.40
   0  20  -1    3.50    3.00
   0  20   1    7.30    4.00
   0  20  -1    4.40    3.20
   0  20  -1   10.00    3.60
   0  20   1   14.80    4.00
   1 -20   1   27.00    5.00
  -1 -20  -1    9.90    3.60
   1 -20   1   18.10    4.90
  -1 -20  -1   25.20    5.50
   1  20   1   20.30    4.40
  -1  20  -1   12.80    4.20
   1  20   1   17.20    4.00
  -1  20  -1   22.30    4.70
   2 -20   1    2.90    3.00
  -2 -20  -1    4.50    3.50
   2 -20   1    7.00    3.90
  -2 -20  -1   -3.50    2.80
   2  20   1    0.90    2.70
  -2  20  -1    2.40    3.10
  -2  20  -1    0.50    3.30
  -3 -20  -1   12.00    5.10
   3 -20   1    6.80    4.30
  -3 -20  -1   13.30    6.60
   3 -20   1    9.30    3.80
  -3  20  -1   11.60    5.00
   3  20   1    7.60    3.30
   3  20   1    6.60    3.40
  -3  20  -1    7.60    3.50
  -4 -20  -1    0.20    3.20
   4 -20   1    1.80    2.80
  -4 -20  -1    1.60    3.30
   4 -20   1    6.30    4.90
   4  20   1   -7.80    3.00
  -4  20  -1   -1.60    3.10
   4  20   1   -1.20    2.30
  -1 -21   1   12.40    4.30
   1 -21  -1   14.20    4.30
  -1 -21   1    7.00    4.00
   1 -21  -1   18.70    7.00
  -1  21   1   16.20    4.20
   1  21  -1   18.40    4.90
  -1  21   1   15.80    6.10
   1  21  -1   21.50    4.50
   0 -21   1    0.10    2.90
   0 -21  -1    5.10    3.50
   0 -21   1    9.50    4.30
   0  21  -1    8.70    4.80
   0  21   1   -0.20    3.10
   0  21  -1    9.30    3.70
   1 -21   1   31.50    5.20
   1 -21   1   20.40    5.00
  -1 -21  -1   21.90    5.00
  -1 -21  -1   25.90    7.40
   1  21   1   38.30    6.00
  -1  21  -1   37.50    5.60
 -12   0   2    7.30    4.00
 -12   0   2   14.10    3.60
  12   0  -2    6.80    3.50
  12   0  -2    4.50    2.10
 -11   0   2   -0.70    2.30
 -11   0   2   -2.10    2.40
  11   0  -2    1.70    2.90
  11   0  -2    1.80    1.60
 -11   0   2    4.70    3.00
 -10   0   2  228.88   10.70
  10   0  -2  207.78    8.20
  10   0  -2  220.78   10.60
 -10   0   2  199.28    9.50
 -10   0   2  202.38    9.70
  10   0  -2  200.68    9.90
   9   0  -2   -0.40    1.30
   9   0  -2   -1.00    1.90
  -9   0   2    0.50    2.00
  -9   0   2   -0.20    2.00
  -9   0   2    4.50    2.20
   9   0  -2    2.40    2.00
  -8   0   2   48.80    4.40
   8   0  -2   46.00    4.30
   8   0  -2   44.90    3.50
   8   0  -2   44.70    3.50
  -8   0   2   48.90    4.60
   8   0  -2   50.89    4.50
  -8   0   2   50.49    4.20
  -8   0   2   50.29    3.60
   7   0  -2   -0.60    1.10
  -7   0   2   -1.50    0.60
  -7   0   2    4.40    1.90
  -7   0   2   -1.30    1.50
   7   0  -2   -0.90    1.10
   7   0  -2    0.00    1.70
   7   0  -2    0.30    1.10
  -7   0   2    0.30    1.10
  -7   0   2    0.30    0.80
  -7   0   2   -1.10    1.20
  -7   0   2    0.40    1.50
   7   0  -2   -0.20    1.50
  -7   0   2    0.30    1.10
  -6   0   2   28.70    2.80
   6   0  -2   23.40    2.00
   6   0  -2   25.60    2.20
  -6   0   2   25.40    2.70
  -6   0   2   24.10    1.50
   6   0  -2   27.30    2.20
   6   0  -2   26.50    2.70
   6   0  -2   25.40    2.70
  -6   0   2   27.60    2.40
  -6   0   2   26.80    2.00
  -6   0   2   22.30    1.60
  -6   0   2   22.70    2.60
  -6   0   2   24.90    1.70
   5   0  -2    1.30    0.80
  -5   0   2    1.20    0.80
  -5   0   2    0.70    0.90
  -5   0   2    1.10    0.50
  -5   0   2    0.00    1.00
   5   0  -2    0.50    0.80
   5   0  -2    0.70    0.70
   5   0  -2   -0.20    1.00
   5   0  -2    0.40    1.10
  -5   0   2    1.50    1.10
  -5   0   2    0.70    0.60
  -5   0   2    0.50    0.60
  -5   0   2    1.50    0.70
  -5   0   2    0.50    1.00
  -5   0   2    1.00    0.70
  -5   0   2    0.10    0.90
   4   0  -2 1195.38   27.20
  -4   0   2 1154.48   27.10
  -4   0   2 1185.88   26.50
   4   0  -2 1145.59   27.00
  -4   0   2 1172.88   28.30
  -4   0   2 1182.78   27.70
  -4   0   2 1199.18   28.10
   4   0  -2 1134.99   28.30
  -4   0   2 1182.68   28.40
  -4   0   2 1157.98   28.10
   4   0  -2 1172.58   28.10
  -4   0   2 1151.18   27.40
  -3   0   2    3.70    0.90
   3   0  -2    3.50    1.00
  -3   0   2    3.00    0.80
   3   0  -2    3.50    0.80
  -3   0   2    1.70    0.70
   3   0  -2    2.70    0.70
   3   0  -2    6.10    1.10
  -3   0   2    2.60    0.70
  -3   0   2    3.90    1.00
   3   0  -2    2.70    0.60
  -3   0   2    4.00    0.70
  -3   0   2    3.50    0.70
  -3   0   2    2.90    0.90
  -3   0   2    2.80    0.50
  -3   0   2    3.30    0.70
  -3   0   2    3.00    0.80
  -3   0   2    2.80    0.80
   2   0  -2   46.20    1.50
  -2   0   2   44.10    1.90
   2   0  -2   43.60    2.10
  -2   0   2   48.60    2.00
   2   0  -2   46.80    2.10
   2   0  -2   45.40    1.70
   2   0  -2   45.10    2.00
   2   0  -2   46.20    1.50
  -2   0   2   48.40    1.40
  -2   0   2   47.90    2.10
  -2   0   2   45.10    1.70
  -2   0   2   45.10    2.10
  -2   0   2   46.20    1.90
   2   0  -2   46.30    1.90
  -2   0   2   47.70    1.30
   1   0  -2    2.90    0.60
  -1   0   2    3.20    0.60
   1   0  -2    3.00    0.40
   1   0  -2    2.80    0.60
   1   0  -2    3.30    0.40
  -1   0   2    3.50    0.60
  -1   0   2    3.80    0.40
   1   0  -2    3.00    0.50
   1   0  -2    3.20    0.40
  -1   0   2    3.30    0.50
  -1   0   2    2.50    0.50
  -1   0   2    2.70    0.40
   1   0  -2    2.80    0.60
  -1   0   2    3.50    0.60
  -1   0   2    3.20    0.60
  -1   0   2    4.00    0.70
  -1   0   2    2.70    0.40
   0   0  -2 1262.17   29.20
   0   0  -2 1298.07   29.30
   0   0   2 1327.47   29.30
   0   0   2 1307.67   29.30
   0   0  -2 1301.57   29.30
   0   0   2 1277.37   29.20
   0   0  -2 1300.97   29.20
   0   0   2 1310.87   29.20
   0   0  -2 1294.07   29.00
   0   0  -2 1317.47   29.30
   0   0  -2 1305.57   29.30
   0   0  -2 1301.97   29.20
   0   0   2 1319.57   29.20
   0   0  -2 1306.17   29.30
   0   0   2 1297.57   29.30
   1   0   2    1.50    0.40
  -1   0  -2    0.40    0.40
  -1   0  -2   -0.30    0.30
   1   0   2   -0.10    0.40
  -1   0  -2    0.80    0.30
  -1   0  -2    0.50    0.60
  -1   0  -2    0.10    0.40
   1   0   2    0.90    0.40
   1   0   2    1.00    0.40
  -1   0  -2    0.00    0.40
   1   0   2    0.60    0.40
   1   0   2   -0.10    0.30
   1   0   2   -0.40    0.40
  -1   0  -2    0.20    0.40
  -1   0  -2    1.20    0.50
  -1   0  -2   -0.30    0.30
   3   0   2    1.30    0.70
   3   0   2    2.30    0.80
   3   0   2   -0.30    0.60
  -3   0  -2    0.10    0.30
   3   0   2   -0.60    0.60
   3   0   2    0.30    0.60
  -3   0  -2    6.00    1.10
   3   0   2    0.40    0.60
  -3   0  -2    0.00    0.40
  -3   0  -2    1.10    0.70
   3   0   2    0.60    0.40
   3   0   2    0.90    0.30
  -3   0  -2   -0.10    0.60
  -3   0  -2   -0.70    0.60
   3   0   2   -0.20    0.60
  -3   0  -2    1.20    0.90
  -3   0  -2    0.80    0.70
   3   0   2    0.00    0.70
  -3   0  -2    5.20    1.00
  -4   0  -2    7.10    1.50
  -4   0  -2    9.90    1.50
  -4   0  -2   12.60    1.60
  -4   0  -2   11.50    1.20
   4   0   2   11.50    1.70
  -4   0  -2   10.40    1.50
   4   0   2   12.60    1.50
  -4   0  -2   11.10    1.60
  -4   0  -2   12.00    1.70
   4   0   2    8.30    1.50
   4   0   2   10.20    1.50
  -4   0  -2    8.90    1.40
  -4   0  -2   11.20    1.50
  -5   0  -2    0.90    0.70
  -5   0  -2    0.40    1.00
  -5   0  -2    1.90    1.00
   5   0   2    1.00    1.00
   5   0   2    2.60    1.30
   5   0   2    2.10    1.20
  -5   0  -2    1.80    1.20
  -5   0  -2   -0.40    1.00
   5   0   2    1.90    1.10
   5   0   2    1.80    0.80
  -5   0  -2    1.80    0.90
  -5   0  -2   -0.20    1.00
  -5   0  -2    1.10    1.10
  -5   0  -2    1.70    0.60
   5   0   2    0.10    0.60
   5   0   2   -0.80    0.80
  -6   0  -2   30.50    2.90
   6   0   2   31.90    2.20
  -6   0  -2   32.90    3.00
  -6   0  -2   34.80    2.70
   6   0   2   29.40    3.10
  -6   0  -2   31.30    2.70
   6   0   2   38.50    2.80
  -6   0  -2   35.20    3.30
  -6   0  -2   33.20    2.10
   7   0   2   -2.30    1.60
   7   0   2    2.40    1.90
  -7   0  -2    2.90    2.00
  -7   0  -2   -0.30    1.90
   7   0   2    2.10    1.70
  -7   0  -2   -0.70    1.10
   7   0   2    2.40    1.60
  -7   0  -2    2.00    2.00
   8   0   2  318.37   11.10
  -8   0  -2  326.07   12.20
  -8   0  -2  340.07   11.70
   8   0   2  317.77   10.80
  -8   0  -2  318.47   11.60
  -8   0  -2  303.67   10.50
   8   0   2  304.67   11.90
   8   0   2  312.27   12.30
  -9   0  -2    1.20    2.30
   9   0   2    0.60    2.20
   9   0   2   -0.90    1.80
   9   0   2   -0.40    1.40
   9   0   2   -0.10    1.80
  -9   0  -2    0.30    1.80
  -9   0  -2    3.70    2.20
  10   0   2   15.90    3.30
 -10   0  -2   19.40    3.90
 -10   0  -2   19.20    3.40
  10   0   2   12.20    3.40
 -11   0  -2    0.20    2.60
  11   0   2   -0.70    1.80
 -11   0  -2   -2.10    2.30
 -11   0  -2   -1.20    2.30
  11   0   2   -3.50    2.20
 -12   0  -2   21.10    4.50
 -12   0  -2   20.70    5.60
 -12   0  -2   22.40    4.30
 -12  -1   2   21.40    4.50
  12  -1  -2   31.30    3.90
 -12  -1   2   27.70    6.50
 -12  -1   2   40.10    8.40
  12  -1  -2   28.60    5.70
  12   1  -2   30.20    3.60
 -12   1   2   22.00    5.20
 -12   1   2   35.90    5.30
 -12   1   2   31.50    5.40
  12   1  -2   25.80    5.60
 -11  -1   2   23.40    4.70
  11  -1  -2   12.90    3.60
  11  -1  -2   21.00    4.30
  11  -1  -2   17.60    3.30
 -11  -1   2   23.80    4.10
 -11  -1   2   22.10    4.50
 -11   1   2   19.30    4.10
  11   1  -2   16.40    4.20
 -11   1   2   13.80    3.60
 -11   1   2   11.70    3.60
  11   1  -2   21.40    3.20
  10  -1  -2    5.90    2.00
 -10  -1   2    2.70    2.30
  10  -1  -2   -0.20    2.50
 -10  -1   2    1.60    2.30
 -10  -1   2    0.00    2.30
  10  -1  -2    4.70    2.80
  10   1  -2    0.20    1.40
  10   1  -2    0.20    2.20
 -10   1   2    2.10    2.50
 -10   1   2    4.90    2.50
  -9  -1   2    2.50    2.10
  -9  -1   2    1.50    1.70
  -9  -1   2    4.70    2.50
   9  -1  -2    2.60    2.00
   9  -1  -2    0.80    1.40
   9  -1  -2    3.70    2.30
   9   1  -2    2.60    1.40
   9   1  -2    1.40    2.10
   9   1  -2    2.10    2.30
  -9   1   2    1.90    2.30
  -9   1   2    3.60    1.70
  -9   1   2    3.60    2.20
  -9   1   2    3.60    2.20
  -8  -1   2  171.08    6.50
   8  -1  -2  160.48    7.60
   8  -1  -2  159.28    6.50
   8  -1  -2  159.18    7.80
  -8  -1   2  169.28    8.10
   8  -1  -2  165.38    6.60
  -8  -1   2  168.58    7.50
  -8  -1   2  146.49    7.20
  -8   1   2  157.58    7.60
   8   1  -2  170.88    8.00
  -8   1   2  164.48    8.10
   8   1  -2  152.78    6.50
   8   1  -2  162.18    6.20
  -8   1   2  157.88    6.60
   8   1  -2  165.58    7.90
  -8   1   2  153.78    7.50
  -7  -1   2   51.09    3.90
  -7  -1   2   51.89    4.40
  -7  -1   2   50.99    3.30
  -7  -1   2   42.50    3.60
   7  -1  -2   48.40    3.30
  -7  -1   2   48.00    3.20
  -7  -1   2   50.49    2.50
   7  -1  -2   47.30    4.10
   7  -1  -2   46.60    3.00
   7  -1  -2   48.20    4.20
   7  -1  -2   44.60    3.20
  -7  -1   2   53.69    3.70
   7   1  -2   49.00    3.30
   7   1  -2   47.00    3.00
  -7   1   2   49.30    3.90
   7   1  -2   49.70    4.10
  -7   1   2   51.39    2.90
   7   1  -2   46.80    4.10
  -7   1   2   46.10    2.60
  -7   1   2   52.59    2.00
  -7   1   2   52.89    4.10
   7   1  -2   53.49    3.10
  -7   1   2   57.09    3.60
  -6  -1   2    1.90    0.90
  -6  -1   2    3.60    1.40
   6  -1  -2    2.90    1.50
   6  -1  -2    1.80    1.00
   6  -1  -2    1.30    1.00
   6  -1  -2    3.30    1.30
  -6  -1   2    0.20    1.50
  -6  -1   2    2.40    0.90
  -6  -1   2    0.70    1.10
  -6  -1   2    1.60    1.40
  -6  -1   2    1.00    1.00
   6  -1  -2    1.20    1.40
  -6  -1   2    3.00    1.00
  -6  -1   2    3.10    1.20
  -6   1   2    3.30    1.20
  -6   1   2    4.10    0.90
   6   1  -2    2.60    1.00
  -6   1   2    3.10    1.40
   6   1  -2    0.80    1.40
   6   1  -2    3.10    1.20
   6   1  -2    0.60    1.00
  -6   1   2    2.60    1.40
  -6   1   2    1.50    1.00
  -6   1   2    1.60    1.30
  -6   1   2    1.50    0.80
   6   1  -2    2.10    1.50
  -5  -1   2   38.90    2.10
   5  -1  -2   38.70    2.30
  -5  -1   2   39.50    2.70
  -5  -1   2   39.10    2.40
  -5  -1   2   40.60    2.40
   5  -1  -2   39.00    2.90
  -5  -1   2   41.10    2.50
  -5  -1   2   36.20    2.90
  -5  -1   2   37.40    2.80
   5  -1  -2   41.20    2.10
  -5  -1   2   40.80    2.70
  -5  -1   2   44.40    3.00
   5  -1  -2   38.90    2.80
  -5   1   2   38.70    2.00
  -5   1   2   36.70    2.80
  -5   1   2   34.80    2.60
  -5   1   2   40.10    2.00
  -5   1   2   45.00    3.10
  -5   1   2   43.80    2.10
   5   1  -2   38.30    2.90
  -5   1   2   39.70    2.90
  -5   1   2   42.00    2.90
   5   1  -2   36.80    2.00
   5   1  -2   40.60    2.10
   5   1  -2   39.00    2.80
   5   1  -2   37.20    2.40
  -5   1   2   42.00    2.60
   4  -1  -2 1041.00   25.10
  -4  -1   2 1038.10   24.50
  -4  -1   2 1045.70   24.60
  -4  -1   2 1023.40   24.10
  -4  -1   2 1014.80   24.90
   4  -1  -2 1034.70   24.80
  -4  -1   2 1011.60   25.20
  -4  -1   2  994.70   24.40
   4  -1  -2 1062.59   24.30
  -4  -1   2 1026.90   25.30
  -4  -1   2 1021.70   25.00
   4  -1  -2 1037.00   25.40
   4  -1  -2 1027.70   25.50
  -4  -1   2 1021.10   25.10
   4  -1  -2 1042.30   24.30
  -4   1   2 1027.20   25.40
  -4   1   2 1075.79   24.80
   4   1  -2 1040.30   25.20
  -4   1   2 1026.30   23.90
   4   1  -2 1059.59   23.80
   4   1  -2 1043.30   23.70
  -4   1   2 1029.00   23.80
  -4   1   2 1035.10   23.90
   4   1  -2 1044.30   25.30
  -4   1   2 1040.60   24.90
  -4   1   2 1015.10   25.20
  -4   1   2 1020.70   25.30
  -4   1   2 1025.50   25.30
  -4   1   2 1031.30   25.00
   4   1  -2 1033.70   24.50
  -3  -1   2  203.88    6.10
   3  -1  -2  206.78    6.10
  -3  -1   2  208.88    5.90
   3  -1  -2  207.48    6.50
  -3  -1   2  215.98    6.00
  -3  -1   2  202.68    5.90
   3  -1  -2  207.18    5.70
   3  -1  -2  204.08    5.70
  -3  -1   2  209.38    5.90
   3  -1  -2  211.28    5.40
   3  -1  -2  206.88    6.40
  -3  -1   2  219.78    6.40
   3  -1  -2  209.48    6.10
  -3  -1   2  211.28    6.20
  -3  -1   2  206.98    6.10
  -3  -1   2  200.68    6.30
  -3   1   2  203.88    5.30
   3   1  -2  202.18    6.30
  -3   1   2  201.88    6.30
   3   1  -2  215.38    5.20
  -3   1   2  208.58    5.50
  -3   1   2  204.88    6.20
  -3   1   2  198.08    6.10
  -3   1   2  211.28    6.10
   3   1  -2  207.48    5.10
  -3   1   2  203.88    5.60
   3   1  -2  213.18    5.90
  -3   1   2  211.68    6.40
  -3   1   2  204.68    6.40
   3   1  -2  213.08    6.30
   2  -1  -2 3935.51   84.49
   2  -1  -2 3752.32   84.89
  -2  -1   2 3879.41   84.99
  -2  -1   2 3764.62   85.19
  -2  -1   2 3705.23   84.69
   2  -1  -2 3826.62   84.59
   2   1  -2 3772.62   84.89
  -2   1   2 3792.72   85.09
  -2   1   2 3834.52   84.99
  -2   1   2 3753.52   84.99
  -2   1   2 3781.72   84.39
  -2   1   2 3832.02   84.99
  -2   1   2 3878.01   84.39
  -1  -1   2  541.95   12.60
   1  -1  -2  543.35   12.30
  -1  -1   2  541.75   12.70
  -1  -1   2  530.05   12.50
   1  -1  -2  531.15   12.70
   1  -1  -2  549.15   12.80
   1  -1  -2  532.65   12.70
  -1  -1   2  545.05   12.80
   1  -1  -2  528.75   12.60
   1  -1  -2  495.55   13.20
   1  -1  -2  534.55   12.80
   1  -1  -2  533.35   12.80
  -1  -1   2  556.14   12.80
  -1  -1   2  544.45   12.60
  -1   1   2  551.14   12.30
  -1   1   2  543.65   12.20
   1   1  -2  538.55   12.70
   1   1  -2  583.64   12.30
   1   1  -2  533.15   12.70
   1   1  -2  540.35   12.80
   1   1  -2  539.85   12.80
  -1   1   2  537.55   12.60
  -1   1   2  525.55   12.80
  -1   1   2  539.65   12.70
   1   1  -2  541.95   12.60
  -1   1   2  539.75   12.70
   1   1  -2  534.05   12.60
  -1   1   2  542.95   12.60
  -1   1   2  547.85   12.80
   1   1  -2  542.95   12.10
   0  -1  -2   30.00    1.00
   0  -1   2   27.10    1.30
   0  -1   2   26.20    1.20
   0  -1   2   26.20    1.20
   0  -1   2   27.10    1.20
   0  -1   2   30.10    1.20
   0  -1  -2   26.30    1.20
   0  -1  -2   26.60    1.20
   0  -1  -2   26.30    1.10
   0  -1  -2   31.10    1.30
   0  -1  -2   27.20    1.30
   0  -1  -2   28.10    1.30
   0  -1   2   29.30    1.00
   0  -1   2   26.40    1.20
   0  -1  -2   26.40    1.10
   0  -1   2   26.70    1.30
   0  -1   2   26.50    0.80
   0  -1  -2   28.80    1.10
   0   1   2   27.90    1.10
   0   1  -2   28.50    0.80
   0   1   2   27.90    0.90
   0   1  -2   26.40    1.30
   0   1   2   30.20    1.20
   0   1  -2   27.40    1.20
   0   1  -2   27.70    1.00
   0   1  -2   28.40    1.20
   0   1   2   28.40    1.30
   0   1  -2   26.80    1.20
   0   1   2   31.30    1.30
   0   1   2   28.70    1.30
   0   1   2   28.10    1.20
   0   1  -2   23.70    1.10
   0   1  -2   27.40    1.20
   0   1  -2   25.80    1.20
   0   1   2   29.60    1.20
   0   1   2   28.80    1.30
   1  -1   2 1548.05   36.50
  -1  -1  -2 1604.34   36.10
   1  -1   2 1609.64   35.80
   1  -1   2 1586.84   36.10
  -1  -1  -2 1641.14   36.20
  -1  -1  -2 1605.34   35.50
  -1  -1  -2 1612.14   35.90
   1  -1   2 1570.34   36.10
  -1  -1  -2 1556.54   36.20
  -1  -1  -2 1595.14   35.90
   1  -1   2 1615.94   36.20
  -1  -1  -2 1556.44   36.00
   1  -1   2 1650.13   35.80
   1  -1   2 1583.64   35.90
  -1  -1  -2 1623.14   36.20
   1  -1   2 1595.84   35.90
   1   1   2 1455.15   37.00
   1   1   2 1606.64   36.20
  -1   1  -2 1624.64   36.20
   1   1   2 1611.84   36.20
  -1   1  -2 1576.34   35.90
   1   1   2 1619.34   35.90
  -1   1  -2 1623.54   36.10
  -1   1  -2 1635.84   36.30
  -1   1  -2 1580.44   36.60
   1   1   2 1605.84   35.90
   1   1   2 1542.25   35.80
   1   1   2 1608.94   35.50
  -1   1  -2 1622.94   35.80
  -1   1  -2 1663.03   36.30
  -1   1  -2 1623.34   36.10
  -2  -1  -2   69.79    2.80
   2  -1   2   69.49    2.40
  -2  -1  -2   69.19    2.70
   2  -1   2   67.89    2.60
   2  -1   2   62.39    2.70
  -2  -1  -2   66.99    2.50
  -2  -1  -2   66.39    2.50
   2  -1   2   65.79    2.60
  -2  -1  -2   68.29    2.30
   2  -1   2   64.79    2.00
  -2  -1  -2   68.49    1.80
  -2  -1  -2   68.99    2.70
   2  -1   2   65.69    2.00
   2  -1   2   67.49    2.60
  -2  -1  -2   65.29    2.60
   2  -1   2   68.29    2.80
  -2  -1  -2   69.09    2.80
   2  -1   2   68.39    2.90
   2  -1   2   69.79    2.70
  -2  -1  -2   68.79    2.80
   2  -1   2   65.79    2.60
  -2   1  -2   66.39    2.70
   2   1   2   65.59    2.90
  -2   1  -2   62.69    2.60
  -2   1  -2   67.09    2.60
   2   1   2   64.19    2.20
  -2   1  -2   67.19    2.70
  -2   1  -2   64.79    2.70
  -2   1  -2   67.39    2.60
   2   1   2   66.99    1.80
   2   1   2   63.79    2.70
   2   1   2   67.49    2.80
  -2   1  -2   68.89    2.40
   2   1   2   70.39    2.80
   2   1   2   69.99    2.90
   2   1   2   68.39    2.50
   2   1   2   64.59    2.60
  -3  -1  -2  123.59    4.10
  -3  -1  -2  116.59    4.20
   3  -1   2  113.19    4.30
  -3  -1  -2  122.59    4.20
   3  -1   2  117.89    4.20
  -3  -1  -2  110.29    4.40
  -3  -1  -2  124.69    3.20
   3  -1   2  118.09    4.30
  -3  -1  -2  119.39    3.50
  -3  -1  -2  126.49    4.20
   3  -1   2  117.49    4.60
   3  -1   2  124.09    4.40
   3  -1   2  119.99    4.10
   3  -1   2  115.29    4.30
  -3  -1  -2  118.99    4.20
  -3  -1  -2  126.99    4.60
  -3  -1  -2  115.89    4.30
   3  -1   2  112.19    4.20
  -3   1  -2  115.49    4.40
   3   1   2  117.99    4.00
  -3   1  -2  122.19    4.30
   3   1   2  120.49    4.60
   3   1   2  122.19    4.30
  -3   1  -2  118.09    4.30
  -3   1  -2  121.59    4.40
  -3   1  -2  119.09    4.40
  -3   1  -2  123.69    4.40
  -3   1  -2  122.69    3.80
   3   1   2  123.59    4.50
   3   1   2  111.39    4.10
   3   1   2  123.49    3.20
  -3   1  -2  125.29    4.60
   3   1   2  118.39    4.10
   3   1   2  126.09    4.40
   3   1   2  135.69    4.60
  -3   1  -2  124.09    4.20
   3   1   2  122.79    3.50
   4  -1   2  730.63   18.20
  -4  -1  -2  702.53   18.30
  -4  -1  -2  716.03   16.50
   4  -1   2  723.73   18.10
   4  -1   2  705.53   18.00
  -4  -1  -2  712.53   18.40
   4  -1   2  709.43   18.30
  -4  -1  -2  718.23   18.00
  -4  -1  -2  688.73   17.90
  -4  -1  -2  716.93   17.70
  -4  -1  -2  700.83   16.50
  -4  -1  -2  724.13   17.60
  -4  -1  -2  704.43   17.90
   4  -1   2  706.73   18.60
   4  -1   2  689.93   17.60
  -4  -1  -2  727.73   18.60
   4  -1   2  719.83   17.20
  -4   1  -2  720.83   18.40
   4   1   2  715.03   16.50
  -4   1  -2  684.43   18.10
  -4   1  -2  700.13   18.50
  -4   1  -2  728.93   18.30
  -4   1  -2  725.93   18.20
  -4   1  -2  712.53   17.20
   4   1   2  710.03   17.90
  -4   1  -2  710.63   17.90
   4   1   2  699.03   17.90
   4   1   2  720.93   18.10
  -4   1  -2  715.43   17.70
   4   1   2  692.63   18.30
   4   1   2  720.83   16.50
  -4   1  -2  708.03   17.90
  -5  -1  -2    1.80    1.10
  -5  -1  -2    5.30    1.50
  -5  -1  -2    3.50    1.00
  -5  -1  -2    2.40    1.00
  -5  -1  -2    2.50    1.30
   5  -1   2    3.20    1.10
  -5  -1  -2    3.70    1.30
  -5  -1  -2    0.60    1.10
  -5  -1  -2    1.20    0.50
  -5  -1  -2    2.90    1.20
   5  -1   2    1.60    1.10
   5  -1   2    2.70    1.20
   5  -1   2    1.60    0.90
   5  -1   2    2.00    1.10
   5  -1   2    2.40    1.20
   5  -1   2    0.90    1.10
  -5   1  -2    2.30    0.80
  -5   1  -2    3.00    1.30
  -5   1  -2    0.80    1.20
  -5   1  -2    2.80    1.40
  -5   1  -2    1.00    1.00
  -5   1  -2    2.90    1.10
  -5   1  -2    3.50    1.50
   5   1   2    0.70    0.90
  -5   1  -2    5.00    1.40
   5   1   2    0.70    1.10
   5   1   2    1.90    0.60
   5   1   2    1.50    1.00
   5   1   2    2.30    1.30
   5   1   2    3.30    1.20
   5   1   2    2.80    1.20
   5   1   2    2.80    0.80
  -5   1  -2    1.60    1.20
  -5   1  -2    2.80    1.10
  -6  -1  -2   50.79    2.30
  -6  -1  -2   47.10    3.70
   6  -1   2   51.59    2.80
  -6  -1  -2   51.29    3.60
  -6  -1  -2   48.80    3.40
   6  -1   2   49.90    3.90
   6  -1   2   53.09    3.30
   6  -1   2   54.19    4.30
  -6  -1  -2   48.70    3.30
   6  -1   2   55.49    3.60
   6   1   2   54.89    4.60
  -6   1  -2   52.09    3.20
   6   1   2   53.49    3.90
  -6   1  -2   53.59    2.90
   6   1   2   51.19    3.90
   6   1   2   46.50    3.20
  -6   1  -2   51.39    4.30
   6   1   2   43.80    3.50
  -6   1  -2   55.99    3.70
  -6   1  -2   58.39    4.20
   6   1   2   52.99    3.50
  -7  -1  -2  174.98    5.50
   7  -1   2  184.18    7.40
   7  -1   2  173.48    7.90
   7  -1   2  185.08    6.90
  -7  -1  -2  180.38    7.50
   7  -1   2  182.18    8.30
  -7  -1  -2  162.88    7.90
  -7   1  -2  178.28    7.70
  -7   1  -2  178.38    6.30
  -7   1  -2  174.38    7.60
  -7   1  -2  174.38    6.80
   7   1   2  190.78    8.40
   7   1   2  186.78    7.30
   7   1   2  178.28    8.00
   7   1   2  172.48    7.10
  -7   1  -2  186.78    8.20
  -8  -1  -2  861.21   24.60
   8  -1   2  846.42   23.20
   8  -1   2  869.41   24.40
  -8  -1  -2  827.82   23.30
   8  -1   2  856.71   24.60
  -8  -1  -2  858.21   23.50
  -8   1  -2  836.12   23.80
   8   1   2  848.22   22.90
  -8   1  -2  799.32   21.30
  -8   1  -2  829.02   24.30
   8   1   2  862.21   24.70
   8   1   2  844.22   22.90
  -8   1  -2  863.01   24.00
   9  -1   2   40.60    4.90
  -9  -1  -2   55.89    5.50
   9  -1   2   49.20    4.90
  -9  -1  -2   55.19    4.80
   9  -1   2   51.29    4.50
  -9  -1  -2   52.99    4.50
  -9   1  -2   58.39    5.00
  -9   1  -2   51.99    4.70
   9   1   2   46.60    4.30
   9   1   2   54.19    4.40
   9   1   2   51.69    5.30
  -9   1  -2   46.90    4.90
  10  -1   2   38.40    4.30
 -10  -1  -2   40.00    5.20
 -10  -1  -2   39.80    4.70
 -10  -1  -2   44.30    4.50
  10  -1   2   34.20    4.70
  10  -1   2   41.30    5.10
 -10   1  -2   49.30    5.40
  10   1   2   44.30    5.40
 -10   1  -2   40.70    4.60
  10   1   2   42.00    4.30
 -10   1  -2   43.70    5.00
 -11  -1  -2   -0.30    2.40
  11  -1   2    1.50    2.60
  11  -1   2    0.60    2.20
 -11  -1  -2    0.50    2.70
 -11  -1  -2    1.90    2.70
  11   1   2    1.60    2.90
 -11   1  -2    4.60    3.00
  11   1   2    2.40    2.10
 -11   1  -2    2.60    2.80
 -11   1  -2   -1.70    2.30
 -12  -1  -2   11.00    4.10
 -12  -1  -2   11.80    3.20
 -12  -1  -2   16.50    3.90
  12  -1   2   21.20    8.50
  12   1   2    9.50    3.30
 -12   1  -2    7.40    3.60
 -12   1  -2   13.00    3.80
 -12   1  -2    8.30    5.80
  12  -2  -2   40.40    5.50
 -12  -2   2   38.30    5.20
 -12  -2   2   43.70    5.30
  12  -2  -2   45.00    4.90
 -12  -2   2   40.20    6.00
  12  -2  -2   38.70    6.40
 -12   2   2   42.80    5.90
  12   2  -2   45.60    5.80
 -12   2   2   41.40    5.90
  12   2  -2   42.30    3.90
 -12   2   2   44.80    5.90
 -11  -2   2   39.60    5.20
  11  -2  -2   41.60    4.20
 -11  -2   2   40.10    4.90
  11  -2  -2   47.40    5.50
  11  -2  -2   43.30    5.70
 -11  -2   2   40.70    4.80
 -11   2   2   48.50    5.40
 -11   2   2   33.40    5.10
  11   2  -2   34.20    5.20
 -11   2   2   43.20    5.50
  11   2  -2   42.60    3.80
  10  -2  -2    1.90    1.90
 -10  -2   2    0.50    1.70
  10  -2  -2    3.70    2.70
 -10  -2   2    1.40    2.50
 -10  -2   2    1.30    2.40
  10  -2  -2    5.10    2.60
 -10   2   2   -1.20    2.20
  10   2  -2    3.20    1.60
 -10   2   2    0.50    2.50
 -10   2   2    1.50    2.30
  -9  -2   2  103.69    6.70
   9  -2  -2  107.59    5.60
  -9  -2   2  108.29    6.20
   9  -2  -2  110.39    6.90
   9  -2  -2   95.29    6.30
  -9  -2   2  108.19    6.20
  -9   2   2  109.99    6.60
   9   2  -2  110.09    6.90
  -9   2   2  109.59    7.00
  -9   2   2  107.89    5.70
   9   2  -2   95.19    5.60
   9   2  -2   98.39    4.90
  -9   2   2  105.39    6.60
   8  -2  -2    0.60    1.90
  -8  -2   2   -0.90    1.70
  -8  -2   2    0.80    1.20
  -8  -2   2    0.10    1.70
   8  -2  -2    0.40    1.60
  -8  -2   2   -0.60    1.50
   8  -2  -2   -1.20    1.30
   8   2  -2    0.90    1.20
   8   2  -2   -0.30    1.80
  -8   2   2   -0.50    1.90
  -8   2   2    4.70    1.90
  -8   2   2   -0.20    1.60
   8   2  -2    1.60    2.10
   7  -2  -2  933.31   26.50
   7  -2  -2  910.71   24.30
  -7  -2   2  905.21   21.80
  -7  -2   2  924.91   24.80
   7  -2  -2  895.81   21.80
  -7  -2   2  890.41   24.00
   7  -2  -2  896.81   23.10
  -7  -2   2  903.21   22.50
  -7  -2   2  894.21   23.70
   7  -2  -2  894.61   24.70
  -7  -2   2  843.32   22.30
  -7  -2   2  857.61   22.90
   7   2  -2  921.21   23.30
   7   2  -2  926.51   24.70
   7   2  -2  918.41   24.70
  -7   2   2  899.51   23.40
  -7   2   2  925.51   24.60
   7   2  -2  906.41   22.10
   7   2  -2  873.91   22.00
  -7   2   2  900.41   24.30
   6  -2  -2  491.55   12.30
   6  -2  -2  470.95   13.50
   6  -2  -2  487.95   14.20
  -6  -2   2  479.55   14.50
  -6  -2   2  474.05   12.90
  -6  -2   2  481.95   12.50
  -6  -2   2  500.75   13.80
  -6  -2   2  483.75   13.90
  -6  -2   2  488.75   13.00
  -6  -2   2  494.25   13.90
  -6   2   2  538.15   16.30
   6   2  -2  491.35   13.60
   6   2  -2  491.45   15.80
  -6   2   2  466.05   12.60
  -6   2   2  480.25   11.70
   6   2  -2  489.25   12.50
  -6   2   2  467.45   12.20
  -6   2   2  423.06   13.40
  -6   2   2  494.15   14.40
  -6   2   2  494.45   14.20
   6   2  -2  486.65   13.10
  -6   2   2  487.05   11.70
   6   2  -2  494.35   14.50
  -5  -2   2  182.08    6.90
  -5  -2   2  198.48    6.50
  -5  -2   2  156.68    6.30
   5  -2  -2  192.08    7.20
   5  -2  -2  193.48    6.30
  -5  -2   2  191.28    6.50
  -5  -2   2  192.78    6.10
  -5  -2   2  200.38    6.70
   5  -2  -2  192.88    7.20
  -5  -2   2  190.68    7.10
   5  -2  -2  201.68    7.00
   5  -2  -2  195.98    6.60
  -5  -2   2  192.78    6.10
   5  -2  -2  193.38    5.50
  -5  -2   2  187.18    6.90
   5  -2  -2  194.38    6.40
  -5  -2   2  192.58    6.00
  -5  -2   2  201.28    7.20
  -5   2   2  193.28    5.90
  -5   2   2  202.18    7.20
  -5   2   2  200.68    6.80
  -5   2   2  186.48    7.00
  -5   2   2  166.08    6.40
   5   2  -2  195.58    5.50
  -5   2   2  197.08    5.60
  -5   2   2  194.78    6.00
   5   2  -2  195.28    7.10
   5   2  -2  188.88    5.50
  -5   2   2  202.98    5.60
  -5   2   2  193.78    7.00
  -5   2   2  200.18    5.50
   5   2  -2  202.28    6.60
  -5   2   2  189.08    7.00
   5   2  -2  188.68    7.00
   4  -2  -2   69.19    3.60
  -4  -2   2   64.79    2.80
  -4  -2   2   65.89    3.00
   4  -2  -2   58.69    2.90
  -4  -2   2   63.59    2.80
  -4  -2   2   66.49    3.30
  -4  -2   2   62.69    3.10
  -4  -2   2   63.99    2.80
  -4  -2   2   60.99    3.00
   4  -2  -2   65.09    2.20
  -4  -2   2   65.19    3.30
   4  -2  -2   67.89    3.50
   4  -2  -2   65.19    3.20
  -4  -2   2   65.69    3.10
   4  -2  -2   61.09    3.10
   4  -2  -2   62.79    2.90
  -4  -2   2   69.19    3.40
  -4   2   2   65.09    3.40
  -4   2   2   64.09    2.70
   4   2  -2   68.49    2.30
   4   2  -2   67.79    3.40
  -4   2   2   63.19    2.50
  -4   2   2   63.49    3.40
  -4   2   2   67.39    3.40
  -4   2   2   65.79    3.20
   4   2  -2   65.49    2.90
  -4   2   2   59.29    3.20
  -4   2   2   62.59    2.20
   4   2  -2   61.49    3.30
   4   2  -2   66.19    3.10
  -4   2   2   65.69    2.80
   4   2  -2   69.19    2.30
  -4   2   2   57.19    3.30
   3  -2  -2   12.90    1.30
   3  -2  -2   13.40    1.10
  -3  -2   2   13.00    1.40
  -3  -2   2   11.90    1.40
  -3  -2   2   12.40    1.40
  -3  -2   2   13.60    1.40
  -3  -2   2   12.20    1.20
   3  -2  -2   10.70    1.10
   3  -2  -2   13.60    1.50
   3  -2  -2   16.20    1.30
  -3  -2   2   13.00    1.20
   3  -2  -2   10.70    1.50
   3  -2  -2   15.00    0.70
  -3  -2   2   12.50    1.20
   3  -2  -2   12.50    1.40
  -3  -2   2   12.40    1.20
   3   2  -2   11.90    1.40
   3   2  -2   16.00    1.50
  -3   2   2   12.60    1.40
  -3   2   2   14.00    1.50
  -3   2   2   10.30    1.40
   3   2  -2   14.30    0.70
  -3   2   2   12.90    0.70
  -3   2   2   13.70    1.00
   3   2  -2   13.70    1.30
  -3   2   2   15.50    1.60
   3   2  -2   12.60    1.30
  -3   2   2   14.10    1.30
  -3   2   2   11.20    1.30
  -3   2   2   14.10    1.20
   3   2  -2   12.40    0.70
  -3   2   2   13.70    1.20
  -2  -2   2   37.80    1.90
   2  -2  -2   31.90    1.90
   2  -2  -2   40.00    2.00
   2  -2  -2   34.30    1.70
  -2  -2   2   34.70    1.80
  -2  -2   2   36.20    1.60
  -2  -2   2   33.30    1.80
   2  -2  -2   35.10    1.70
  -2  -2   2   34.70    1.80
  -2  -2   2   36.70    1.80
   2  -2  -2   36.40    1.70
  -2   2   2   38.10    1.70
   2   2  -2   38.50    2.00
  -2   2   2   37.20    1.90
  -2   2   2   37.30    2.00
  -2   2   2   38.40    1.80
   2   2  -2   36.10    1.90
   2   2  -2   35.40    1.70
  -2   2   2   36.10    1.70
  -2   2   2   35.60    1.70
   2   2  -2   36.70    1.90
   2   2  -2   36.50    1.90
  -2   2   2   35.60    1.90
  -2   2   2   44.10    1.80
  -2   2   2   33.90    1.90
   1  -2  -2 1885.31   42.80
  -1  -2   2 1941.01   42.60
  -1  -2   2 1930.51   42.50
   1  -2  -2 1923.51   42.20
  -1  -2   2 1899.71   42.90
  -1  -2   2 1892.51   42.60
  -1  -2   2 1919.41   43.10
   1  -2  -2 1880.71   43.40
  -1  -2   2 1882.51   42.20
  -1  -2   2 1941.41   42.20
   1  -2  -2 1941.51   42.90
  -1  -2   2 1876.11   42.60
   1  -2  -2 1896.51   42.40
  -1  -2   2 1867.21   43.00
   1  -2  -2 1943.51   42.90
  -1   2   2 1898.61   42.20
  -1   2   2 1940.61   42.90
  -1   2   2 1881.11   42.30
  -1   2   2 1850.21   43.00
  -1   2   2 1924.21   42.90
  -1   2   2 1889.71   42.90
  -1   2   2 1891.71   42.90
   1   2  -2 1873.81   42.60
   1   2  -2 1925.01   42.30
   1   2  -2 1905.11   42.60
  -1   2   2 1908.91   42.80
   1   2  -2 1922.61   42.50
   0  -2   2  620.44   14.10
   0  -2   2  594.44   13.70
   0  -2   2  587.34   13.40
   0  -2  -2  587.34   14.00
   0  -2   2  596.44   14.00
   0  -2  -2  596.34   13.80
   0  -2  -2  614.94   14.30
   0  -2  -2  614.54   13.80
   0  -2  -2  598.94   13.80
   0  -2  -2  606.04   14.00
   0  -2   2  604.94   14.20
   0  -2   2  599.34   14.00
   0  -2   2  586.84   13.90
   0  -2  -2  603.94   14.20
   0  -2   2  605.84   14.20
   0  -2  -2  594.44   14.10
   0   2   2  575.54   13.80
   0   2  -2  587.24   14.20
   0   2  -2  620.94   14.00
   0   2   2  622.64   14.20
   0   2   2  600.34   14.20
   0   2   2  614.44   14.20
   0   2   2  617.84   14.00
   0   2  -2  597.74   14.20
   0   2   2  606.94   14.60
   0   2   2  602.24   13.80
   0   2  -2  510.75   13.90
   0   2   2  607.14   14.10
   0   2  -2  601.64   13.70
   0   2  -2  607.44   14.00
   2  -2   2 4406.16   96.09
   2  -2   2 4343.77   96.89
   2  -2   2 4459.55   97.29
  -2  -2  -2 4355.06   97.19
  -2  -2  -2 4369.96   97.29
  -2  -2  -2 4271.07   97.19
   2  -2   2 4347.86   97.29
  -2  -2  -2 4081.39   96.99
   2  -2   2 4329.07   96.79
  -2  -2  -2 4323.17   96.89
  -2  -2  -2 4363.26   96.69
  -2  -2  -2 4326.17   96.49
   2  -2   2 4420.76   96.99
  -2   2  -2 4398.96   96.99
   2   2   2 4388.06   96.59
   2   2   2 4439.86   96.99
   2   2   2 4396.06   97.19
  -2   2  -2 4438.66   97.29
  -2   2  -2 4270.27   96.89
   2   2   2 4262.37   96.49
  -2   2  -2 4354.76   97.39
  -2   2  -2 4289.47   96.79
  -2   2  -2 4412.16   97.69
  -2   2  -2 4359.06   97.19
   3  -2   2  996.60   25.30
  -3  -2  -2 1116.39   26.70
  -3  -2  -2 1134.09   26.60
   3  -2   2 1117.19   27.40
   3  -2   2 1143.59   26.60
   3  -2   2 1161.78   27.20
  -3  -2  -2 1153.98   26.70
   3  -2   2 1079.69   26.90
   3  -2   2 1178.48   27.20
  -3  -2  -2 1117.39   27.00
  -3  -2  -2 1128.99   27.20
   3  -2   2 1160.58   27.10
   3  -2   2 1123.69   27.10
  -3  -2  -2 1181.88   27.40
  -3  -2  -2 1115.89   27.00
  -3  -2  -2 1147.99   26.50
   3  -2   2 1144.29   26.60
  -3  -2  -2 1128.09   26.60
   3  -2   2 1132.19   25.30
   3   2   2 1150.48   27.20
   3   2   2 1158.98   27.20
   3   2   2 1163.18   27.40
   3   2   2 1182.28   26.50
  -3   2  -2 1169.88   27.10
   3   2   2 1100.49   26.50
  -3   2  -2 1146.89   27.10
  -3   2  -2 1052.69   26.90
  -3   2  -2 1174.78   27.50
  -3   2  -2 1121.29   27.10
  -3   2  -2 1157.18   26.60
   3   2   2 1150.28   26.90
  -3   2  -2 1137.59   26.60
   3   2   2 1137.99   26.50
  -3   2  -2 1134.59   27.00
  -3   2  -2 1155.38   27.10
  -4  -2  -2    1.90    1.10
   4  -2   2    1.30    0.80
  -4  -2  -2    0.60    0.90
   4  -2   2    0.30    0.80
   4  -2   2   -0.50    0.70
  -4  -2  -2    1.00    0.60
  -4  -2  -2    0.70    0.90
  -4  -2  -2    1.30    0.90
   4  -2   2   -0.50    0.70
   4  -2   2    0.50    0.90
  -4  -2  -2    1.50    0.90
   4  -2   2    0.60    0.80
  -4  -2  -2    2.90    1.10
  -4  -2  -2    1.10    0.70
  -4  -2  -2    1.30    0.80
   4  -2   2    2.90    1.30
   4   2   2    2.90    1.00
   4   2   2    1.20    0.80
   4   2   2    1.40    0.70
  -4   2  -2   -0.40    0.80
  -4   2  -2    1.10    1.00
   4   2   2    1.80    1.00
   4   2   2    0.60    0.80
   4   2   2    0.30    0.40
  -4   2  -2    2.40    0.70
  -4   2  -2    0.40    0.90
  -4   2  -2    1.50    1.00
  -4   2  -2    2.30    0.90
  -4   2  -2    1.40    0.90
  -4   2  -2    1.20    0.80
   4   2   2    1.00    1.00
   4   2   2    3.30    1.00
  -4   2  -2    1.00    0.80
  -4   2  -2    1.50    0.80
  -5  -2  -2  307.07    9.60
   5  -2   2  311.97    9.70
  -5  -2  -2  299.97   10.00
  -5  -2  -2  305.77    7.60
   5  -2   2  288.97    9.60
   5  -2   2  319.77    9.70
  -5  -2  -2  293.07    8.00
  -5  -2  -2  312.77    7.60
  -5  -2  -2  305.87    8.90
   5  -2   2  318.57   10.00
   5  -2   2  321.47   10.30
  -5  -2  -2  312.27    9.90
   5  -2   2  304.17    9.00
   5  -2   2  299.17    8.80
  -5  -2  -2  310.57    9.30
  -5  -2  -2  308.97    8.90
  -5   2  -2  309.47    9.90
  -5   2  -2  314.17    9.50
   5   2   2  308.37   10.20
   5   2   2  298.17    9.20
  -5   2  -2  306.87   10.10
  -5   2  -2  302.47    9.00
  -5   2  -2  318.47   10.00
   5   2   2  314.77    8.10
   5   2   2  320.17    9.80
  -5   2  -2  330.37    9.90
   5   2   2  322.07    9.40
  -5   2  -2  318.07   10.00
  -5   2  -2  306.77    9.40
  -5   2  -2  305.37    9.80
  -5   2  -2  318.77    9.00
   5   2   2  311.97    9.30
   6  -2   2   26.50    3.00
  -6  -2  -2   27.00    1.50
   6  -2   2   27.50    2.20
   6  -2   2   27.60    3.20
  -6  -2  -2   24.00    3.00
  -6  -2  -2   26.10    2.70
  -6  -2  -2   23.60    1.60
   6  -2   2   21.60    3.70
  -6  -2  -2   29.90    2.70
  -6  -2  -2   22.20    2.50
   6  -2   2   23.20    2.90
  -6  -2  -2   29.20    1.50
   6  -2   2   32.00    2.50
  -6  -2  -2   25.30    2.20
   6   2   2   29.00    1.70
  -6   2  -2   27.80    2.60
  -6   2  -2   27.90    3.40
  -6   2  -2   28.10    3.00
   6   2   2   23.50    2.50
   6   2   2   24.50    2.90
   6   2   2   26.60    2.60
  -6   2  -2   22.70    2.20
   6   2   2   21.20    2.50
  -6   2  -2   23.40    2.80
  -6   2  -2   21.40    2.30
   6   2   2   27.90    2.70
   7  -2   2 2987.30   70.09
  -7  -2  -2 2968.30   70.19
   7  -2   2 2972.60   68.09
   7  -2   2 2987.20   69.29
  -7  -2  -2 2934.81   68.89
  -7  -2  -2 2944.01   68.99
   7  -2   2 2949.21   70.39
   7   2   2 2931.81   70.39
  -7   2  -2 2953.80   67.79
  -7   2  -2 2953.90   69.69
   7   2   2 3001.30   69.19
  -7   2  -2 3008.10   69.79
  -7   2  -2 2980.00   70.09
  -7   2  -2 2728.83   67.79
   7   2   2 2950.20   68.69
   8  -2   2  622.84   19.30
  -8  -2  -2  603.14   17.90
   8  -2   2  598.74   17.90
   8  -2   2  627.14   18.90
   8  -2   2  610.54   16.90
  -8  -2  -2  501.15   17.10
  -8  -2  -2  622.24   19.00
  -8   2  -2  607.74   19.50
   8   2   2  607.04   17.50
  -8   2  -2  647.24   19.20
   8   2   2  600.04   19.20
  -8   2  -2  592.64   16.40
   8   2   2  624.14   17.90
  -8   2  -2  623.24   18.70
  -9  -2  -2  170.68    8.90
  -9  -2  -2  173.28    8.10
   9  -2   2  173.08    8.80
   9  -2   2  166.88    8.00
   9  -2   2  171.28    8.80
  -9  -2  -2  168.68    7.90
   9   2   2  162.88    7.80
  -9   2  -2  156.78    8.50
  -9   2  -2  178.78    9.00
   9   2   2  172.38    7.70
   9   2   2  169.78    9.20
  -9   2  -2  167.98    8.50
  10  -2   2   23.90    4.30
  10  -2   2   16.60    3.70
 -10  -2  -2   21.40    4.10
 -10  -2  -2   24.30    3.80
 -10  -2  -2   21.50    3.80
  10  -2   2   21.50    3.60
 -10   2  -2   17.50    3.70
 -10   2  -2   20.20    4.10
  10   2   2   19.90    3.40
 -10   2  -2   24.80    4.10
  10   2   2   13.00    3.40
  11  -2   2    4.30    2.30
 -11  -2  -2    0.40    2.40
  11  -2   2    2.60    2.70
 -11  -2  -2    2.10    2.60
 -11  -2  -2    1.70    2.60
  11  -2   2    3.10    2.50
 -11   2  -2   -1.90    2.50
 -11   2  -2    1.90    2.90
  11   2   2   -1.80    1.50
  11   2   2   -0.30    3.00
 -11   2  -2    2.40    2.70
  12  -2   2   -3.10    2.70
 -12  -2  -2    8.40    4.00
 -12  -2  -2   -0.60    3.00
 -12   2  -2   -3.30    3.00
  12   2   2    0.10    4.70
 -12   2  -2   -3.20    2.80
 -12   2  -2    1.10    3.50
  12   2   2    4.00    2.40
 -12  -3   2   -1.50    2.50
 -12  -3   2   -0.70    2.80
  12  -3  -2   -1.40    3.10
 -12   3   2   -7.30    3.20
  12   3  -2    1.20    2.00
  12   3  -2    6.90    3.50
 -12   3   2   -2.00    2.50
 -12   3   2   -2.50    3.00
 -11  -3   2    5.20    2.80
  11  -3  -2    3.10    2.80
  11  -3  -2    1.80    2.00
 -11  -3   2   -0.30    2.40
 -11  -3   2    4.50    2.80
  11  -3  -2    2.50    2.80
 -11   3   2    2.10    2.50
  11   3  -2    2.80    1.80
 -11   3   2    3.00    2.90
  11   3  -2    2.70    2.60
 -11   3   2    5.90    3.10
  10  -3  -2   26.60    4.40
  10  -3  -2   29.10    4.30
  10  -3  -2   27.50    3.60
 -10  -3   2   32.60    4.50
 -10  -3   2   26.40    3.90
 -10  -3   2   23.40    3.90
 -10   3   2   21.70    3.90
  10   3  -2   23.30    2.70
 -10   3   2   23.40    4.10
  10   3  -2   26.40    4.60
 -10   3   2   23.80    4.70
  -9  -3   2    1.40    2.10
   9  -3  -2   -0.80    1.90
   9  -3  -2    2.50    2.40
  -9  -3   2    3.70    2.10
   9  -3  -2   -2.10    1.50
   9   3  -2    3.00    1.70
  -9   3   2    2.10    2.20
   9   3  -2    0.90    2.10
  -9   3   2   -1.70    1.50
  -9   3   2    2.60    2.40
   9   3  -2    2.70    1.50
  -9   3   2    0.10    2.20
   8  -3  -2   98.39    6.30
   8  -3  -2   99.79    5.40
  -8  -3   2   96.19    4.50
  -8  -3   2   99.99    6.20
   8  -3  -2  100.49    6.00
  -8  -3   2  107.79    5.70
  -8  -3   2  103.99    5.60
  -8   3   2   89.99    6.70
  -8   3   2  100.09    5.50
   8   3  -2  105.19    5.60
   8   3  -2  102.49    6.40
   8   3  -2   96.59    4.30
  -8   3   2  102.19    6.10
   7  -3  -2  987.10   26.30
  -7  -3   2  986.70   25.60
  -7  -3   2  952.60   27.10
  -7  -3   2 1040.00   27.00
   7  -3  -2  965.50   25.40
   7  -3  -2  991.90   27.00
   7  -3  -2  973.60   23.50
  -7  -3   2 1004.70   24.50
  -7   3   2 1011.30   26.70
   7   3  -2 1015.80   26.90
   7   3  -2 1024.20   25.80
  -7   3   2  991.90   26.70
   7   3  -2 1011.80   24.10
   7   3  -2 1001.10   24.10
  -7   3   2  966.80   25.70
   6  -3  -2 1350.96   31.60
  -6  -3   2 1312.47   31.70
  -6  -3   2 1230.08   31.50
   6  -3  -2 1299.07   32.20
   6  -3  -2 1259.87   31.60
  -6  -3   2 1307.37   30.70
  -6  -3   2 1282.57   30.60
   6  -3  -2 1237.58   31.80
  -6  -3   2 1310.67   31.70
   6  -3  -2 1294.37   32.80
  -6  -3   2 1251.17   30.60
  -6  -3   2 1296.37   32.60
  -6  -3   2 1281.07   31.50
   6  -3  -2 1299.47   29.70
  -6   3   2 1295.77   32.70
   6   3  -2 1295.07   30.80
  -6   3   2 1282.37   31.90
   6   3  -2 1347.77   31.90
  -6   3   2 1289.07   29.50
  -6   3   2 1265.77   29.40
   6   3  -2 1371.36   32.90
  -6   3   2 1265.87   30.80
   6   3  -2 1324.27   30.20
  -6   3   2 1269.47   29.60
  -6   3   2 1276.17   32.10
  -6   3   2 1307.07   32.60
  -5  -3   2   30.50    2.20
   5  -3  -2   33.40    2.90
  -5  -3   2   31.40    2.70
   5  -3  -2   31.50    2.60
  -5  -3   2   31.80    2.40
  -5  -3   2   34.00    2.70
   5  -3  -2   28.30    2.40
  -5  -3   2   31.40    2.10
   5  -3  -2   30.70    2.40
   5  -3  -2   35.50    3.00
  -5  -3   2   25.90    2.40
  -5  -3   2   27.20    2.30
   5  -3  -2   35.30    2.90
  -5  -3   2   31.90    2.30
  -5  -3   2   28.10    2.60
  -5  -3   2   35.40    2.20
   5  -3  -2   32.50    1.50
  -5  -3   2   32.00    2.70
   5   3  -2   34.50    1.80
  -5   3   2   32.40    2.80
  -5   3   2   30.80    2.60
  -5   3   2   34.20    2.30
  -5   3   2   33.70    2.80
  -5   3   2   35.50    2.70
  -5   3   2   31.20    2.70
   5   3  -2   31.10    2.20
   5   3  -2   32.70    1.80
  -5   3   2   33.50    1.50
   5   3  -2   32.00    2.60
   5   3  -2   33.70    2.80
  -5   3   2   30.70    2.20
  -5   3   2   35.10    2.80
   4  -3  -2   22.00    2.30
  -4  -3   2   23.50    2.00
  -4  -3   2   21.10    1.70
  -4  -3   2   26.60    2.10
  -4  -3   2   22.60    1.70
   4  -3  -2   21.90    2.20
  -4  -3   2   23.90    2.00
  -4  -3   2   20.00    1.70
  -4  -3   2   18.90    1.90
   4  -3  -2   18.50    1.90
  -4  -3   2   22.50    1.80
   4  -3  -2   19.00    2.00
  -4  -3   2   24.60    1.80
   4  -3  -2   22.80    2.00
  -4  -3   2   24.10    2.10
  -4   3   2   18.30    2.00
  -4   3   2   20.90    1.40
  -4   3   2   14.90    1.90
  -4   3   2   21.80    2.20
   4   3  -2   21.90    2.10
  -4   3   2   24.30    1.90
  -4   3   2   22.10    1.90
  -4   3   2   22.90    1.70
   4   3  -2   22.80    1.20
   4   3  -2   23.30    1.90
   4   3  -2   24.20    1.30
  -4   3   2   20.50    2.10
   4   3  -2   21.60    1.90
  -4   3   2   21.20    2.10
  -4   3   2   22.00    1.00
  -3  -3   2   16.10    1.60
   3  -3  -2   15.70    1.50
   3  -3  -2   16.40    1.50
  -3  -3   2   16.20    1.20
   3  -3  -2   17.50    1.70
  -3  -3   2   17.40    1.50
  -3  -3   2   16.40    1.50
  -3  -3   2   15.70    1.40
   3  -3  -2   12.10    1.40
  -3  -3   2   15.10    1.30
  -3  -3   2   14.50    1.50
  -3  -3   2   18.10    1.60
   3  -3  -2   11.30    1.40
   3  -3  -2   15.40    1.70
  -3  -3   2   14.40    1.20
   3   3  -2   16.10    0.90
  -3   3   2   13.10    1.60
  -3   3   2   15.80    1.60
   3   3  -2   16.40    1.60
  -3   3   2   15.90    1.50
  -3   3   2   15.10    1.20
  -3   3   2   10.70    1.50
   3   3  -2   15.80    1.60
  -3   3   2   12.70    1.30
  -3   3   2   15.70    1.50
  -3   3   2   14.30    1.40
   3   3  -2   18.70    0.90
   3   3  -2   14.80    1.40
  -3   3   2   15.50    1.70
   3   3  -2   14.00    1.30
  -2  -3   2    9.40    1.10
   2  -3  -2    8.40    1.10
   2  -3  -2   10.10    1.00
  -2  -3   2    9.70    0.80
  -2  -3   2   10.60    0.90
  -2  -3   2   11.20    1.10
  -2  -3   2    8.70    1.10
   2  -3  -2    9.40    1.30
  -2  -3   2    8.70    1.10
   2  -3  -2    7.50    1.10
  -2  -3   2    7.80    1.00
   2  -3  -2   10.80    1.20
  -2  -3   2    8.10    1.00
  -2   3   2   10.20    1.00
   2   3  -2   10.10    1.20
  -2   3   2   10.80    1.30
  -2   3   2    8.50    1.00
   2   3  -2    9.10    1.00
  -2   3   2    9.40    1.10
   2   3  -2   10.90    1.20
  -2   3   2    9.90    1.20
  -2   3   2    7.80    1.20
  -2   3   2    9.60    1.20
   2   3  -2   10.10    0.90
  -2   3   2   10.50    1.20
   2   3  -2    9.00    0.60
  -1  -3   2  387.66    9.30
   1  -3  -2  388.96   10.10
   1  -3  -2  398.16    9.60
  -1  -3   2  398.76   10.20
  -1  -3   2  411.16   10.00
   1  -3  -2  393.06    9.80
  -1  -3   2  408.56   10.20
  -1  -3   2  400.06    9.30
  -1  -3   2  401.16    9.40
  -1  -3   2  390.26    9.70
   1  -3  -2  390.66   10.00
   1  -3  -2  389.06   10.10
   1  -3  -2  400.06   10.10
  -1  -3   2  393.96    9.50
   1  -3  -2  392.66    9.30
  -1  -3   2  399.66    9.50
  -1  -3   2  402.76    9.40
   1   3  -2  407.96    9.60
  -1   3   2  393.06    9.30
   1   3  -2  396.26    9.50
   1   3  -2  394.56   10.00
   1   3  -2  400.86   10.20
  -1   3   2  403.86   10.60
   1   3  -2  392.76    9.50
   1   3  -2  402.56    9.70
  -1   3   2  390.06   10.10
  -1   3   2  396.26    9.90
  -1   3   2  401.56   10.10
  -1   3   2  392.76   10.10
   1   3  -2  387.26    9.50
  -1   3   2  399.06    9.60
  -1   3   2  393.16    9.80
  -1   3   2  401.56   10.10
   0  -3  -2 1229.78   28.20
   0  -3  -2 1252.47   28.40
   0  -3  -2 1236.98   28.90
   0  -3   2 1237.58   28.80
   0  -3   2 1264.87   28.40
   0  -3   2 1232.88   28.40
   0  -3  -2 1241.38   28.90
   0  -3   2 1273.07   28.90
   0  -3   2 1300.77   28.70
   0  -3   2 1237.28   28.40
   0  -3  -2 1287.97   29.00
   0  -3   2 1279.67   29.00
   0  -3  -2 1266.77   28.30
   0  -3   2 1236.08   29.00
   0  -3  -2 1253.97   28.60
   0  -3  -2 1245.88   28.80
   0  -3  -2 1249.18   28.60
   0  -3   2 1253.67   29.00
   0   3  -2 1257.27   28.40
   0   3   2 1247.38   28.90
   0   3   2 1260.47   28.80
   0   3  -2 1268.57   28.90
   0   3  -2 1218.68   28.50
   0   3  -2 1212.88   28.70
   0   3   2 1255.57   29.10
   0   3   2 1229.08   28.20
   0   3  -2 1231.28   28.80
   0   3   2 1267.57   28.20
   0   3   2 1270.67   29.00
   0   3  -2 1283.67   28.40
   0   3   2 1287.87   29.00
  -1  -3  -2 1824.92   41.90
  -1  -3  -2 1834.52   41.90
   1  -3   2 1824.22   41.60
  -1  -3  -2 1839.92   41.90
   1  -3   2 1880.91   42.00
   1  -3   2 1866.31   41.60
   1  -3   2 1810.72   41.90
   1  -3   2 1821.42   41.70
   1  -3   2 1793.92   42.00
   1  -3   2 1836.72   42.10
  -1  -3  -2 1830.12   41.10
  -1  -3  -2 1866.21   41.00
   1  -3   2 1868.21   41.60
   1  -3   2 1853.81   41.80
  -1  -3  -2 1869.21   41.00
  -1  -3  -2 1812.22   42.40
  -1  -3  -2 1844.72   41.90
  -1  -3  -2 1814.92   41.80
  -1  -3  -2 1857.71   42.40
  -1   3  -2 1873.61   41.10
   1   3   2 1836.62   41.80
   1   3   2 1820.92   41.90
  -1   3  -2 1873.21   41.20
   1   3   2 1919.01   43.60
   1   3   2 1822.82   41.90
   1   3   2 1836.72   41.00
  -1   3  -2 1827.22   42.00
  -1   3  -2 1818.32   42.00
  -1   3  -2 1820.02   41.90
  -1   3  -2 1839.62   41.80
  -1   3  -2 1859.61   41.70
   1   3   2 1807.62   41.90
   1   3   2 1867.01   41.10
  -1   3  -2 1823.92   42.00
  -1   3  -2 1905.81   41.60
   1   3   2 1763.92   41.70
   1   3   2 1852.01   43.50
  -1   3  -2 1853.71   41.70
   1   3   2 1816.02   41.00
  -1   3  -2 1863.61   41.80
   2  -3   2  552.94   14.40
  -2  -3  -2  553.94   13.30
  -2  -3  -2  575.44   13.30
   2  -3   2  546.95   13.90
   2  -3   2  577.14   14.30
  -2  -3  -2  576.64   14.20
   2  -3   2  552.94   14.10
  -2  -3  -2  565.14   13.90
  -2  -3  -2  554.24   13.80
  -2  -3  -2  564.04   13.90
   2  -3   2  577.54   14.10
   2  -3   2  555.04   13.80
  -2  -3  -2  562.54   14.20
   2  -3   2  563.84   14.00
   2  -3   2  562.34   14.20
  -2  -3  -2  554.04   14.10
  -2  -3  -2  571.84   14.20
   2  -3   2  572.24   13.30
   2   3   2  558.04   14.20
  -2   3  -2  564.74   14.30
  -2   3  -2  565.14   14.10
   2   3   2  553.44   13.90
   2   3   2  568.94   14.00
   2   3   2  549.15   14.20
   2   3   2  557.54   13.90
  -2   3  -2  555.24   14.30
   2   3   2  562.94   13.30
  -2   3  -2  573.94   14.00
  -2   3  -2  580.04   13.80
  -2   3  -2  555.44   14.10
  -2   3  -2  565.04   13.70
   2   3   2  551.34   13.20
  -2   3  -2  551.24   13.70
  -2   3  -2  555.14   14.20
  -2   3  -2  563.54   14.10
  -2   3  -2  553.14   13.30
   2   3   2  577.14   14.10
  -3  -3  -2 4131.89   93.09
  -3  -3  -2 4128.49   92.39
   3  -3   2 4246.28   93.19
   3  -3   2 4210.78   91.39
   3  -3   2 4140.69   92.99
  -3  -3  -2 4238.18   92.49
  -3  -3  -2 4150.88   93.19
   3  -3   2 4175.58   93.09
  -3  -3  -2 4082.19   92.19
  -3  -3  -2 4107.79   92.49
   3  -3   2 4214.78   93.29
   3  -3   2 4031.90   93.39
   3  -3   2 4115.79   92.69
  -3  -3  -2 3956.20   92.99
  -3  -3  -2 4126.09   92.09
   3  -3   2 4115.29   92.39
  -3  -3  -2 4216.38   93.29
  -3   3  -2 4219.08   93.09
  -3   3  -2 4113.49   92.39
   3   3   2 4193.78   92.19
  -3   3  -2 4130.49   94.09
   3   3   2 4124.59   93.19
   3   3   2 4222.88   92.49
  -3   3  -2 4126.49   93.09
   3   3   2 4089.69   93.09
  -3   3  -2 4111.99   91.39
  -3   3  -2 4053.19   93.29
   3   3   2 4135.49   92.79
   3   3   2 4066.39   93.29
   3   3   2 4098.39   92.09
  -3   3  -2 4109.29   92.69
  -3   3  -2 4177.48   92.79
  -3   3  -2 4107.19   92.89
  -3   3  -2 4036.80   92.79
  -3   3  -2 4131.89   93.09
  -4  -3  -2    1.70    0.90
  -4  -3  -2    2.20    0.90
   4  -3   2    0.30    1.00
   4  -3   2    1.50    0.90
  -4  -3  -2    1.90    1.10
   4  -3   2   -0.10    1.50
   4  -3   2    2.80    1.10
   4  -3   2    1.10    0.90
  -4  -3  -2    1.60    1.20
  -4  -3  -2    1.70    1.10
  -4  -3  -2    1.30    0.80
  -4  -3  -2    0.60    0.80
  -4  -3  -2    1.40    1.20
   4  -3   2    2.00    1.00
  -4  -3  -2    1.40    0.90
  -4   3  -2    2.00    0.90
  -4   3  -2    1.20    0.90
  -4   3  -2    0.70    1.20
   4   3   2    2.00    1.10
   4   3   2    0.90    0.90
  -4   3  -2    1.90    1.10
   4   3   2    2.10    1.00
   4   3   2    1.00    0.90
  -4   3  -2    1.70    0.90
   4   3   2   -0.30    1.00
   4   3   2    0.60    1.00
  -4   3  -2    0.90    1.10
  -4   3  -2    2.20    1.00
  -4   3  -2   -0.30    0.80
  -4   3  -2    1.40    1.00
   4   3   2    2.10    0.90
   4   3   2    1.40    0.70
  -4   3  -2    0.60    0.90
  -5  -3  -2  145.59    5.30
  -5  -3  -2  144.49    5.30
  -5  -3  -2  133.69    6.10
  -5  -3  -2  130.49    5.80
   5  -3   2  142.29    6.20
   5  -3   2  145.29    6.10
  -5  -3  -2  138.39    4.60
   5  -3   2  142.39    5.20
   5  -3   2  139.29    5.10
  -5  -3  -2  147.39    5.70
   5  -3   2  146.29    5.90
  -5  -3  -2  140.59    6.00
   5  -3   2  127.99    5.70
   5  -3   2  149.69    6.00
  -5  -3  -2  133.79    5.10
  -5  -3  -2  154.38    5.40
   5   3   2  144.79    5.40
   5   3   2  141.39    5.20
   5   3   2  146.39    5.50
  -5   3  -2  135.69    5.50
  -5   3  -2  133.99    5.80
  -5   3  -2  134.79    5.80
   5   3   2  147.39    4.70
  -5   3  -2  139.19    6.00
   5   3   2  151.58    6.00
  -5   3  -2  141.89    5.90
  -5   3  -2  128.89    5.70
  -5   3  -2  144.99    5.70
   5   3   2  144.79    6.30
  -5   3  -2  135.09    5.00
  -5   3  -2  144.69    5.40
  -5   3  -2  143.39    6.00
  -6  -3  -2    1.00    1.30
   6  -3   2    1.40    1.30
  -6  -3  -2    0.70    1.00
   6  -3   2    2.30    2.00
   6  -3   2    2.10    1.50
   6  -3   2   -1.50    1.40
   6  -3   2    0.80    1.80
  -6  -3  -2    1.50    0.90
  -6  -3  -2   -2.00    1.00
  -6  -3  -2   -0.10    1.40
   6  -3   2   -0.80    0.90
  -6   3  -2    1.10    1.00
   6   3   2   -1.40    1.00
  -6   3  -2    1.30    1.20
  -6   3  -2    1.10    1.20
  -6   3  -2   -1.40    1.20
  -6   3  -2   -2.20    1.10
   6   3   2    2.00    1.70
   6   3   2   -1.10    1.20
   6   3   2    0.10    1.10
   6   3   2    0.70    1.20
  -6   3  -2   -1.30    1.40
   6   3   2    1.00    0.80
   7  -3   2  177.68    7.60
   7  -3   2  182.28    8.30
   7  -3   2  178.08    6.60
   7  -3   2  172.28    7.90
  -7  -3  -2  165.48    8.00
  -7  -3  -2  178.68    7.10
   7   3   2  174.98    7.00
  -7   3  -2  181.98    8.00
   7   3   2  172.58    7.50
  -7   3  -2  180.38    8.00
  -7   3  -2  179.18    6.80
  -7   3  -2  182.48    8.10
   7   3   2  174.48    8.30
  -8  -3  -2   17.40    2.80
   8  -3   2   18.80    3.50
   8  -3   2   16.20    2.60
   8  -3   2   13.40    3.20
  -8  -3  -2   18.80    3.10
  -8  -3  -2   18.90    3.40
   8  -3   2   16.00    3.10
  -8   3  -2   17.60    3.40
   8   3   2   13.40    3.00
   8   3   2   16.10    3.50
   8   3   2   20.60    2.90
  -8   3  -2   18.10    2.60
  -8   3  -2   10.00    2.90
  -8   3  -2   12.90    2.90
  -9  -3  -2   20.60    3.90
  -9  -3  -2   18.80    3.30
   9  -3   2   13.70    3.40
   9  -3   2   20.20    3.80
   9  -3   2   18.30    3.90
  -9  -3  -2   18.70    3.30
  -9   3  -2   20.70    4.00
   9   3   2   18.20    3.70
  -9   3  -2   15.70    3.80
   9   3   2   10.80    3.30
   9   3   2   15.50    2.90
  -9   3  -2   21.80    3.80
 -10  -3  -2    6.30    2.70
 -10  -3  -2    4.20    2.40
  10  -3   2    1.90    2.90
  10  -3   2    5.30    2.90
 -10  -3  -2    3.80    2.50
  10  -3   2    6.10    2.40
 -10   3  -2    5.60    2.80
 -10   3  -2    0.60    2.50
  10   3   2    8.50    2.30
  10   3   2   11.50    3.30
 -10   3  -2    7.40    2.90
  10   3   2    2.50    2.30
  11  -3   2    5.80    2.70
 -11  -3  -2    6.60    2.90
  11  -3   2    7.10    2.40
 -11  -3  -2    9.70    3.10
 -11  -3  -2    7.20    3.10
  11  -3   2    2.20    3.10
 -11   3  -2    6.70    3.70
  11   3   2    3.20    2.20
  11   3   2    3.20    2.90
 -11   3  -2    3.10    2.70
 -11   3  -2    6.60    3.50
 -12  -3  -2   -1.10    3.00
 -12  -3  -2    1.40    3.10
 -12  -3  -2    4.90    3.20
  12  -3   2    0.10    2.30
  12  -3   2    2.30    5.80
  12  -3   2   -2.70    2.70
  12   3   2    1.10    3.40
 -12   3  -2    1.90    2.60
  12   3   2    3.30    2.60
 -12   3  -2   -1.60    2.90
 -12  -4   2    2.50    4.30
  12  -4  -2    6.00    3.70
  12  -4  -2    0.00    3.90
 -12   4   2    1.90    3.40
  12   4  -2    6.80    3.50
 -11  -4   2   24.70    4.00
 -11  -4   2   26.90    4.60
 -11  -4   2   31.80    4.50
  11  -4  -2   33.30    4.20
  11  -4  -2   25.10    4.60
  11  -4  -2   38.40    5.30
  11   4  -2   22.90    2.90
 -11   4   2   23.70    4.80
  11   4  -2   34.20    5.10
 -11   4   2   24.20    4.80
 -11   4   2   30.00    4.80
  10  -4  -2   67.19    5.10
  10  -4  -2   71.89    6.00
 -10  -4   2   75.19    5.30
  10  -4  -2   77.69    6.20
 -10  -4   2   75.49    6.40
 -10  -4   2   72.89    5.50
 -10   4   2   75.99    6.30
 -10   4   2   68.59    5.20
 -10   4   2   82.99    6.50
  10   4  -2   72.99    6.00
 -10   4   2   74.79    6.40
  10   4  -2   74.29    4.30
  -9  -4   2   17.00    2.90
   9  -4  -2   11.80    3.00
  -9  -4   2   13.60    3.60
   9  -4  -2   16.70    3.50
   9  -4  -2    7.30    2.40
  -9  -4   2    9.60    2.40
  -9   4   2    7.60    2.70
   9   4  -2    7.60    2.60
  -9   4   2   14.00    2.70
   9   4  -2    8.30    1.90
   9   4  -2   10.60    3.20
  -9   4   2   12.50    3.00
  -9   4   2    4.10    2.70
  -8  -4   2   77.09    4.90
   8  -4  -2   67.39    4.70
  -8  -4   2   76.79    4.00
   8  -4  -2   69.49    5.00
   8  -4  -2   77.39    5.50
  -8  -4   2   75.49    4.70
  -8  -4   2   66.19    5.30
   8   4  -2   74.39    3.70
   8   4  -2   79.89    4.90
  -8   4   2   71.59    5.40
   8   4  -2   77.59    5.60
  -8   4   2   80.99    5.50
  -8   4   2   68.59    4.80
  -7  -4   2  938.81   24.60
  -7  -4   2  957.10   24.70
   7  -4  -2  953.30   26.20
   7  -4  -2  949.60   24.90
  -7  -4   2  943.51   23.40
  -7  -4   2  991.20   26.00
   7  -4  -2  991.60   25.70
  -7   4   2  909.71   25.00
   7   4  -2  965.50   26.10
   7   4  -2  961.60   25.20
   7   4  -2  970.50   23.20
   7   4  -2  950.10   23.80
  -7   4   2  964.20   26.10
  -7   4   2  945.31   25.90
   7   4  -2  940.31   23.10
  -6  -4   2   93.59    4.00
  -6  -4   2   90.99    4.20
  -6  -4   2   96.39    4.50
   6  -4  -2   92.09    5.30
  -6  -4   2   95.19    4.30
   6  -4  -2   97.19    5.10
   6  -4  -2   87.09    4.70
   6  -4  -2   91.69    2.90
  -6  -4   2   92.29    5.30
  -6  -4   2   90.79    3.80
  -6  -4   2   98.99    5.30
  -6  -4   2   99.39    4.60
  -6   4   2   91.89    5.10
  -6   4   2   94.89    5.10
   6   4  -2   96.89    3.70
  -6   4   2   90.29    4.50
   6   4  -2  101.59    3.70
  -6   4   2   91.69    2.90
  -6   4   2  105.39    5.20
   6   4  -2   96.39    5.10
   6   4  -2   90.09    5.30
  -6   4   2   95.59    5.20
   6   4  -2   90.99    4.20
   5  -4  -2  266.27    9.20
   5  -4  -2  241.98    8.50
  -5  -4   2  267.17    8.90
  -5  -4   2  264.37    8.10
  -5  -4   2  263.77    8.60
  -5  -4   2  258.17    8.90
   5  -4  -2  265.47    9.20
   5  -4  -2  281.87    8.70
  -5  -4   2  264.97    8.80
   5  -4  -2  267.37    7.20
   5  -4  -2  274.07    8.80
  -5  -4   2  263.07    8.70
  -5  -4   2  261.77    7.60
  -5  -4   2  265.47    8.10
  -5  -4   2  263.47    8.80
  -5  -4   2  258.77    8.00
   5   4  -2  273.77    7.20
   5   4  -2  275.77    8.90
  -5   4   2  266.77    9.00
  -5   4   2  258.07    8.10
  -5   4   2  261.77    9.00
   5   4  -2  269.07    8.20
  -5   4   2  262.67    8.90
   5   4  -2  271.17    7.10
  -5   4   2  258.37    9.50
   5   4  -2  265.27    9.10
  -5   4   2  280.27    8.90
  -5   4   2  268.97    8.30
  -5   4   2  271.77    7.30
  -5   4   2  260.07    9.10
  -4  -4   2  360.96    9.50
   4  -4  -2  362.56   10.80
   4  -4  -2  350.06    9.30
  -4  -4   2  355.76   10.40
  -4  -4   2  345.07    9.50
  -4  -4   2  364.16   10.60
  -4  -4   2  350.16    9.60
   4  -4  -2  363.76   10.30
   4  -4  -2  350.36   10.70
   4  -4  -2  349.07   10.30
  -4  -4   2  360.36   10.40
   4  -4  -2  352.96   10.40
   4  -4  -2  360.76   10.30
  -4  -4   2  350.06   10.00
  -4  -4   2  362.26    9.70
  -4  -4   2  352.06   10.20
  -4   4   2  365.26   10.10
  -4   4   2  364.26   10.70
  -4   4   2  354.46   10.50
  -4   4   2  337.87   10.40
   4   4  -2  376.66    8.90
  -4   4   2  339.97   10.00
   4   4  -2  364.26    9.60
  -4   4   2  349.37   10.50
   4   4  -2  360.66   10.70
   4   4  -2  360.96   10.10
  -4   4   2  351.86    9.30
  -4   4   2  356.06   10.20
   4   4  -2  362.66   10.50
   4   4  -2  355.76    8.90
   3  -4  -2    9.40    1.50
  -3  -4   2    9.80    1.00
  -3  -4   2    9.90    1.30
   3  -4  -2    8.40    1.40
  -3  -4   2    8.20    1.20
   3  -4  -2   11.00    1.60
  -3  -4   2    9.60    1.00
  -3  -4   2   12.50    1.50
   3  -4  -2    8.00    1.40
   3  -4  -2   11.10    1.30
  -3  -4   2    8.80    1.40
  -3  -4   2   10.80    1.50
  -3  -4   2   10.10    1.40
  -3  -4   2    9.00    1.20
  -3  -4   2   10.60    1.40
   3  -4  -2    9.50    1.50
  -3   4   2    8.70    1.10
  -3   4   2    8.80    1.30
   3   4  -2    8.60    0.90
  -3   4   2    9.30    1.50
  -3   4   2    7.70    1.40
  -3   4   2    7.90    1.50
  -3   4   2    9.50    1.30
  -3   4   2    9.40    1.50
   3   4  -2   11.30    1.20
   3   4  -2    8.70    1.50
   3   4  -2    8.80    0.80
  -3   4   2   10.40    1.50
  -3   4   2    8.00    1.50
   3   4  -2    8.40    1.50
   2  -4  -2  159.78    5.10
   2  -4  -2  149.19    5.00
  -2  -4   2  145.19    5.10
   2  -4  -2  153.68    3.70
   2  -4  -2  153.98    5.10
   2  -4  -2  147.49    5.10
   2  -4  -2  149.19    4.70
  -2  -4   2  146.89    4.60
  -2  -4   2  153.58    4.20
  -2  -4   2  152.98    4.30
  -2  -4   2  150.38    5.10
   2  -4  -2  143.99    5.10
  -2  -4   2  157.28    4.90
  -2  -4   2  150.28    3.90
  -2  -4   2  151.08    4.70
  -2  -4   2  149.59    5.00
   2  -4  -2  153.28    4.70
  -2  -4   2  154.38    4.90
  -2   4   2  150.48    5.10
   2   4  -2  153.18    4.20
   2   4  -2  151.28    5.10
   2   4  -2  152.38    4.60
   2   4  -2  153.18    4.70
   2   4  -2  153.38    4.20
  -2   4   2  155.98    5.00
   2   4  -2  147.09    5.10
  -2   4   2  151.68    4.80
  -2   4   2  147.79    4.60
  -2   4   2  150.88    4.80
  -2   4   2  146.29    4.90
  -2   4   2  154.88    5.10
  -1  -4   2  858.31   20.70
  -1  -4   2  856.11   20.40
  -1  -4   2  868.91   20.20
  -1  -4   2  853.51   20.00
  -1  -4   2  868.21   19.90
   1  -4  -2  889.31   20.70
   1  -4  -2  845.02   20.70
  -1  -4   2  841.12   19.60
  -1  -4   2  856.41   20.60
  -1  -4   2  853.71   19.70
   1  -4  -2  895.31   19.80
   1  -4  -2  873.31   20.50
  -1  -4   2  867.31   20.70
   1  -4  -2  861.21   20.50
  -1  -4   2  859.11   19.50
   1  -4  -2  876.01   20.60
   1  -4  -2  858.11   20.60
  -1   4   2  854.41   19.80
  -1   4   2  873.41   20.60
   1   4  -2  845.12   20.70
  -1   4   2  851.91   20.40
   1   4  -2  840.62   19.70
   1   4  -2  854.71   20.20
  -1   4   2  851.41   20.60
   1   4  -2  848.22   20.70
  -1   4   2  854.71   20.50
  -1   4   2  848.52   20.50
  -1   4   2  850.41   20.70
   1   4  -2  856.51   20.10
   1   4  -2  867.51   20.40
   1   4  -2  873.11   20.10
   1   4  -2  866.31   19.70
  -1   4   2  849.52   20.70
  -1   4   2  860.51   20.10
   0  -4  -2  837.22   19.00
   0  -4  -2  839.22   19.90
   0  -4  -2  840.02   20.60
   0  -4   2  843.52   19.90
   0  -4  -2  835.12   19.10
   0  -4   2  817.92   20.00
   0  -4  -2  826.82   19.60
   0  -4  -2  834.02   20.00
   0  -4  -2  862.71   19.70
   0  -4   2  853.41   19.70
   0  -4   2  840.22   19.80
   0  -4  -2  829.62   19.70
   0  -4   2  820.12   19.20
   0  -4   2  848.32   19.90
   0  -4   2  854.81   19.90
   0  -4  -2  830.32   20.00
   0  -4   2  843.42   19.30
   0  -4   2  843.72   19.60
   0  -4  -2  832.62   19.60
   0   4   2  825.72   19.60
   0   4  -2  844.22   20.00
   0   4  -2  834.02   20.00
   0   4  -2  807.12   19.70
   0   4   2  832.72   19.00
   0   4  -2  831.52   19.80
   0   4   2  838.92   20.00
   0   4  -2  809.22   19.90
   0   4   2  843.02   19.70
   0   4   2  820.72   19.80
   0   4   2  828.72   20.00
   0   4   2  831.52   19.00
   0   4   2  834.32   19.70
   0   4  -2  802.92   19.20
   0   4   2  785.92   20.50
  -1  -4  -2 6325.87  141.09
   1  -4   2 6472.15  140.89
   1  -4   2 6162.88  140.69
   1  -4   2 6440.16  141.29
  -2  -4  -2 4080.39   91.69
  -2  -4  -2 4028.50   93.09
   2  -4   2 4135.69   92.89
  -2  -4  -2 4154.48   91.69
   2  -4   2 4228.78   93.29
  -2  -4  -2 4175.98   92.79
  -2  -4  -2 4150.78   92.99
   2  -4   2 4025.60   92.79
   2  -4   2 4275.67   92.89
   2  -4   2 4200.28   92.59
   2  -4   2 4058.79   92.79
   2  -4   2 4169.88   93.39
  -2  -4  -2 4176.48   92.79
   2  -4   2 4062.39   92.99
  -2  -4  -2 4195.88   93.19
  -2  -4  -2 4139.99   91.49
  -2  -4  -2 4089.79   92.79
  -2  -4  -2 4050.19   92.99
   2   4   2 4157.38   91.69
  -2   4  -2 4197.98   93.09
  -2   4  -2 4131.09   93.19
   2   4   2 4249.57   91.49
   2   4   2 4234.58   92.89
   2   4   2 4230.08   91.69
   2   4   2 4171.38   92.89
  -2   4  -2 4031.20   94.89
  -2   4  -2 4110.29   92.49
  -2   4  -2 4175.88   92.29
   2   4   2 4118.39   92.79
  -2   4  -2 4151.88   92.89
  -2   4  -2 4171.08   92.29
   2   4   2 4103.59   92.99
  -2   4  -2 4153.58   92.79
   2   4   2 4167.08   93.19
   2   4   2 4011.80   93.09
  -2   4  -2 4220.78   92.89
   2   4   2 4016.90   92.79
  -2   4  -2 4197.18   93.19
   3  -4   2 4701.53  106.99
  -3  -4  -2 4795.02  107.29
   3  -4   2 4669.13  106.99
   3  -4   2 4814.42  107.29
   3  -4   2 4711.93  106.89
  -3  -4  -2 4775.22  107.19
  -3  -4  -2 4750.92  107.19
  -3  -4  -2 4728.43  106.39
  -3  -4  -2 4789.72  105.79
   3  -4   2 4851.21  107.29
  -3  -4  -2 4749.12  106.49
   3  -4   2 4687.93  107.49
  -3  -4  -2 4845.12  105.89
  -3  -4  -2 4742.53  107.09
   3  -4   2 4805.02  105.59
  -3  -4  -2 4645.54  106.39
   3  -4   2 4823.62  106.29
   3   4   2 4758.62  106.69
   3   4   2 4719.63  106.59
  -3   4  -2 4761.32  106.29
  -3   4  -2 4806.72  106.69
   3   4   2 4778.82  107.29
   3   4   2 4835.02  107.49
  -3   4  -2 4798.82  107.19
   3   4   2 4834.82  105.89
   3   4   2 4778.32  107.09
  -3   4  -2 4750.32  106.89
   3   4   2 4641.84  105.69
  -3   4  -2 4897.41  107.29
  -3   4  -2 4792.42  107.09
  -3   4  -2 4588.54  107.09
  -3   4  -2 4794.22  107.39
  -3   4  -2 4692.83  106.89
  -3   4  -2 4802.52  105.69
  -4  -4  -2  342.47   10.30
  -4  -4  -2  330.47   10.00
   4  -4   2  326.27    8.50
   4  -4   2  317.37   10.30
   4  -4   2  325.87    9.60
   4  -4   2  341.97   10.20
   4  -4   2  333.77    9.20
  -4  -4  -2  334.27    9.00
   4  -4   2  332.77   10.00
  -4  -4  -2  329.47   10.10
  -4  -4  -2  332.77   10.10
  -4  -4  -2  345.97   10.20
  -4  -4  -2  323.17    8.90
  -4  -4  -2  331.47    9.20
  -4  -4  -2  327.47    9.20
   4  -4   2  333.97   10.20
   4  -4   2  308.97    9.90
  -4  -4  -2  317.97    9.20
  -4   4  -2  331.37    9.80
  -4   4  -2  320.17   10.00
  -4   4  -2  324.77   10.30
  -4   4  -2  319.67    9.00
   4   4   2  341.17   10.30
  -4   4  -2  330.47    9.80
   4   4   2  337.47    9.60
  -4   4  -2  334.17   10.00
  -4   4  -2  332.27   10.10
   4   4   2  339.87    9.40
  -4   4  -2  328.17    9.90
  -4   4  -2  337.37    8.10
  -4   4  -2  333.97   10.10
   4   4   2  331.07   10.40
   4   4   2  328.27    9.50
   4   4   2  314.07    8.90
   4   4   2  331.17    9.00
  -4   4  -2  347.87    9.90
   5  -4   2    9.30    1.80
  -5  -4  -2    8.20    1.60
   5  -4   2   10.40    1.80
  -5  -4  -2   12.30    2.10
   5  -4   2    8.70    1.50
  -5  -4  -2    7.40    1.50
  -5  -4  -2    6.90    1.80
   5  -4   2    8.70    2.00
   5  -4   2   11.00    2.40
  -5  -4  -2    9.60    1.70
  -5  -4  -2    6.20    1.50
   5  -4   2   10.50    2.10
  -5  -4  -2    8.10    1.50
   5   4   2   10.50    2.30
   5   4   2    6.20    1.90
  -5   4  -2    7.80    1.50
  -5   4  -2    6.50    1.60
  -5   4  -2   11.90    2.00
  -5   4  -2    5.30    1.40
   5   4   2    7.80    1.60
   5   4   2    9.80    1.80
  -5   4  -2    7.10    1.70
   5   4   2    9.80    1.70
  -5   4  -2    9.50    2.00
   5   4   2    5.10    1.40
  -5   4  -2    9.60    2.00
  -5   4  -2    6.10    1.60
  -5   4  -2    9.10    1.80
  -6  -4  -2 1175.48   29.50
   6  -4   2 1137.29   27.40
   6  -4   2 1096.69   28.00
  -6  -4  -2 1183.78   27.90
  -6  -4  -2 1095.29   27.20
   6  -4   2 1128.69   29.60
  -6  -4  -2 1176.88   28.00
   6  -4   2 1163.48   29.40
  -6  -4  -2 1102.79   27.00
  -6   4  -2 1128.99   29.20
  -6   4  -2 1105.89   27.40
   6   4   2 1130.19   29.20
   6   4   2 1130.79   29.70
   6   4   2 1149.08   27.10
   6   4   2 1092.89   27.90
  -6   4  -2 1123.29   29.30
  -6   4  -2 1131.89   28.20
   6   4   2 1109.19   27.80
  -6   4  -2 1129.39   28.60
   6   4   2 1110.99   28.10
  -6   4  -2 1145.79   29.30
  -7  -4  -2   25.20    3.40
   7  -4   2   26.10    2.50
   7  -4   2   26.90    3.50
   7  -4   2   28.10    3.40
  -7  -4  -2   27.30    2.80
  -7  -4  -2   31.20    2.90
   7  -4   2   27.60    3.60
   7   4   2   27.50    2.70
  -7   4  -2   25.90    3.40
  -7   4  -2   22.40    3.30
   7   4   2   26.10    2.90
  -7   4  -2   25.70    2.90
  -7   4  -2   26.90    3.40
   7   4   2   25.90    3.80
   7   4   2   27.70    3.40
  -8  -4  -2    8.60    2.40
  -8  -4  -2    8.40    2.20
   8  -4   2    9.20    2.50
  -8  -4  -2    5.30    2.40
   8  -4   2    2.00    2.20
   8  -4   2    7.50    2.60
   8   4   2   15.50    2.70
  -8   4  -2    5.30    2.60
   8   4   2   10.30    3.20
  -8   4  -2    7.40    2.50
   8   4   2    8.40    2.70
  -8   4  -2    7.10    2.40
  -8   4  -2    4.80    2.00
   9  -4   2   12.00    3.30
  -9  -4  -2   13.80    3.10
  -9  -4  -2   19.30    3.80
   9  -4   2    9.70    2.70
   9  -4   2    8.10    2.80
  -9  -4  -2   16.10    3.10
   9   4   2   14.70    3.20
  -9   4  -2   12.20    2.60
  -9   4  -2   12.00    3.20
   9   4   2   17.00    3.80
  -9   4  -2   17.00    3.50
  -9   4  -2    9.00    2.90
   9   4   2   10.70    2.30
 -10  -4  -2    2.20    2.20
 -10  -4  -2   -1.30    2.30
 -10  -4  -2    4.40    2.80
  10  -4   2    5.60    3.00
  10  -4   2    5.30    2.60
 -10  -4  -2    2.60    2.30
  10  -4   2    3.70    2.80
  10   4   2    2.60    2.00
  10   4   2    3.50    2.20
 -10   4  -2    5.20    2.70
  10   4   2    3.50    2.60
 -10   4  -2    7.30    3.40
 -10   4  -2    4.60    2.60
  11  -4   2   13.90    3.90
 -11  -4  -2    8.10    3.60
  11  -4   2   21.60    5.10
 -11  -4  -2   11.60    3.90
  11  -4   2    9.90    3.20
 -11  -4  -2    9.10    3.10
 -11   4  -2   16.00    3.70
  11   4   2   11.50    2.80
 -11   4  -2    8.30    3.60
 -11   4  -2   10.70    3.30
  11   4   2   14.70    4.20
 -12  -4  -2    3.30    3.20
 -12  -4  -2    8.10    3.30
  12  -4   2   -2.10    3.40
  12  -4   2    7.40    3.30
  12  -4   2    6.70    3.10
 -12   4  -2    9.40    3.80
  12   4   2    1.90    2.20
  12   4   2    6.20    3.40
 -12   4  -2    2.70    3.10
 -12   4  -2    0.40    3.00
  12  -5  -2   -1.20    2.40
 -12  -5   2    0.70    3.10
  12  -5  -2    5.60    3.50
 -12   5   2    2.00    3.10
 -12   5   2   -2.20    3.00
  12   5  -2    2.00    3.00
 -12   5   2   -5.30    2.80
 -11  -5   2   21.70    4.40
 -11  -5   2   15.70    3.90
  11  -5  -2   24.70    4.60
  11  -5  -2   19.40    4.30
  11  -5  -2   16.60    3.20
 -11   5   2   17.40    4.40
 -11   5   2   22.10    4.80
  11   5  -2   15.00    4.00
 -11   5   2   16.40    3.80
  11   5  -2   21.80    2.90
  10  -5  -2    1.80    2.30
 -10  -5   2   -1.70    1.90
 -10  -5   2    3.00    2.30
 -10  -5   2    0.50    2.10
  10  -5  -2   -2.10    2.30
 -10  -5   2    0.90    2.40
  10  -5  -2    0.40    1.90
  10   5  -2    1.20    1.30
 -10   5   2   -5.50    1.70
 -10   5   2    3.90    2.30
  10   5  -2    2.00    2.40
 -10   5   2   -0.10    2.00
 -10   5   2    1.20    2.20
  10   5  -2    1.00    2.40
  -9  -5   2  109.69    7.00
   9  -5  -2  118.29    6.50
  -9  -5   2  117.19    6.00
  -9  -5   2  127.29    6.30
   9  -5  -2  105.99    7.00
   9  -5  -2  116.39    6.90
  -9   5   2  118.19    7.20
  -9   5   2  113.99    7.00
  -9   5   2  119.09    6.60
   9   5  -2  114.19    7.30
   9   5  -2  103.19    4.80
   9   5  -2  111.89    6.60
  -8  -5   2    1.30    1.80
   8  -5  -2    3.90    2.20
  -8  -5   2    2.70    1.60
  -8  -5   2    3.10    1.80
   8  -5  -2    2.20    1.80
   8  -5  -2   -1.90    1.60
   8   5  -2    2.40    2.00
  -8   5   2    1.30    1.90
  -8   5   2    1.80    1.90
   8   5  -2    3.10    1.40
   8   5  -2    0.30    2.10
  -8   5   2    1.90    2.00
   7  -5  -2  183.38    7.70
   7  -5  -2  185.38    8.50
  -7  -5   2  186.18    6.30
  -7  -5   2  198.58    8.30
  -7  -5   2  191.68    7.30
  -7  -5   2  201.18    7.30
   7  -5  -2  198.18    8.20
   7   5  -2  191.28    6.20
  -7   5   2  187.58    8.50
   7   5  -2  192.88    8.50
   7   5  -2  192.58    7.00
  -7   5   2  183.48    7.90
   7   5  -2  194.18    6.30
   7   5  -2  199.08    8.10
  -7   5   2  201.48    8.50
  -6  -5   2    1.30    1.00
   6  -5  -2    3.60    1.90
  -6  -5   2    0.70    1.20
  -6  -5   2   -0.90    1.70
  -6  -5   2    1.30    1.30
  -6  -5   2   -0.40    1.00
   6  -5  -2    0.20    1.20
   6  -5  -2    0.00    1.40
  -6  -5   2    3.20    1.20
   6  -5  -2    0.10    1.40
   6   5  -2   -0.40    0.80
  -6   5   2   -0.80    1.40
  -6   5   2    0.30    0.80
   6   5  -2    1.80    0.80
  -6   5   2   -0.50    1.60
   6   5  -2   -0.40    1.50
   6   5  -2    2.50    1.30
   6   5  -2    1.20    1.70
  -6   5   2    0.70    1.30
  -5  -5   2   10.60    1.50
  -5  -5   2    9.40    1.40
   5  -5  -2   10.70    2.20
   5  -5  -2   12.40    2.00
   5  -5  -2   10.40    2.10
  -5  -5   2   12.00    1.50
  -5  -5   2   13.00    1.80
   5  -5  -2   13.30    2.20
  -5  -5   2   10.40    2.10
   5  -5  -2   14.90    2.00
   5  -5  -2   10.20    2.00
  -5  -5   2   12.80    1.50
  -5  -5   2   11.90    2.10
  -5  -5   2   12.10    2.00
   5  -5  -2   12.40    1.50
  -5  -5   2   14.40    2.00
   5   5  -2   11.70    1.30
   5   5  -2   13.30    1.30
  -5   5   2   12.70    1.90
   5   5  -2   10.50    2.20
  -5   5   2   10.10    1.40
  -5   5   2   10.30    2.10
  -5   5   2   11.00    1.90
   5   5  -2   11.70    2.00
  -5   5   2   14.40    2.30
   5   5  -2   10.40    1.80
  -5   5   2    9.30    2.00
  -5   5   2   11.90    2.10
  -4  -5   2  106.99    4.80
   4  -5  -2  113.69    4.00
  -4  -5   2  114.49    4.00
  -4  -5   2  100.49    4.40
   4  -5  -2  119.79    4.90
   4  -5  -2  114.39    5.00
  -4  -5   2  115.49    5.00
  -4  -5   2  114.89    4.60
  -4  -5   2  108.39    4.50
  -4  -5   2  113.99    5.50
  -4  -5   2  104.09    3.90
   4  -5  -2  109.79    4.80
  -4  -5   2  108.49    3.80
  -4  -5   2  111.19    4.00
   4  -5  -2  110.49    5.10
   4  -5  -2  111.19    4.60
  -4  -5   2  107.49    4.90
   4   5  -2  112.89    3.60
  -4   5   2  104.99    4.50
  -4   5   2  115.99    5.00
  -4   5   2  111.29    5.00
   4   5  -2  114.19    3.60
  -4   5   2  111.19    4.90
   4   5  -2  111.49    4.10
   4   5  -2  112.59    5.00
   4   5  -2  114.09    4.70
  -4   5   2  109.19    4.60
  -4   5   2  111.09    4.90
  -4   5   2  110.99    4.00
  -4   5   2  114.69    4.90
  -3  -5   2  879.41   21.30
   3  -5  -2  892.21   21.60
   3  -5  -2  871.81   22.20
  -3  -5   2  893.71   21.90
  -3  -5   2  885.11   22.20
   3  -5  -2  866.31   21.90
  -3  -5   2  851.81   20.50
  -3  -5   2  873.11   21.80
   3  -5  -2  905.31   22.00
  -3  -5   2  878.31   19.90
  -3  -5   2  852.31   19.90
   3  -5  -2  869.51   21.10
  -3  -5   2  873.11   22.00
   3  -5  -2  887.01   22.00
  -3  -5   2  888.51   20.50
  -3  -5   2  879.51   21.10
  -3   5   2  889.31   21.30
   3   5  -2  903.51   20.70
  -3   5   2  894.21   21.90
  -3   5   2  883.01   21.90
   3   5  -2  863.51   22.10
  -3   5   2  881.91   21.80
   3   5  -2  896.51   20.60
  -3   5   2  881.01   21.80
  -3   5   2  876.51   21.50
  -3   5   2  883.51   21.80
   3   5  -2  890.31   21.20
   3   5  -2  880.91   21.90
  -3   5   2  872.91   22.10
  -3   5   2  886.01   22.10
  -2  -5   2  289.87    8.50
   2  -5  -2  300.07    8.60
  -2  -5   2  288.77    8.50
  -2  -5   2  289.37    7.30
  -2  -5   2  285.87    7.20
  -2  -5   2  290.87    8.20
   2  -5  -2  290.07    8.10
   2  -5  -2  282.97    8.60
   2  -5  -2  286.67    8.30
  -2  -5   2  286.97    7.20
   2  -5  -2  287.97    8.50
  -2  -5   2  291.27    7.60
   2  -5  -2  285.17    8.40
  -2  -5   2  306.37    8.30
  -2  -5   2  287.47    8.40
  -2  -5   2  281.17    8.50
   2  -5  -2  282.87    7.00
  -2  -5   2  293.77    8.10
   2  -5  -2  291.37    8.10
   2   5  -2  289.47    7.70
  -2   5   2  289.67    8.30
  -2   5   2  290.87    8.50
  -2   5   2  286.77    8.50
   2   5  -2  284.37    8.20
  -2   5   2  285.17    8.20
   2   5  -2  282.07    8.50
  -2   5   2  294.27    8.00
   2   5  -2  275.67    8.50
   2   5  -2  286.07    7.20
  -2   5   2  288.27    8.20
   2   5  -2  282.87    7.60
   2   5  -2  293.47    8.10
  -2   5   2  282.87    8.00
  -2   5   2  286.17    8.10
   2   5  -2  294.87    7.70
   1  -5  -2 3549.15   78.89
   1  -5  -2 3511.75   78.59
   1  -5  -2 3514.45   79.19
  -1  -5   2 3540.25   78.39
   1  -5  -2 3470.15   79.09
  -1  -5   2 3498.45   79.19
  -1  -5   2 3506.45   79.09
   1  -5  -2 3476.55   78.99
  -1  -5   2 3469.85   77.79
  -1  -5   2 3509.45   78.69
  -1  -5   2 3485.35   79.09
   1  -5  -2 3561.74   78.19
  -1  -5   2 3478.55   77.79
  -1  -5   2 3578.04   78.89
  -1  -5   2 3542.55   78.49
  -1  -5   2 3481.85   77.59
   1  -5  -2 3613.34   79.39
   1  -5  -2 3451.55   78.99
  -1   5   2 3483.45   78.29
   1   5  -2 3599.14   77.89
  -1   5   2 3579.84   78.39
   1   5  -2 3494.05   78.59
  -1   5   2 3520.45   78.39
  -1   5   2 3547.45   79.09
  -1   5   2 3549.74   79.19
   1   5  -2 3468.25   79.19
   1   5  -2 3528.55   78.89
  -1   5   2 3463.35   78.49
  -1   5   2 3472.65   78.69
   1   5  -2 3404.76   79.19
  -1   5   2 3521.15   79.19
   1   5  -2 3413.76   79.09
   1   5  -2 3483.55   78.59
   1   5  -2 3580.44   77.79
  -1   5   2 3404.36   78.99
   0  -5  -2   31.00    1.90
   0  -5   2   29.60    1.80
   0  -5  -2   31.30    2.00
   0  -5   2   29.80    1.50
   0  -5   2   33.90    2.10
   0  -5  -2   28.20    1.80
   0  -5  -2   28.50    2.00
   0  -5   2   30.40    2.10
   0  -5  -2   29.80    1.80
   0  -5  -2   31.50    2.10
   0  -5   2   29.70    1.90
   0  -5   2   28.10    1.80
   0  -5  -2   32.10    2.10
   0  -5  -2   32.00    1.40
   0  -5  -2   27.80    1.80
   0  -5   2   33.40    2.00
   0   5  -2   28.30    1.90
   0   5  -2   31.40    2.00
   0   5  -2   30.60    1.50
   0   5  -2   30.80    2.00
   0   5   2   32.50    2.10
   0   5   2   29.80    1.80
   0   5   2   30.40    1.30
   0   5   2   36.50    2.20
   0   5   2   29.30    1.80
   0   5   2   31.40    1.40
   0   5  -2   32.30    2.00
   0   5   2   28.60    2.00
   0   5  -2   33.20    1.80
   0   5   2   29.90    1.80
   0   5  -2   27.10    1.90
   0   5   2   34.30    2.00
   1  -5   2  212.98    6.40
   1  -5   2  203.48    6.60
  -1  -5  -2  226.28    6.60
  -1  -5  -2  217.88    6.70
  -1  -5  -2  205.48    5.90
  -1  -5  -2  213.88    5.20
  -1  -5  -2  221.28    6.50
  -1  -5  -2  221.08    6.40
   1  -5   2  209.78    6.20
   1  -5   2  214.28    6.70
  -1  -5  -2  205.98    6.60
   1  -5   2  209.28    6.30
  -1  -5  -2  213.18    6.50
   1  -5   2  226.18    6.50
  -1  -5  -2  215.58    6.50
   1  -5   2  216.98    6.80
   1  -5   2  209.68    6.60
  -1  -5  -2  216.28    5.20
   1  -5   2  200.78    6.30
  -1   5  -2  220.18    6.70
   1   5   2  216.38    6.00
  -1   5  -2  215.78    6.20
  -1   5  -2  218.78    5.50
[truncated: 2,009,736 more chars]
