# Supplementary material for: Crystal structure, Hirshfeld surface analysis and density functional theory study of benzyl 2-oxo-1-(prop-2-yn-1-yl)-1,2-di­hydro­quinoline-4-carboxyl­ate
Source: Acta Crystallogr E Crystallogr Commun. 2021 Jul 23;77(Pt 8):824–8. doi: 10.1107/S2056989021007416 (PMC8340981; doi:10.1107/S2056989021007416)
Supplement: Supplementary file 2 [file e-77-00824-Isup3.hkl]

data_I                                                                          
_shelx_title ' JTM1442_0m_a.res in P2(1)/n'                                     
_shelx_refln_list_code          4                                               
_shelx_F_calc_maximum       90.43                                               
_exptl_crystal_F_000       664.00                                               
_reflns_d_resolution_high  0.6463                                               
                                                                                
loop_                                                                           
 _space_group_symop_operation_xyz                                               
 'x, y, z'                                                                      
 '-x+1/2, y+1/2, -z+1/2'                                                        
 '-x, -y, -z'                                                                   
 'x-1/2, -y-1/2, z-1/2'                                                         
                                                                                
_cell_length_a     8.2284                                                       
_cell_length_b    13.7693                                                       
_cell_length_c    13.9230                                                       
_cell_angle_alpha  90.000                                                       
_cell_angle_beta   96.155                                                       
_cell_angle_gamma  90.000                                                       
                                                                                
_shelx_F_squared_multiplier     1.000                                           
                                                                                
loop_                                                                           
 _refln_index_h                                                                 
 _refln_index_k                                                                 
 _refln_index_l                                                                 
 _refln_F_squared_calc                                                          
 _refln_F_squared_meas                                                          
 _refln_F_squared_sigma                                                         
 _refln_observed_status                                                         
   4   0   0          1.47          0.32         0.17 o                         
   6   0   0         86.09         97.85         1.32 o                         
   8   0   0        273.25        252.95         3.23 o                         
  10   0   0         18.43         18.84         1.44 o                         
  12   0   0         30.63         23.09         1.98 o                         
   2   1   0          0.77          3.12         0.13 o                         
   3   1   0        954.12       1101.74         4.60 o                         
   4   1   0        694.82        710.48         2.99 o                         
   5   1   0        543.83        616.14         2.71 o                         
   6   1   0        110.02         98.55         0.90 o                         
   7   1   0        115.80        115.16         1.12 o                         
   8   1   0          5.91          4.42         0.47 o                         
   9   1   0          6.59          7.31         0.67 o                         
  10   1   0          7.85          9.02         0.84 o                         
  11   1   0         13.28         13.18         0.97 o                         
  12   1   0          8.87          8.76         1.04 o                         
   0   2   0        167.20        179.55         2.29 o                         
   1   2   0        405.45        486.05         1.84 o                         
   2   2   0        575.22        619.17         2.54 o                         
   3   2   0        357.31        341.57         1.49 o                         
   4   2   0       1406.74       1590.13         6.50 o                         
   5   2   0       1052.22       1169.73         4.95 o                         
   6   2   0         21.21         20.35         0.42 o                         
   7   2   0        134.64        134.99         1.34 o                         
   8   2   0         10.73         11.56         0.61 o                         
   9   2   0         12.70         14.74         0.80 o                         
  10   2   0         11.74         14.73         0.95 o                         
  11   2   0        150.17        150.81         2.46 o                         
  12   2   0         27.12         30.81         1.89 o                         
   1   3   0        173.63        202.36         1.02 o                         
   2   3   0       1409.39       1400.39         5.25 o                         
   3   3   0         71.95         92.01         0.55 o                         
   4   3   0        921.01       1025.57         4.32 o                         
   5   3   0         13.68         15.42         0.35 o                         
   6   3   0        227.59        223.70         1.56 o                         
   7   3   0        422.33        404.59         2.89 o                         
   8   3   0          4.68          3.25         0.61 o                         
   9   3   0          7.50          8.61         0.67 o                         
  10   3   0         11.52         13.83         0.90 o                         
  11   3   0         11.53         11.96         0.89 o                         
  12   3   0         10.45         10.64         1.58 o                         
   0   4   0       2433.73       2597.52        14.51 o                         
   1   4   0        498.72        547.15         2.42 o                         
   2   4   0        282.50        304.74         1.37 o                         
   3   4   0        543.05        581.95         2.44 o                         
   4   4   0       1830.34       1822.95         7.69 o                         
   5   4   0        136.07        144.81         0.98 o                         
   6   4   0       1030.83        974.16         5.05 o                         
   7   4   0        300.32        283.21         2.16 o                         
   8   4   0         18.64         15.30         0.75 o                         
   9   4   0        168.41        155.75         2.06 o                         
  10   4   0         17.83         16.24         0.92 o                         
  11   4   0         16.75         20.29         1.42 o                         
  12   4   0          2.39          1.38         1.04 o                         
   1   5   0       1119.06       1185.95         4.88 o                         
   2   5   0       2517.09       2705.43        10.48 o                         
   3   5   0         43.71         32.36         0.34 o                         
   4   5   0       1093.15       1136.69         5.18 o                         
   5   5   0          9.12         10.09         0.29 o                         
   6   5   0         46.14         56.95         0.70 o                         
   7   5   0          0.02          0.18         0.34 o                         
   8   5   0         24.72         22.87         0.94 o                         
   9   5   0         78.03         66.23         1.31 o                         
  10   5   0         22.59         23.52         1.01 o                         
  11   5   0         10.21          4.97         0.97 o                         
  12   5   0          9.58          8.78         0.97 o                         
   0   6   0        259.89        229.96         1.55 o                         
   1   6   0        571.82        634.59         2.74 o                         
   2   6   0       1599.90       1796.45         7.21 o                         
   3   6   0        222.80        236.62         1.21 o                         
   4   6   0         27.26         27.18         0.33 o                         
   5   6   0        131.23        126.21         0.95 o                         
   6   6   0         19.90         17.28         0.41 o                         
   7   6   0         15.77         16.21         0.67 o                         
   8   6   0          0.08         -0.34         0.38 o                         
   9   6   0        167.79        172.07         3.83 o                         
  10   6   0         30.60         31.74         1.26 o                         
  11   6   0         24.80         24.25         1.29 o                         
  12   6   0          4.63          5.18         0.95 o                         
   1   7   0        221.99        248.61         1.30 o                         
   2   7   0         79.05         80.98         0.61 o                         
   3   7   0          9.36          3.91         0.21 o                         
   4   7   0         12.15         10.62         0.26 o                         
   5   7   0          4.56          2.29         0.21 o                         
   6   7   0         93.24         91.08         1.03 o                         
   7   7   0         16.20         14.69         0.67 o                         
   8   7   0         96.71         92.34         1.46 o                         
   9   7   0        208.12        212.77         2.78 o                         
  10   7   0         31.61         40.67         1.33 o                         
  11   7   0         40.30         42.23         1.56 o                         
   0   8   0         15.55         27.29         0.49 o                         
   1   8   0        683.77        696.04         3.26 o                         
   2   8   0       1092.13       1195.49         5.02 o                         
   3   8   0        770.36        881.50         3.86 o                         
   4   8   0        147.60        142.50         1.00 o                         
   5   8   0        153.61        134.58         1.10 o                         
   6   8   0        228.83        194.40         1.94 o                         
   7   8   0         36.80         34.47         1.07 o                         
   8   8   0         12.82         11.05         0.77 o                         
   9   8   0          0.83          1.93         0.86 o                         
  10   8   0          0.00          1.09         0.64 o                         
  11   8   0          4.12          3.69         0.84 o                         
   1   9   0         17.28         25.38         0.37 o                         
   2   9   0       2246.09       2364.02         9.69 o                         
   3   9   0        412.46        432.95         2.57 o                         
   4   9   0        134.40        141.27         1.20 o                         
   5   9   0         30.47         26.66         0.63 o                         
   6   9   0        298.74        269.44         2.78 o                         
   7   9   0        175.47        177.00         2.38 o                         
   8   9   0         10.23         12.73         1.03 o                         
   9   9   0          0.04          1.90         0.64 o                         
  10   9   0          0.87          1.57         0.66 o                         
  11   9   0          9.33         11.09         1.10 o                         
   0  10   0         10.05          8.56         0.43 o                         
   1  10   0          4.00          1.73         0.22 o                         
   2  10   0          0.02          1.04         0.22 o                         
   3  10   0         14.01         11.43         0.40 o                         
   4  10   0        246.48        262.35         2.13 o                         
   5  10   0         15.66         16.11         0.75 o                         
   6  10   0        426.93        425.50         4.12 o                         
   7  10   0        767.97        740.23         6.46 o                         
   8  10   0          1.46          2.00         0.66 o                         
   9  10   0         14.28         16.35         1.03 o                         
  10  10   0         13.45         15.55         1.07 o                         
  11  10   0          7.58          5.63         1.15 o                         
   1  11   0          5.97          6.34         0.35 o                         
   2  11   0         28.85         34.31         0.64 o                         
   3  11   0         17.00         13.99         0.53 o                         
   4  11   0        128.56        116.21         1.35 o                         
   5  11   0         62.12         48.34         1.04 o                         
   6  11   0        193.05        204.52         2.61 o                         
   7  11   0        454.63        468.41         4.70 o                         
   8  11   0         80.97         85.39         2.00 o                         
   9  11   0        101.68        103.56         2.53 o                         
  10  11   0          9.34         12.18         1.05 o                         
   0  12   0          0.94          1.04         0.56 o                         
   1  12   0        113.95        100.24         1.19 o                         
   2  12   0         53.59         46.49         0.83 o                         
   3  12   0        191.80        169.39         1.68 o                         
   4  12   0         54.77         46.75         0.94 o                         
   5  12   0         43.71         54.52         1.13 o                         
   6  12   0        117.06        109.82         1.82 o                         
   7  12   0         12.69         19.42         1.00 o                         
   8  12   0          4.61          6.07         0.84 o                         
   9  12   0          4.49          7.28         0.90 o                         
  10  12   0         18.88         22.24         1.64 o                         
   1  13   0        707.43        694.75         5.37 o                         
   2  13   0        278.09        266.39         2.27 o                         
   3  13   0        123.28        121.76         1.50 o                         
   4  13   0         17.81         17.99         0.76 o                         
   5  13   0         77.35         72.02         1.45 o                         
   6  13   0        148.33        139.09         2.41 o                         
   7  13   0        339.31        339.84         3.75 o                         
   8  13   0         37.14         33.07         1.67 o                         
   9  13   0         61.89         66.99         1.98 o                         
   0  14   0       1987.54       1946.73        19.46 o                         
   1  14   0        167.21        168.19         2.18 o                         
   2  14   0         30.60         33.42         0.98 o                         
   3  14   0         80.37         75.57         1.39 o                         
   4  14   0         41.28         40.12         1.22 o                         
   5  14   0          1.00          1.53         0.71 o                         
   6  14   0         65.96         67.66         1.75 o                         
   7  14   0         63.33         66.37         1.79 o                         
   8  14   0          6.98          8.72         1.02 o                         
   9  14   0         16.39         22.66         1.58 o                         
   1  15   0        108.51        106.10         1.99 o                         
   2  15   0          0.48          1.14         0.54 o                         
   3  15   0          3.12          4.26         0.67 o                         
   4  15   0         60.25         53.14         2.11 o                         
   5  15   0         44.56         45.73         1.48 o                         
   6  15   0          3.19          4.87         0.79 o                         
   7  15   0        392.59        396.15         4.70 o                         
   8  15   0         59.95         64.95         2.07 o                         
   0  16   0          2.61          1.76         0.90 o                         
   1  16   0          2.13          3.51         0.65 o                         
   2  16   0         11.75         11.32         0.92 o                         
   3  16   0         72.98         78.17         2.32 o                         
   4  16   0         50.37         49.67         1.75 o                         
   5  16   0         92.67         96.73         2.80 o                         
   6  16   0          0.11          0.61         0.80 o                         
   7  16   0         24.11         27.55         1.54 o                         
   8  16   0          2.91          2.38         1.05 o                         
   1  17   0          3.18          3.73         0.78 o                         
   2  17   0        167.43        161.48         2.74 o                         
   3  17   0          0.13          0.97         0.77 o                         
   4  17   0         34.86         30.79         1.61 o                         
   5  17   0         22.34         20.40         1.38 o                         
   6  17   0          0.00          0.64         0.90 o                         
   7  17   0         20.84         23.01         2.08 o                         
   0  18   0         12.09         12.01         1.63 o                         
   1  18   0         17.32         22.70         1.30 o                         
   2  18   0         84.09         81.73         2.25 o                         
   3  18   0          2.06          1.07         0.90 o                         
   4  18   0         56.48         61.37         2.26 o                         
   5  18   0          1.50          1.22         0.92 o                         
   6  18   0          0.25          0.75         1.23 o                         
   1  19   0          1.41          0.68         0.81 o                         
   2  19   0         64.10         63.29         2.08 o                         
   3  19   0         21.65         21.16         1.48 o                         
   4  19   0         31.63         31.45         2.02 o                         
   5  19   0          0.43         -0.26         1.16 o                         
   0  20   0          3.09          1.83         1.28 o                         
   1  20   0          4.99          4.16         1.05 o                         
   2  20   0         18.63         20.99         1.55 o                         
   3  20   0         29.95         28.70         2.98 o                         
   4  20   0          0.47         -0.97         1.11 o                         
   1  21   0          1.09          0.24         1.60 o                         
 -11   0   1         10.68          8.81         1.20 o                         
  -9   0   1         11.84         13.47         1.09 o                         
  -7   0   1          0.02          1.37         0.40 o                         
  -5   0   1        333.91        427.27         2.95 o                         
  -3   0   1       1858.86       2203.18        13.26 o                         
   1   0   1         34.82         55.34         0.41 o                         
   3   0   1        635.62        696.67         4.17 o                         
   5   0   1        201.63        210.65         1.69 o                         
   7   0   1       2472.70       2338.97        18.35 o                         
   9   0   1        212.21        192.99         3.18 o                         
  11   0   1          5.01          4.83         1.17 o                         
 -12   1   1          2.26          2.09         0.79 o                         
 -11   1   1         53.72         58.60         1.57 o                         
 -10   1   1          3.70          3.01         0.69 o                         
  -9   1   1        124.78        118.32         1.76 o                         
  -8   1   1        581.86        546.75         3.98 o                         
  -7   1   1        529.87        506.15         3.41 o                         
  -6   1   1        944.58        956.50         4.71 o                         
  -5   1   1         57.28         79.42         0.62 o                         
  -4   1   1        629.52        646.45         2.85 o                         
  -3   1   1         27.69         28.11         0.28 o                         
  -2   1   1         19.85         31.17         0.29 o                         
   1   1   1        363.03        441.61         1.75 o                         
   2   1   1        355.86        369.19         1.59 o                         
   3   1   1          0.02          1.43         0.10 o                         
   4   1   1        245.59        266.16         1.34 o                         
   5   1   1         34.59         40.75         0.42 o                         
   6   1   1         14.82         18.56         0.42 o                         
   7   1   1        196.53        189.06         1.74 o                         
   8   1   1        903.98        868.78         5.84 o                         
   9   1   1         12.26         13.13         0.81 o                         
  10   1   1          9.96         10.61         0.84 o                         
  11   1   1         27.98         29.74         1.31 o                         
  12   1   1         46.16         42.71         2.48 o                         
 -12   2   1         13.91         13.64         1.06 o                         
 -11   2   1          4.77          6.25         0.76 o                         
 -10   2   1          0.04          0.13         0.53 o                         
  -9   2   1          4.76          4.93         0.55 o                         
  -8   2   1          0.08          0.30         0.35 o                         
  -7   2   1         92.10         81.94         0.97 o                         
  -6   2   1        146.36        155.02         1.19 o                         
  -5   2   1       1156.72       1165.02         4.75 o                         
  -4   2   1         57.13         88.44         0.57 o                         
  -3   2   1         43.63         40.45         0.34 o                         
  -2   2   1        877.48        877.13         4.16 o                         
  -1   2   1         12.42          6.48         0.11 o                         
   0   2   1       1144.34       1147.17         4.56 o                         
   1   2   1          7.37         14.80         0.17 o                         
   2   2   1        317.49        341.89         1.52 o                         
   3   2   1        198.82        235.02         1.12 o                         
   4   2   1         25.26         38.11         0.36 o                         
   5   2   1         72.49         66.49         0.55 o                         
   6   2   1        237.15        215.28         1.52 o                         
   7   2   1        176.26        172.53         1.76 o                         
   8   2   1        848.11        806.15         7.01 o                         
   9   2   1         26.39         26.06         0.99 o                         
  10   2   1          2.37          3.17         0.64 o                         
  11   2   1          4.05          5.30         0.77 o                         
  12   2   1          0.00         -0.23         1.19 o                         
 -12   3   1          3.62          4.06         1.31 o                         
 -11   3   1         31.11         29.23         1.24 o                         
 -10   3   1          0.97          1.30         0.58 o                         
  -9   3   1        306.40        305.43         3.10 o                         
  -8   3   1         19.36         16.57         0.69 o                         
  -7   3   1       1412.30       1365.78         8.64 o                         
  -6   3   1       1363.25       1283.27         8.33 o                         
  -5   3   1       1350.83       1477.49         6.58 o                         
  -4   3   1         30.30         34.93         0.35 o                         
  -3   3   1        544.16        612.08         2.59 o                         
  -2   3   1         64.44         69.81         0.46 o                         
  -1   3   1       1864.81       1964.00         7.78 o                         
   0   3   1       2222.85       2239.06         9.45 o                         
   1   3   1        839.38        892.94         3.53 o                         
   2   3   1       1143.47       1153.71         4.50 o                         
   3   3   1        902.76       1020.31         3.95 o                         
   4   3   1        428.33        472.31         2.17 o                         
   5   3   1         82.14         99.95         0.70 o                         
   6   3   1          2.67          3.11         0.24 o                         
   7   3   1         39.31         35.55         0.78 o                         
   8   3   1          1.78          2.10         0.46 o                         
   9   3   1        148.79        153.25         2.13 o                         
  10   3   1          5.66          4.24         0.66 o                         
  11   3   1         80.97         81.24         1.84 o                         
  12   3   1          2.76          2.75         1.04 o                         
 -12   4   1          4.99          2.85         1.41 o                         
 -11   4   1         37.57         34.83         1.38 o                         
 -10   4   1          2.94          2.79         0.62 o                         
  -9   4   1        224.44        202.07         2.39 o                         
  -8   4   1        101.83         98.00         1.49 o                         
  -7   4   1        530.32        487.57         3.74 o                         
  -6   4   1       1393.55       1310.72         6.87 o                         
  -5   4   1         32.00         22.67         0.33 o                         
  -4   4   1         95.17        101.66         0.65 o                         
  -3   4   1        758.63        810.67         3.25 o                         
  -2   4   1       1656.52       1761.34         6.87 o                         
  -1   4   1        171.45        203.54         0.92 o                         
   0   4   1       1606.45       1727.97         6.70 o                         
   1   4   1       1063.74       1150.18         4.77 o                         
   2   4   1        633.06        625.08         2.57 o                         
   3   4   1        183.26        180.21         0.94 o                         
   4   4   1         19.95         22.43         0.31 o                         
   5   4   1        149.61        142.11         1.05 o                         
   6   4   1        113.05        128.35         1.16 o                         
   7   4   1          0.00         -0.32         0.32 o                         
   8   4   1          0.13          0.97         0.44 o                         
   9   4   1          6.85          8.20         0.66 o                         
  10   4   1          5.21          6.17         0.70 o                         
  11   4   1          1.53          0.87         0.69 o                         
  12   4   1          0.01         -0.78         0.81 o                         
 -12   5   1         10.25          8.63         1.02 o                         
 -11   5   1          0.07          0.18         0.65 o                         
 -10   5   1          3.13          4.93         0.63 o                         
  -9   5   1        315.70        293.92         2.93 o                         
  -8   5   1         57.74         51.89         1.17 o                         
  -7   5   1        338.02        307.25         2.56 o                         
  -6   5   1        631.86        622.80         3.59 o                         
  -5   5   1          8.62         15.65         0.30 o                         
  -4   5   1         37.77         52.35         0.49 o                         
  -3   5   1        386.01        420.17         1.88 o                         
  -2   5   1       2766.42       3036.18        11.54 o                         
  -1   5   1        306.77        391.85         1.73 o                         
   0   5   1        196.04        230.72         1.01 o                         
   1   5   1         43.90         45.22         0.36 o                         
   2   5   1        305.16        388.41         1.85 o                         
   3   5   1        165.99        213.72         1.08 o                         
   4   5   1          0.40          0.81         0.14 o                         
   5   5   1        305.11        315.92         1.86 o                         
   6   5   1        285.24        270.53         1.95 o                         
   7   5   1        160.07        145.98         1.59 o                         
   8   5   1         53.41         51.87         1.10 o                         
   9   5   1         12.35         11.21         0.73 o                         
  10   5   1          2.77          2.69         0.64 o                         
  11   5   1          7.70          9.97         1.00 o                         
  12   5   1         21.38         21.55         1.36 o                         
 -12   6   1         28.32         24.10         1.38 o                         
 -11   6   1          9.59          8.95         0.94 o                         
 -10   6   1         33.91         33.84         1.23 o                         
  -9   6   1         21.79         21.35         0.98 o                         
  -8   6   1         80.44         72.13         1.30 o                         
  -7   6   1          0.53         -0.26         0.28 o                         
  -6   6   1         45.63         40.36         0.62 o                         
  -5   6   1         98.16         88.58         0.78 o                         
  -4   6   1         11.48         19.21         0.28 o                         
  -3   6   1        117.10        141.78         0.84 o                         
  -2   6   1       3386.47       3690.85        14.22 o                         
  -1   6   1        395.22        439.40         1.84 o                         
   0   6   1        847.28        869.82         3.36 o                         
   1   6   1          0.59          1.07         0.11 o                         
   2   6   1         96.06         84.35         0.59 o                         
   3   6   1         87.85         95.38         0.67 o                         
   4   6   1          4.86          3.94         0.18 o                         
   5   6   1         28.16         35.70         0.56 o                         
   6   6   1        189.19        182.31         1.55 o                         
   7   6   1          5.35          4.06         0.42 o                         
   8   6   1         62.77         62.90         1.20 o                         
   9   6   1        116.28        113.12         2.03 o                         
  10   6   1         46.81         46.04         1.47 o                         
  11   6   1          4.65          3.87         0.81 o                         
  12   6   1          0.09          0.83         0.91 o                         
 -11   7   1          2.59          1.69         0.78 o                         
 -10   7   1         49.42         45.54         1.37 o                         
  -9   7   1         70.35         64.98         1.48 o                         
  -8   7   1        102.32        101.93         1.60 o                         
  -7   7   1        267.91        248.43         2.44 o                         
  -6   7   1         77.07         76.54         1.06 o                         
  -5   7   1        188.31        157.04         1.17 o                         
  -4   7   1        208.46        205.50         1.19 o                         
  -3   7   1         10.36         14.64         0.24 o                         
  -2   7   1       1356.98       1522.25         6.23 o                         
  -1   7   1         44.77         37.92         0.34 o                         
   0   7   1        159.35        157.23         0.82 o                         
   1   7   1        249.83        277.61         1.43 o                         
   2   7   1        335.21        347.68         1.73 o                         
   3   7   1        267.97        252.00         1.35 o                         
   4   7   1          0.01          0.56         0.14 o                         
   5   7   1         41.59         44.84         0.59 o                         
   6   7   1         91.31         99.13         1.28 o                         
   7   7   1         25.93         29.58         0.79 o                         
   8   7   1          9.60         13.57         0.77 o                         
   9   7   1         99.38        111.37         2.08 o                         
  10   7   1        447.76        455.19         4.85 o                         
  11   7   1          5.69          5.57         0.83 o                         
 -11   8   1          7.11          3.77         0.84 o                         
 -10   8   1          1.75          3.18         0.73 o                         
  -9   8   1         12.56         12.33         0.91 o                         
  -8   8   1         99.52         93.84         1.81 o                         
  -7   8   1          4.60          5.32         0.52 o                         
  -6   8   1          0.07         -0.30         0.31 o                         
  -5   8   1         11.57          8.62         0.37 o                         
  -4   8   1         50.71         44.13         0.52 o                         
  -3   8   1          7.64          6.68         0.25 o                         
  -2   8   1        183.12        202.23         1.16 o                         
  -1   8   1        877.98        859.75         3.46 o                         
   0   8   1        154.12        170.64         0.94 o                         
   1   8   1          2.53          4.33         0.19 o                         
   2   8   1       1134.25       1225.01         4.98 o                         
   3   8   1        212.26        220.87         1.35 o                         
   4   8   1        207.97        174.37         1.28 o                         
   5   8   1         88.72         56.62         0.78 o                         
   6   8   1         27.58         33.27         0.77 o                         
   7   8   1         39.67         29.21         0.94 o                         
   8   8   1          8.62         10.45         0.76 o                         
   9   8   1        123.98        123.91         2.21 o                         
  10   8   1          0.13          0.79         0.63 o                         
  11   8   1          5.95          5.82         1.02 o                         
 -11   9   1          0.08         -0.74         0.99 o                         
 -10   9   1         54.97         56.33         1.57 o                         
  -9   9   1        144.64        154.93         2.71 o                         
  -8   9   1         53.33         64.84         1.56 o                         
  -7   9   1        190.02        212.04         2.64 o                         
  -6   9   1          5.56          3.28         0.47 o                         
  -5   9   1         13.96         13.60         0.54 o                         
  -4   9   1         19.30         21.39         0.48 o                         
  -3   9   1        317.24        343.40         2.07 o                         
  -2   9   1        120.53        122.21         0.95 o                         
  -1   9   1        338.31        325.43         1.57 o                         
   0   9   1        243.78        253.98         1.30 o                         
   1   9   1        161.34        187.08         1.09 o                         
   2   9   1        666.23        648.61         3.01 o                         
   3   9   1          0.55          2.79         0.25 o                         
   4   9   1         51.64         66.52         0.82 o                         
   5   9   1        520.91        387.85         3.06 o                         
   6   9   1          2.52          0.28         0.42 o                         
   7   9   1         43.70         35.33         1.12 o                         
   8   9   1         28.15         36.42         1.43 o                         
   9   9   1         11.05         10.83         0.98 o                         
  10   9   1          1.95          2.49         0.71 o                         
  11   9   1          1.32          0.69         0.81 o                         
 -11  10   1         16.01         14.98         1.45 o                         
 -10  10   1         11.31         10.37         0.94 o                         
  -9  10   1         48.84         53.17         1.71 o                         
  -8  10   1         42.93         49.29         1.51 o                         
  -7  10   1        368.96        364.01         3.81 o                         
  -6  10   1        127.89        139.44         1.86 o                         
  -5  10   1          1.70          3.95         0.43 o                         
  -4  10   1          3.76          6.39         0.39 o                         
  -3  10   1         16.33         19.13         0.47 o                         
  -2  10   1         38.53         42.78         0.61 o                         
  -1  10   1          7.39          6.40         0.30 o                         
   0  10   1        816.30        827.01         3.81 o                         
   1  10   1        183.76        183.43         1.30 o                         
   2  10   1        500.02        501.44         2.74 o                         
   3  10   1         37.79         41.36         0.61 o                         
   4  10   1         56.71         62.10         0.92 o                         
   5  10   1        107.67         75.48         1.29 o                         
   6  10   1        416.49        364.03         3.77 o                         
   7  10   1        201.96        194.62         2.60 o                         
   8  10   1         57.29         69.58         1.64 o                         
   9  10   1         74.23         69.10         1.72 o                         
  10  10   1         10.13         13.13         1.01 o                         
  11  10   1          0.49         -0.20         1.02 o                         
 -10  11   1         41.52         38.73         1.54 o                         
  -9  11   1         30.61         35.90         1.57 o                         
  -8  11   1        279.64        287.06         3.52 o                         
  -7  11   1        304.25        304.46         3.46 o                         
  -6  11   1        136.39        127.54         1.76 o                         
  -5  11   1        363.55        316.51         3.06 o                         
  -4  11   1          8.51          3.70         0.42 o                         
  -3  11   1        551.81        577.99         3.85 o                         
  -2  11   1          8.86          7.44         0.39 o                         
  -1  11   1        284.06        260.14         2.01 o                         
   0  11   1        145.58        128.89         1.26 o                         
   1  11   1        707.52        636.63         4.20 o                         
   2  11   1        382.88        412.99         2.69 o                         
   3  11   1         38.48         36.99         0.75 o                         
   4  11   1         17.64         13.12         0.56 o                         
   5  11   1        106.71         97.44         1.57 o                         
   6  11   1          1.05          1.86         0.55 o                         
   7  11   1         13.05         14.96         1.19 o                         
   8  11   1        188.64        193.84         2.97 o                         
   9  11   1          2.69          3.15         0.78 o                         
  10  11   1         77.44         82.48         2.11 o                         
 -10  12   1          0.18          0.45         1.04 o                         
  -9  12   1         20.20         23.64         1.26 o                         
  -8  12   1          1.05          0.55         0.64 o                         
  -7  12   1        151.78        148.68         2.22 o                         
  -6  12   1         45.30         45.12         1.22 o                         
  -5  12   1          4.80          3.43         0.49 o                         
  -4  12   1        358.71        310.85         2.67 o                         
  -3  12   1         15.03         20.50         0.64 o                         
  -2  12   1         26.11         26.10         0.71 o                         
  -1  12   1          0.03          0.17         0.36 o                         
   0  12   1         99.99        102.35         1.24 o                         
   1  12   1        636.64        605.59         4.28 o                         
   2  12   1         57.15         50.54         0.87 o                         
   3  12   1         56.10         49.08         0.89 o                         
   4  12   1          1.57          2.27         0.43 o                         
   5  12   1         16.27         15.10         0.82 o                         
   6  12   1         40.13         39.06         1.19 o                         
   7  12   1         40.88         40.41         1.37 o                         
   8  12   1          0.49          0.62         0.69 o                         
   9  12   1          2.97          3.31         0.81 o                         
  10  12   1          7.67         10.33         1.10 o                         
 -10  13   1          0.11          0.35         1.16 o                         
  -9  13   1         20.74         18.29         1.28 o                         
  -8  13   1         11.73         17.05         1.19 o                         
  -7  13   1         32.53         30.57         1.28 o                         
  -6  13   1        127.43        131.33         2.20 o                         
  -5  13   1         14.04         16.60         0.81 o                         
  -4  13   1         12.48         17.91         0.76 o                         
  -3  13   1         32.05         25.66         0.76 o                         
  -2  13   1          0.03         -0.06         0.33 o                         
  -1  13   1         10.98         13.17         0.72 o                         
   0  13   1       1136.10       1107.92         7.91 o                         
   1  13   1         26.52         30.67         0.86 o                         
   2  13   1        519.98        480.93         3.72 o                         
   3  13   1        128.79        126.32         1.47 o                         
   4  13   1         62.20         51.46         1.12 o                         
   5  13   1         65.98         65.81         1.37 o                         
   6  13   1        169.57        178.05         2.46 o                         
   7  13   1          2.14          1.99         0.65 o                         
   8  13   1          1.82          2.73         0.79 o                         
   9  13   1          0.00          0.46         0.84 o                         
  -9  14   1         32.36         30.10         2.77 o                         
  -8  14   1        251.01        245.75         3.67 o                         
  -7  14   1         83.19         80.93         1.92 o                         
  -6  14   1          0.01         -0.56         0.56 o                         
  -5  14   1         39.23         42.80         1.42 o                         
  -4  14   1          0.15         -0.41         0.47 o                         
  -3  14   1         28.89         34.67         1.08 o                         
  -2  14   1        223.61        209.20         2.62 o                         
  -1  14   1         13.44         16.76         0.92 o                         
   0  14   1        471.68        464.43         4.44 o                         
   1  14   1       1444.89       1408.35         9.93 o                         
   2  14   1          2.68          3.17         0.52 o                         
   3  14   1         57.48         54.69         1.20 o                         
   4  14   1         39.88         38.17         1.12 o                         
   5  14   1          1.52          0.20         0.78 o                         
   6  14   1         22.04         23.52         1.17 o                         
   7  14   1        234.03        238.84         3.38 o                         
   8  14   1         37.63         40.67         1.69 o                         
   9  14   1          0.41         -0.31         0.94 o                         
  -8  15   1          0.48          1.98         0.94 o                         
  -7  15   1         13.02         15.50         1.26 o                         
  -6  15   1         14.68         17.41         1.11 o                         
  -5  15   1         41.16         35.73         1.34 o                         
  -4  15   1        138.76        132.73         3.24 o                         
  -3  15   1         12.52         13.18         0.93 o                         
  -2  15   1          4.33          6.60         0.73 o                         
  -1  15   1         90.94         96.33         1.89 o                         
   0  15   1        377.63        382.14         4.21 o                         
   1  15   1          3.72          6.70         0.65 o                         
   2  15   1          3.61          2.25         0.55 o                         
   3  15   1         22.70         20.49         1.11 o                         
   4  15   1         49.69         51.48         2.24 o                         
   5  15   1         28.99         29.65         1.30 o                         
   6  15   1         44.72         53.52         1.73 o                         
   7  15   1        303.30        305.94         4.02 o                         
   8  15   1        166.59        175.25         3.56 o                         
  -8  16   1         27.13         23.99         1.67 o                         
  -7  16   1         36.90         36.48         1.92 o                         
  -6  16   1          0.79          1.33         0.84 o                         
  -5  16   1         15.11         16.73         1.54 o                         
  -4  16   1         11.61         13.23         1.06 o                         
  -3  16   1         35.67         31.71         1.70 o                         
  -2  16   1          7.27          7.75         0.91 o                         
  -1  16   1         29.62         31.87         1.28 o                         
   0  16   1          3.00          4.39         0.72 o                         
   1  16   1        276.30        269.55         3.30 o                         
   2  16   1        114.82        121.00         2.16 o                         
   3  16   1        114.77        121.20         3.51 o                         
   4  16   1         76.07         75.42         1.95 o                         
   5  16   1         94.03         89.96         2.33 o                         
   6  16   1         67.29         65.34         2.08 o                         
   7  16   1        167.48        169.56         3.12 o                         
   8  16   1         17.50         20.75         1.55 o                         
  -7  17   1         94.54         98.13         3.26 o                         
  -6  17   1         80.73         83.43         2.44 o                         
  -5  17   1          7.36          9.56         1.11 o                         
  -4  17   1          0.04          1.34         0.79 o                         
  -3  17   1         21.96         21.03         1.38 o                         
  -2  17   1         15.81         15.95         1.20 o                         
  -1  17   1          0.14          0.95         0.71 o                         
   0  17   1         23.96         22.40         1.21 o                         
   1  17   1          5.85          5.34         0.77 o                         
   2  17   1         21.10         17.89         1.30 o                         
   3  17   1         33.47         38.47         1.69 o                         
   4  17   1        136.90        133.39         2.84 o                         
   5  17   1         26.27         25.40         1.54 o                         
   6  17   1         30.49         27.69         2.18 o                         
   7  17   1          0.40          0.36         1.00 o                         
  -6  18   1         56.06         54.14         2.91 o                         
  -5  18   1         17.56         21.94         2.31 o                         
  -4  18   1         18.27         20.43         1.39 o                         
  -3  18   1          6.63          8.57         1.18 o                         
  -2  18   1         71.68         70.13         2.11 o                         
  -1  18   1          3.77          4.53         0.85 o                         
   0  18   1         97.12         99.57         2.27 o                         
   1  18   1          0.05          1.95         0.76 o                         
   2  18   1        117.04        119.33         2.78 o                         
   3  18   1         34.30         34.82         2.11 o                         
   4  18   1         12.88         16.30         1.23 o                         
   5  18   1         15.62         16.08         1.32 o                         
   6  18   1         25.41         25.85         1.71 o                         
  -5  19   1          1.64          3.44         1.30 o                         
  -4  19   1         21.86         19.57         1.55 o                         
  -3  19   1         19.23         25.81         1.52 o                         
  -2  19   1          2.99          3.04         0.91 o                         
  -1  19   1        102.38         98.68         2.21 o                         
   0  19   1         17.37         22.39         1.31 o                         
   1  19   1         19.14         20.84         1.40 o                         
   2  19   1          6.38          8.89         1.24 o                         
   3  19   1         28.28         29.59         1.65 o                         
   4  19   1          3.36          2.42         1.05 o                         
   5  19   1          2.17          3.18         1.15 o                         
  -4  20   1         11.61          8.90         1.57 o                         
  -3  20   1         38.37         38.82         2.40 o                         
  -2  20   1        140.60        139.91         3.12 o                         
  -1  20   1          0.58          1.81         1.18 o                         
   0  20   1          1.80          4.50         1.21 o                         
   1  20   1         15.99         17.38         1.55 o                         
   2  20   1          2.26          1.62         1.05 o                         
   3  20   1          6.84          7.92         1.28 o                         
   4  20   1          0.92         -0.46         1.09 o                         
  -1  21   1         16.45         13.98         1.47 o                         
   0  21   1          6.59          4.26         1.53 o                         
   1  21   1         25.91         27.14         2.59 o                         
 -12   0   2          3.54          7.14         1.48 o                         
 -10   0   2        173.19        186.49         3.88 o                         
  -8   0   2         47.68         42.70         1.26 o                         
  -6   0   2         22.25         22.39         0.52 o                         
  -4   0   2        986.34       1041.63         7.11 o                         
  -2   0   2         40.32         41.32         0.40 o                         
   0   0   2       1193.41       1159.22         6.72 o                         
   4   0   2          8.33          9.58         0.37 o                         
   6   0   2         32.62         29.58         0.79 o                         
   8   0   2        292.17        282.84         3.61 o                         
  10   0   2         14.93         15.14         1.55 o                         
  12   0   2         21.67         19.19         2.42 o                         
 -12   1   2         25.40         26.42         1.41 o                         
 -11   1   2         14.77         16.89         1.03 o                         
 -10   1   2          3.48          1.86         0.61 o                         
  -9   1   2          0.59          2.28         0.47 o                         
  -8   1   2        149.31        143.87         1.60 o                         
  -7   1   2         47.66         44.35         0.60 o                         
  -6   1   2          2.67          1.92         0.20 o                         
  -5   1   2         50.57         35.39         0.42 o                         
  -4   1   2        930.67        920.07         4.02 o                         
  -3   1   2        175.82        185.11         0.97 o                         
  -2   1   2       3242.40       3391.56        20.94 o                         
  -1   1   2        499.26        480.97         2.05 o                         
   0   1   2         28.51         24.77         0.20 o                         
   1   1   2       1425.19       1424.21         5.77 o                         
   2   1   2         62.61         59.73         0.37 o                         
   3   1   2         85.59        107.49         0.61 o                         
   4   1   2        556.51        633.51         2.80 o                         
   5   1   2          5.27          2.01         0.16 o                         
   6   1   2         52.16         45.94         0.67 o                         
   7   1   2        168.06        159.25         1.62 o                         
   8   1   2        781.18        752.80         5.83 o                         
   9   1   2         51.33         45.88         1.23 o                         
  10   1   2         37.10         37.11         1.29 o                         
  11   1   2          0.58          1.14         0.71 o                         
  12   1   2          9.09         10.69         1.25 o                         
 -12   2   2         33.14         37.69         1.44 o                         
 -11   2   2         34.07         37.09         1.32 o                         
 -10   2   2          1.53          1.55         0.60 o                         
  -9   2   2         98.53         93.52         1.52 o                         
  -8   2   2          1.34          0.31         0.39 o                         
  -7   2   2        846.97        801.56         4.67 o                         
  -6   2   2        487.78        431.34         2.48 o                         
  -5   2   2        137.18        171.92         0.98 o                         
  -4   2   2         46.25         57.63         0.45 o                         
  -3   2   2         11.66         11.87         0.18 o                         
  -2   2   2         36.57         32.52         0.32 o                         
  -1   2   2       1734.84       1696.31         7.31 o                         
   0   2   2        560.76        534.16         2.28 o                         
   2   2   2       3537.52       3874.18        17.62 o                         
   3   2   2        975.06       1011.77         4.04 o                         
   4   2   2          0.92          1.02         0.12 o                         
   5   2   2        286.77        276.02         1.46 o                         
   6   2   2         28.82         23.45         0.44 o                         
   7   2   2       2693.06       2627.03        15.92 o                         
   8   2   2        569.95        539.81         4.78 o                         
   9   2   2        160.69        150.78         2.16 o                         
  10   2   2         15.89         18.43         1.02 o                         
  11   2   2          1.09          1.02         0.64 o                         
  12   2   2          0.14          0.18         1.01 o                         
 -12   3   2          0.11         -0.81         0.85 o                         
 -11   3   2          3.08          2.58         0.67 o                         
 -10   3   2         25.52         22.95         1.05 o                         
  -9   3   2          0.85          0.93         0.48 o                         
  -8   3   2         99.11         89.24         1.38 o                         
  -7   3   2        957.95        886.12         5.90 o                         
  -6   3   2       1275.47       1150.81         5.46 o                         
  -5   3   2         22.56         28.75         0.36 o                         
  -4   3   2         23.08         19.69         0.29 o                         
  -3   3   2         13.61         13.87         0.22 o                         
  -2   3   2          6.45          8.48         0.18 o                         
  -1   3   2        311.86        353.43         1.51 o                         
   0   3   2       1038.79       1116.58         4.59 o                         
   1   3   2       1457.96       1639.69         5.88 o                         
   2   3   2        528.50        500.60         2.04 o                         
   3   3   2       3478.45       3680.06        13.96 o                         
   4   3   2          0.89          1.17         0.15 o                         
   5   3   2        100.48        126.01         0.87 o                         
   6   3   2          0.63          0.14         0.23 o                         
   7   3   2        169.97        157.67         1.87 o                         
   8   3   2         13.83         14.90         0.72 o                         
   9   3   2         14.67         16.01         0.91 o                         
  10   3   2          5.20          4.74         0.67 o                         
  11   3   2          3.23          4.89         0.76 o                         
  12   3   2          1.07          0.75         0.82 o                         
 -12   4   2          1.17          3.13         1.48 o                         
 -11   4   2         22.63         25.41         1.25 o                         
 -10   4   2         73.26         65.79         1.45 o                         
  -9   4   2         11.57          9.91         0.82 o                         
  -8   4   2         71.32         66.17         1.19 o                         
  -7   4   2        909.24        850.54         5.71 o                         
  -6   4   2         86.96         83.93         0.80 o                         
  -5   4   2        252.91        236.94         1.37 o                         
  -4   4   2        277.08        317.49         1.63 o                         
  -3   4   2          4.61          8.42         0.21 o                         
  -2   4   2        118.25        134.88         0.75 o                         
  -1   4   2        692.35        765.49         3.10 o                         
   0   4   2        755.03        741.40         3.01 o                         
   1   4   2       5093.23       5655.45        62.76 o                         
   2   4   2       3434.90       3688.96        13.39 o                         
   3   4   2       3762.40       4240.67        16.30 o                         
   4   4   2        266.99        294.29         1.43 o                         
   5   4   2          9.11          7.64         0.29 o                         
   6   4   2       1014.87       1006.89         5.50 o                         
   7   4   2         29.63         23.94         0.72 o                         
   8   4   2          6.94          7.13         0.60 o                         
   9   4   2          8.40         11.83         0.74 o                         
  10   4   2          2.46          3.19         0.62 o                         
  11   4   2         10.46         10.95         0.95 o                         
  12   4   2          3.94          3.73         0.94 o                         
 -12   5   2          1.35          0.00         0.99 o                         
 -11   5   2         16.30         17.26         1.09 o                         
 -10   5   2          0.01          0.29         0.48 o                         
  -9   5   2        108.63        101.87         1.66 o                         
  -8   5   2          2.50          1.63         0.46 o                         
  -7   5   2        182.04        171.33         1.72 o                         
  -6   5   2          0.00          0.62         0.24 o                         
  -5   5   2         11.42         10.56         0.30 o                         
  -4   5   2         99.55         99.12         0.73 o                         
  -3   5   2        701.82        784.39         3.49 o                         
  -2   5   2        227.50        256.75         1.21 o                         
  -1   5   2       3013.85       3123.26        11.84 o                         
   0   5   2         11.40         27.37         0.29 o                         
   1   5   2        187.96        191.12         0.93 o                         
   2   5   2        566.61        580.88         2.32 o                         
   3   5   2        224.86        285.65         1.38 o                         
   4   5   2         78.41         79.27         0.62 o                         
   5   5   2        268.97        287.99         1.72 o                         
   6   5   2        140.09        160.89         1.47 o                         
   7   5   2         18.36         19.67         0.64 o                         
   8   5   2          7.85          6.99         0.59 o                         
   9   5   2          6.63          8.15         0.92 o                         
  10   5   2         12.52         12.76         0.94 o                         
  11   5   2          0.12          1.58         0.73 o                         
  12   5   2         10.37          9.57         1.34 o                         
 -12   6   2          7.55          6.38         1.06 o                         
 -11   6   2         15.00         15.89         1.07 o                         
 -10   6   2         14.36         14.23         0.92 o                         
  -9   6   2        102.03         93.34         1.68 o                         
  -8   6   2         31.38         37.36         0.98 o                         
  -7   6   2          3.39          3.47         0.37 o                         
  -6   6   2         44.94         45.20         0.69 o                         
  -5   6   2         50.64         56.36         0.63 o                         
  -4   6   2        135.51        133.40         0.94 o                         
  -3   6   2         40.17         32.48         0.46 o                         
  -2   6   2        105.80        107.67         0.66 o                         
  -1   6   2       1921.72       1930.21         7.15 o                         
   0   6   2        146.91        188.97         0.93 o                         
   1   6   2         51.58         62.09         0.45 o                         
   2   6   2        794.98        776.59         3.39 o                         
   3   6   2        340.86        401.60         1.89 o                         
   4   6   2        235.56        263.79         1.40 o                         
   5   6   2        283.62        309.11         1.93 o                         
   6   6   2        128.46        125.90         1.32 o                         
   7   6   2         37.20         35.63         0.87 o                         
   8   6   2         87.82         86.92         1.43 o                         
   9   6   2         42.46         39.12         1.28 o                         
  10   6   2        303.26        302.49         4.24 o                         
  11   6   2         79.81         78.56         2.00 o                         
 -11   7   2          5.04          6.91         0.89 o                         
 -10   7   2          3.81          3.32         0.70 o                         
  -9   7   2         12.46         12.11         0.89 o                         
  -8   7   2         37.87         34.78         1.26 o                         
  -7   7   2         72.67         70.07         1.09 o                         
  -6   7   2        276.17        236.24         2.04 o                         
  -5   7   2          3.03          1.85         0.25 o                         
  -4   7   2         29.51         28.62         0.38 o                         
  -3   7   2        117.06        109.57         0.76 o                         
  -2   7   2         20.89         25.85         0.32 o                         
  -1   7   2        352.44        397.14         1.76 o                         
   0   7   2          1.53          4.00         0.15 o                         
   1   7   2        577.48        633.53         2.67 o                         
   2   7   2        192.62        168.61         1.02 o                         
   3   7   2        431.66        491.85         2.35 o                         
   4   7   2         20.77         30.61         0.43 o                         
   5   7   2         18.68         19.33         0.46 o                         
   6   7   2         12.50         10.59         0.51 o                         
   7   7   2          4.91          7.43         0.53 o                         
   8   7   2          1.49          1.30         0.47 o                         
   9   7   2        340.78        345.77         3.79 o                         
  10   7   2         12.62          9.91         0.91 o                         
  11   7   2          8.04         11.40         1.03 o                         
 -11   8   2          6.50          6.34         0.93 o                         
 -10   8   2          5.28          6.34         0.76 o                         
  -9   8   2        174.23        172.65         2.61 o                         
  -8   8   2        140.42        143.99         2.13 o                         
  -7   8   2         83.28         81.82         1.46 o                         
  -6   8   2         10.87         12.50         0.57 o                         
  -5   8   2        635.45        619.48         3.78 o                         
  -4   8   2        268.10        240.63         1.40 o                         
  -3   8   2         12.97         15.68         0.31 o                         
  -2   8   2        156.99        162.24         0.95 o                         
  -1   8   2        207.36        236.46         1.22 o                         
   0   8   2          2.30          4.78         0.18 o                         
   1   8   2         31.40         38.91         0.40 o                         
   2   8   2         11.21         12.31         0.28 o                         
   3   8   2         24.07         21.11         0.40 o                         
   4   8   2          0.00          1.27         0.17 o                         
   5   8   2         17.88         11.54         0.47 o                         
   6   8   2          0.03          0.22         0.33 o                         
   7   8   2         80.38         94.62         1.55 o                         
   8   8   2         54.70         55.14         1.35 o                         
   9   8   2         70.31         79.63         1.81 o                         
  10   8   2         66.22         67.07         1.86 o                         
  11   8   2         49.71         43.94         1.97 o                         
 -11   9   2          0.36          1.27         0.95 o                         
 -10   9   2          1.67          0.78         0.65 o                         
  -9   9   2        149.89        167.55         2.63 o                         
  -8   9   2         11.70         14.56         0.90 o                         
  -7   9   2          0.16         -0.09         0.46 o                         
  -6   9   2         10.15         11.29         0.66 o                         
  -5   9   2         11.16         14.13         0.55 o                         
  -4   9   2         32.69         26.33         0.43 o                         
  -3   9   2        144.20        157.96         1.22 o                         
  -2   9   2         69.01         74.70         0.69 o                         
  -1   9   2        872.94        867.23         3.58 o                         
   0   9   2         21.13         14.36         0.27 o                         
   1   9   2         18.48         19.55         0.34 o                         
   2   9   2        375.10        337.68         1.82 o                         
   3   9   2        295.39        297.28         1.89 o                         
   4   9   2        188.81        200.55         1.69 o                         
   5   9   2        221.66        171.57         1.87 o                         
   6   9   2        100.06         74.10         1.49 o                         
   7   9   2         16.04         16.37         0.86 o                         
   8   9   2          0.01          0.16         0.55 o                         
   9   9   2         30.22         34.72         1.40 o                         
  10   9   2          6.43          7.14         0.92 o                         
  11   9   2          1.25          0.59         0.95 o                         
 -11  10   2          1.04          1.15         0.85 o                         
 -10  10   2         31.17         30.61         1.37 o                         
  -9  10   2         64.77         65.12         1.85 o                         
  -8  10   2        150.90        150.48         2.43 o                         
  -7  10   2          8.54          6.49         0.88 o                         
  -6  10   2          0.00          1.07         0.43 o                         
  -5  10   2        139.22        146.31         1.66 o                         
  -4  10   2         34.91         23.48         0.62 o                         
  -3  10   2          9.32         14.56         0.44 o                         
  -2  10   2        194.03        193.69         1.36 o                         
  -1  10   2        274.11        270.08         1.64 o                         
   0  10   2         10.61          8.12         0.26 o                         
   1  10   2         52.38         44.69         0.58 o                         
   2  10   2         41.61         35.30         0.56 o                         
   3  10   2          8.25         11.69         0.44 o                         
   4  10   2        145.87        167.45         1.81 o                         
   5  10   2         40.62         26.28         0.82 o                         
   6  10   2         48.66         39.94         1.11 o                         
   7  10   2         13.72         15.16         0.86 o                         
   8  10   2         24.10         23.58         1.12 o                         
   9  10   2         34.01         32.98         1.32 o                         
  10  10   2          6.75          4.43         0.83 o                         
 -10  11   2          2.41          2.61         0.79 o                         
  -9  11   2          5.14          6.91         0.84 o                         
  -8  11   2        177.65        169.60         2.89 o                         
  -7  11   2          4.57          6.55         0.67 o                         
  -6  11   2        651.44        624.20         4.92 o                         
  -5  11   2        542.08        486.64         3.82 o                         
  -4  11   2        192.15        148.69         1.74 o                         
  -3  11   2         36.77         32.43         0.70 o                         
  -2  11   2          1.90          1.42         0.28 o                         
  -1  11   2         39.02         44.17         0.63 o                         
   0  11   2        305.33        295.20         2.07 o                         
   1  11   2       1575.95       1505.45         8.15 o                         
   2  11   2          0.03          0.59         0.26 o                         
   3  11   2          1.18          0.97         0.34 o                         
   4  11   2         36.07         29.26         0.81 o                         
   5  11   2         11.32          5.99         0.57 o                         
   6  11   2          7.03          8.29         0.69 o                         
   7  11   2         69.87         71.55         1.63 o                         
   8  11   2         97.80        106.04         2.19 o                         
   9  11   2        103.00        103.09         2.22 o                         
  10  11   2         40.50         42.07         1.95 o                         
 -10  12   2          9.69          9.49         1.41 o                         
  -9  12   2         24.82         24.55         1.34 o                         
  -8  12   2         29.82         31.78         1.26 o                         
  -7  12   2         63.16         74.76         1.98 o                         
  -6  12   2         21.96         24.81         0.96 o                         
  -5  12   2         69.89         52.35         1.10 o                         
  -4  12   2        297.41        257.46         2.36 o                         
  -3  12   2         56.24         58.51         0.95 o                         
  -2  12   2         24.66         26.40         0.70 o                         
  -1  12   2        137.10        134.24         1.42 o                         
   0  12   2        199.83        198.92         1.79 o                         
   1  12   2       1820.70       1764.21        10.64 o                         
   2  12   2          7.87          6.60         0.43 o                         
   3  12   2        107.57         98.46         1.37 o                         
   4  12   2         11.88          5.49         0.50 o                         
   5  12   2          0.17          1.12         0.52 o                         
   6  12   2         30.92         26.77         1.07 o                         
   7  12   2         51.71         51.39         1.51 o                         
   8  12   2         24.72         28.94         1.40 o                         
   9  12   2        118.26        125.08         2.73 o                         
  10  12   2          8.78         10.73         1.17 o                         
 -10  13   2          1.05         -0.27         0.86 o                         
  -9  13   2         50.61         60.78         2.26 o                         
  -8  13   2          8.99          9.28         0.88 o                         
  -7  13   2        103.56        118.10         2.61 o                         
  -6  13   2         26.05         27.28         1.08 o                         
  -5  13   2          0.56          0.07         0.47 o                         
  -4  13   2          6.61          2.71         0.51 o                         
  -3  13   2        102.04         93.86         1.38 o                         
  -2  13   2        427.93        420.89         3.52 o                         
  -1  13   2         11.41         10.45         0.69 o                         
   0  13   2       1919.56       1892.14        13.33 o                         
   1  13   2          7.04          6.12         0.53 o                         
   2  13   2          2.98          4.04         0.48 o                         
   3  13   2         20.11         16.01         0.73 o                         
   4  13   2          2.79          5.00         0.62 o                         
   5  13   2          0.59          1.16         0.52 o                         
   6  13   2          6.06          7.72         0.96 o                         
   7  13   2         74.68         71.71         1.76 o                         
   8  13   2        263.32        265.31         3.65 o                         
   9  13   2          3.54          3.63         0.89 o                         
  -9  14   2         12.61         14.75         1.62 o                         
  -8  14   2          0.69          0.95         0.78 o                         
  -7  14   2          0.58          0.36         0.65 o                         
  -6  14   2          5.65          4.68         0.66 o                         
  -5  14   2         82.00         83.04         1.78 o                         
  -4  14   2         69.69         61.28         1.25 o                         
  -3  14   2        186.55        166.92         2.31 o                         
  -2  14   2         46.43         46.21         1.30 o                         
  -1  14   2       1271.94       1213.52         9.54 o                         
   0  14   2         70.50         80.55         1.50 o                         
   1  14   2         45.98         44.52         1.11 o                         
   2  14   2          1.30          0.82         0.50 o                         
   3  14   2         13.44         15.03         0.76 o                         
   4  14   2         20.61         22.68         0.95 o                         
   5  14   2        125.88        119.63         2.41 o                         
   6  14   2          1.42          1.46         0.66 o                         
   7  14   2         58.42         57.36         1.72 o                         
   8  14   2        221.77        212.06         3.48 o                         
   9  14   2          1.62          2.92         1.19 o                         
  -8  15   2         10.44         13.27         1.23 o                         
  -7  15   2         15.53         17.95         1.25 o                         
  -6  15   2          0.29          0.74         0.71 o                         
  -5  15   2         28.88         30.40         1.26 o                         
  -4  15   2          2.59          2.10         0.85 o                         
  -3  15   2          0.01          0.64         0.59 o                         
  -2  15   2         58.97         63.65         1.48 o                         
  -1  15   2          9.35         12.71         1.00 o                         
   0  15   2          0.73          0.67         0.57 o                         
   1  15   2          7.26          6.94         0.65 o                         
   2  15   2         10.20         11.57         0.76 o                         
   3  15   2          5.03          6.46         0.73 o                         
   4  15   2          9.50         10.18         1.00 o                         
   5  15   2         91.15         93.68         2.00 o                         
   6  15   2          0.13         -0.30         0.79 o                         
   7  15   2        194.43        199.20         3.13 o                         
   8  15   2        172.31        168.63         4.03 o                         
  -8  16   2         24.51         24.94         1.77 o                         
  -7  16   2         67.23         67.39         2.60 o                         
  -6  16   2        142.58        148.65         3.42 o                         
  -5  16   2          4.77          4.99         0.99 o                         
  -4  16   2          0.01         -0.44         0.70 o                         
  -3  16   2         17.30         19.62         1.19 o                         
  -2  16   2         37.05         33.49         1.45 o                         
  -1  16   2         35.13         34.63         1.32 o                         
   0  16   2        208.58        206.13         2.80 o                         
   1  16   2         33.55         37.28         1.38 o                         
   2  16   2         15.32         16.34         1.09 o                         
   3  16   2         19.03         19.76         1.33 o                         
   4  16   2        177.10        177.15         2.98 o                         
   5  16   2         36.89         37.98         1.67 o                         
   6  16   2        130.85        133.22         2.84 o                         
   7  16   2        104.18        109.68         2.54 o                         
   8  16   2         14.99         15.32         1.41 o                         
  -7  17   2         40.90         41.73         2.35 o                         
  -6  17   2        357.70        370.45         5.94 o                         
  -5  17   2          1.15          0.87         0.92 o                         
  -4  17   2         67.12         67.30         2.04 o                         
  -3  17   2         85.05         84.06         2.35 o                         
  -2  17   2         32.94         33.63         1.66 o                         
  -1  17   2         22.13         24.20         1.60 o                         
   0  17   2        326.18        315.13         4.14 o                         
   1  17   2          2.35          3.22         0.77 o                         
   2  17   2         53.68         56.39         2.04 o                         
   3  17   2        193.25        197.19         3.68 o                         
   4  17   2         75.07         81.04         2.25 o                         
   5  17   2         39.63         38.52         2.12 o                         
   6  17   2         10.87         13.20         1.22 o                         
   7  17   2          0.96          1.11         1.05 o                         
  -6  18   2         19.43         24.37         2.26 o                         
  -5  18   2          0.11          0.57         0.95 o                         
  -4  18   2          1.70          1.09         0.91 o                         
  -3  18   2          1.44          3.02         0.89 o                         
  -2  18   2          0.01          0.34         0.74 o                         
  -1  18   2          0.05         -0.11         0.70 o                         
   0  18   2          3.82          5.94         0.79 o                         
   1  18   2          7.05          7.98         1.04 o                         
   2  18   2         44.59         42.00         1.78 o                         
   3  18   2         68.07         71.32         2.04 o                         
   4  18   2          0.72          1.34         0.86 o                         
   5  18   2          5.56          5.71         1.04 o                         
   6  18   2         33.00         28.72         1.89 o                         
  -5  19   2         20.30         21.94         1.83 o                         
  -4  19   2          1.08          0.18         0.93 o                         
  -3  19   2         21.31         24.29         1.64 o                         
  -2  19   2        115.91        122.97         2.75 o                         
  -1  19   2          0.86         -0.03         0.87 o                         
   0  19   2          0.95          0.49         0.96 o                         
   1  19   2         29.57         34.58         1.65 o                         
   2  19   2         51.60         48.14         1.93 o                         
   3  19   2          0.18          0.58         0.90 o                         
   4  19   2          0.23          1.18         0.97 o                         
   5  19   2         31.71         29.42         2.09 o                         
  -4  20   2          0.01          0.59         1.22 o                         
  -3  20   2         26.08         23.53         2.89 o                         
  -2  20   2          1.35          0.95         1.00 o                         
  -1  20   2         63.45         67.58         2.05 o                         
   0  20   2          8.89          5.91         1.05 o                         
   1  20   2          9.55          8.37         1.16 o                         
   2  20   2         16.27         20.33         2.52 o                         
   3  20   2          2.12          2.67         1.10 o                         
  -1  21   2          1.29          0.97         1.74 o                         
   0  21   2          0.04         -0.27         1.29 o                         
   1  21   2         42.07         41.46         3.54 o                         
 -11   0   3        273.09        300.05         4.88 o                         
  -9   0   3        154.92        162.03         2.76 o                         
  -7   0   3        131.55        139.09         1.65 o                         
  -5   0   3          9.91         12.20         0.40 o                         
  -1   0   3       2471.63       2248.99        13.43 o                         
   1   0   3         28.35         31.09         0.41 o                         
   3   0   3        136.46        121.69         0.93 o                         
   5   0   3        161.84        149.35         1.39 o                         
   7   0   3        128.96        137.81         2.56 o                         
   9   0   3          3.20          2.06         0.79 o                         
  11   0   3          0.97          0.70         0.99 o                         
 -12   1   3         11.49         12.27         1.03 o                         
 -11   1   3         16.20         18.32         1.05 o                         
 -10   1   3         60.83         61.04         1.47 o                         
  -9   1   3          6.87          8.05         0.60 o                         
  -8   1   3          6.19          4.55         0.47 o                         
  -7   1   3        122.10         98.11         0.94 o                         
  -6   1   3        110.53        113.24         0.93 o                         
  -5   1   3          3.94          8.75         0.27 o                         
  -4   1   3       1932.76       2177.70         9.39 o                         
  -3   1   3        190.39        167.69         0.91 o                         
  -2   1   3         39.87         58.99         0.42 o                         
   0   1   3        139.70        107.35         0.62 o                         
   2   1   3          4.53          3.18         0.14 o                         
   3   1   3        218.81        254.53         1.18 o                         
   4   1   3        533.75        517.57         2.46 o                         
   5   1   3        180.02        174.80         1.03 o                         
   6   1   3         18.91         19.08         0.47 o                         
   7   1   3        620.77        598.41         4.33 o                         
   8   1   3        169.68        166.39         2.09 o                         
   9   1   3          1.87          2.62         0.55 o                         
  10   1   3          0.01         -0.33         0.62 o                         
  11   1   3         21.20         19.46         1.18 o                         
  12   1   3         28.26         25.03         1.39 o                         
 -12   2   3          1.04          0.82         0.74 o                         
 -11   2   3          1.63          2.10         0.65 o                         
 -10   2   3          1.42          1.42         0.58 o                         
  -9   2   3        115.50        104.53         1.64 o                         
  -8   2   3        158.48        125.66         1.46 o                         
  -7   2   3         76.93         83.18         0.88 o                         
  -6   2   3        141.73        166.22         1.18 o                         
  -5   2   3        217.05        214.25         1.25 o                         
  -4   2   3       2458.28       2762.89        11.83 o                         
  -3   2   3       1402.16       1455.63         5.93 o                         
  -2   2   3        988.95       1149.11         5.10 o                         
   2   2   3          0.37          2.24         0.12 o                         
   3   2   3        219.51        246.89         1.22 o                         
   4   2   3         40.78         39.92         0.46 o                         
   5   2   3         27.52         28.23         0.41 o                         
   6   2   3         10.34          9.54         0.38 o                         
   7   2   3         82.76         79.17         1.25 o                         
   8   2   3        224.98        220.30         2.34 o                         
   9   2   3         27.44         30.31         1.12 o                         
  10   2   3         19.43         21.72         1.07 o                         
  11   2   3          0.12          0.33         0.70 o                         
  12   2   3         10.40         10.82         1.19 o                         
 -12   3   3          1.83          0.09         0.87 o                         
 -11   3   3         34.33         34.51         1.24 o                         
 -10   3   3        185.09        169.77         2.39 o                         
  -9   3   3         26.72         28.01         0.96 o                         
  -8   3   3        254.45        229.38         2.14 o                         
  -7   3   3         17.69         12.38         0.54 o                         
  -6   3   3          0.48          1.15         0.20 o                         
  -5   3   3       1055.47       1083.13         4.78 o                         
  -4   3   3        909.73        963.30         4.48 o                         
  -3   3   3        640.88        764.79         3.51 o                         
  -2   3   3        860.09        936.76         3.87 o                         
  -1   3   3       1353.62       1287.97         4.77 o                         
   2   3   3        331.85        336.63         1.55 o                         
   3   3   3       3097.10       3342.76        13.13 o                         
   4   3   3        131.60        157.73         0.91 o                         
   5   3   3         79.89         92.35         0.81 o                         
   6   3   3        426.91        415.06         2.72 o                         
   7   3   3         10.19         11.27         0.61 o                         
   8   3   3         74.46         72.97         1.50 o                         
   9   3   3         19.07         19.15         0.96 o                         
  10   3   3          6.62          7.09         0.74 o                         
  11   3   3         20.07         21.24         1.24 o                         
  12   3   3          9.23         10.25         1.14 o                         
 -12   4   3         25.23         29.02         1.86 o                         
 -11   4   3          2.80          1.61         0.63 o                         
 -10   4   3         37.19         43.87         1.22 o                         
  -9   4   3          1.40          1.43         0.50 o                         
  -8   4   3         10.79         11.40         0.59 o                         
  -7   4   3          1.85          2.20         0.36 o                         
  -6   4   3         28.71         29.79         0.50 o                         
  -5   4   3          2.28          2.34         0.19 o                         
  -4   4   3          0.22          1.75         0.15 o                         
  -3   4   3          3.10          2.61         0.14 o                         
  -2   4   3        949.23       1003.34         4.22 o                         
  -1   4   3         21.01         18.18         0.20 o                         
   0   4   3        393.23        494.60         2.09 o                         
   1   4   3        225.83        296.07         1.28 o                         
   2   4   3        870.42       1023.18         3.92 o                         
   3   4   3       1634.52       1865.05         7.39 o                         
   4   4   3         57.82         62.90         0.54 o                         
   5   4   3       1189.42       1273.11         6.07 o                         
   6   4   3         63.16         72.08         0.89 o                         
   7   4   3         24.16         28.17         0.81 o                         
   8   4   3          0.00         -0.02         0.41 o                         
   9   4   3          7.58          8.74         0.83 o                         
  10   4   3         28.64         30.30         1.19 o                         
  11   4   3         13.74         15.88         1.13 o                         
  12   4   3          7.67          7.45         1.22 o                         
 -12   5   3         12.12         13.70         1.38 o                         
 -11   5   3          3.79          0.96         0.66 o                         
 -10   5   3          1.53          1.12         0.55 o                         
  -9   5   3          0.01          0.83         0.45 o                         
  -8   5   3         57.49         47.55         0.95 o                         
  -7   5   3        264.75        251.94         2.12 o                         
  -6   5   3        329.87        331.49         2.20 o                         
  -5   5   3         38.96         37.55         0.50 o                         
  -4   5   3         20.48         20.30         0.32 o                         
  -3   5   3        743.87        743.77         3.25 o                         
  -2   5   3        860.14        995.38         3.98 o                         
  -1   5   3       1004.08       1126.96         4.32 o                         
   0   5   3       2113.43       2237.80         8.70 o                         
   1   5   3       1333.14       1463.92         5.48 o                         
   2   5   3       1834.23       1976.34         7.35 o                         
   3   5   3        272.14        277.10         1.41 o                         
   4   5   3        666.16        711.30         3.14 o                         
   5   5   3         87.01         98.10         0.89 o                         
   6   5   3         41.83         31.55         0.67 o                         
   7   5   3         61.60         59.20         1.06 o                         
   8   5   3         70.00         64.22         1.25 o                         
   9   5   3          0.14          0.04         0.48 o                         
  10   5   3         88.34         92.84         1.87 o                         
  11   5   3          4.03          5.26         0.87 o                         
 -12   6   3         30.40         30.52         1.60 o                         
 -11   6   3          0.04          0.13         0.75 o                         
 -10   6   3          0.07          0.44         0.53 o                         
  -9   6   3         18.77         23.61         0.96 o                         
  -8   6   3          0.82          1.98         0.45 o                         
  -7   6   3          1.36          2.98         0.33 o                         
  -6   6   3        295.49        282.30         2.15 o                         
  -5   6   3        364.30        349.27         2.18 o                         
  -4   6   3        124.43        142.43         0.93 o                         
  -3   6   3          0.15          0.58         0.12 o                         
  -2   6   3       1230.20       1448.19         5.55 o                         
  -1   6   3       3594.75       3998.94        15.15 o                         
   0   6   3          1.83          0.62         0.12 o                         
   1   6   3        357.97        388.82         1.65 o                         
   2   6   3         69.69         90.08         0.59 o                         
   3   6   3         60.61         71.72         0.54 o                         
   4   6   3         19.71         27.11         0.40 o                         
   5   6   3        214.26        210.83         1.65 o                         
   6   6   3        111.79         93.05         1.13 o                         
   7   6   3         39.04         29.63         0.78 o                         
   8   6   3        118.49        120.31         1.70 o                         
   9   6   3        119.44        110.11         1.90 o                         
  10   6   3         63.52         63.27         1.70 o                         
  11   6   3          0.09          1.70         0.76 o                         
 -11   7   3          0.05          0.22         0.74 o                         
 -10   7   3         36.05         38.98         1.38 o                         
  -9   7   3          8.11          8.31         0.97 o                         
  -8   7   3        126.96        127.80         1.73 o                         
  -7   7   3         33.99         30.37         0.72 o                         
  -6   7   3       1185.20       1162.09         7.75 o                         
  -5   7   3          1.67          1.22         0.23 o                         
  -4   7   3          6.07          6.21         0.26 o                         
  -3   7   3         42.92         43.29         0.40 o                         
  -2   7   3        841.71        910.65         3.74 o                         
  -1   7   3        164.79        223.63         1.17 o                         
   0   7   3         81.70        127.96         0.78 o                         
   1   7   3         69.44         55.85         0.47 o                         
   2   7   3          3.45          3.65         0.18 o                         
   3   7   3          9.27         13.62         0.28 o                         
   4   7   3         91.03         92.41         0.81 o                         
   5   7   3        259.46        242.01         1.93 o                         
   6   7   3          7.21          5.47         0.43 o                         
   7   7   3        261.67        242.23         2.49 o                         
   8   7   3          2.32          2.39         0.56 o                         
   9   7   3         12.87         12.28         0.88 o                         
  10   7   3        107.10        106.10         2.14 o                         
  11   7   3          2.34          1.77         1.00 o                         
 -11   8   3          1.26          0.84         0.73 o                         
 -10   8   3          4.96          4.62         1.04 o                         
  -9   8   3         57.09         61.42         1.52 o                         
  -8   8   3          0.00          1.10         0.59 o                         
  -7   8   3         98.57         97.58         1.33 o                         
  -6   8   3       1669.46       1639.08         9.95 o                         
  -5   8   3        643.86        606.59         3.58 o                         
  -4   8   3        185.00        204.41         1.41 o                         
  -3   8   3         15.91         18.92         0.34 o                         
  -2   8   3          2.48          1.10         0.14 o                         
  -1   8   3       1261.25       1394.83         5.51 o                         
   0   8   3        452.23        458.25         2.12 o                         
   1   8   3          8.54         18.64         0.27 o                         
   2   8   3          0.00          0.10         0.15 o                         
   3   8   3         94.96         65.32         0.66 o                         
   4   8   3         70.62         63.94         0.67 o                         
   5   8   3        129.22        138.53         1.37 o                         
   6   8   3         18.87         15.23         0.59 o                         
   7   8   3         14.51         16.16         0.83 o                         
   8   8   3          6.63          4.81         0.70 o                         
   9   8   3          0.49          0.26         0.63 o                         
  10   8   3         21.98         20.80         1.33 o                         
  11   8   3          1.61          2.17         1.03 o                         
 -11   9   3         21.71         28.06         1.46 o                         
 -10   9   3          4.58          3.62         0.75 o                         
  -9   9   3         22.82         28.27         1.32 o                         
  -8   9   3        188.72        187.15         2.59 o                         
  -7   9   3          7.28          9.28         0.68 o                         
  -6   9   3        347.22        339.41         2.75 o                         
  -5   9   3        819.13        799.18         4.72 o                         
  -4   9   3        100.81         96.93         0.94 o                         
  -3   9   3        479.22        481.71         2.45 o                         
  -2   9   3         40.60         49.18         0.50 o                         
  -1   9   3        819.61        833.95         3.65 o                         
   0   9   3         18.09         23.62         0.35 o                         
   1   9   3         61.96         55.62         0.59 o                         
   2   9   3        111.62        100.77         0.90 o                         
   3   9   3        171.62        168.48         1.51 o                         
   4   9   3         78.45         55.23         0.86 o                         
   5   9   3         12.58         20.85         0.70 o                         
   6   9   3         22.17         15.55         0.80 o                         
   7   9   3         53.84         51.45         1.22 o                         
   8   9   3         12.69         15.28         0.93 o                         
   9   9   3          4.22          4.59         0.77 o                         
  10   9   3         64.12         66.10         1.79 o                         
  11   9   3          0.50         -0.10         0.89 o                         
 -11  10   3         11.10          8.79         1.41 o                         
 -10  10   3         35.81         33.33         1.40 o                         
  -9  10   3        106.42        113.48         2.29 o                         
  -8  10   3         28.78         35.60         1.36 o                         
  -7  10   3        236.56        220.85         2.61 o                         
  -6  10   3        129.82        126.93         1.73 o                         
  -5  10   3        142.87        122.99         1.51 o                         
  -4  10   3        321.09        294.73         2.19 o                         
  -3  10   3          0.75          0.72         0.22 o                         
  -2  10   3         41.56         42.09         0.60 o                         
  -1  10   3          3.65          4.86         0.25 o                         
   0  10   3        131.92        125.09         1.02 o                         
   1  10   3          0.01          1.36         0.21 o                         
   2  10   3        521.55        438.10         2.69 o                         
   3  10   3       1000.97       1006.05         5.73 o                         
   4  10   3        615.15        596.44         4.38 o                         
   5  10   3        205.83        181.96         1.94 o                         
   6  10   3          8.75          5.48         0.60 o                         
   7  10   3         25.21         26.17         1.06 o                         
   8  10   3          0.10         -0.03         0.58 o                         
   9  10   3         52.63         50.25         1.81 o                         
  10  10   3          5.04          3.67         0.91 o                         
 -10  11   3         48.22         50.99         2.10 o                         
  -9  11   3         60.28         53.23         1.60 o                         
  -8  11   3         73.68         73.34         1.61 o                         
  -7  11   3          0.05          0.23         0.49 o                         
  -6  11   3        375.16        359.61         3.42 o                         
  -5  11   3         10.71         15.95         0.70 o                         
  -4  11   3          0.50          0.68         0.34 o                         
  -3  11   3         80.45         75.49         1.04 o                         
  -2  11   3        237.98        232.39         2.08 o                         
  -1  11   3         31.16         27.00         0.53 o                         
   0  11   3       1030.03        980.93         7.01 o                         
   1  11   3        318.66        329.02         2.40 o                         
   2  11   3        298.97        278.73         2.06 o                         
   3  11   3        229.30        257.57         2.46 o                         
   4  11   3          8.07         12.74         0.60 o                         
   5  11   3          6.58          8.54         0.62 o                         
   6  11   3          7.18          5.22         0.65 o                         
   7  11   3          8.68         12.44         1.18 o                         
   8  11   3         29.29         31.84         1.38 o                         
   9  11   3          1.11          1.24         0.77 o                         
  10  11   3         21.29         25.89         1.69 o                         
 -10  12   3          9.85         12.56         1.28 o                         
  -9  12   3         28.36         31.97         1.43 o                         
  -8  12   3         27.31         27.72         1.31 o                         
  -7  12   3          3.31          1.83         0.64 o                         
  -6  12   3         74.65         81.27         1.42 o                         
  -5  12   3         24.98         20.82         0.77 o                         
  -4  12   3         30.87         30.44         0.85 o                         
  -3  12   3        117.90        124.91         1.51 o                         
  -2  12   3         97.40         90.47         1.21 o                         
  -1  12   3        209.33        200.47         1.95 o                         
   0  12   3        485.79        457.13         3.40 o                         
   1  12   3        473.90        468.87         3.42 o                         
   2  12   3          7.78          8.99         0.53 o                         
   3  12   3        149.88        154.52         1.71 o                         
   4  12   3         14.05         17.64         0.73 o                         
   5  12   3        125.96        114.45         1.86 o                         
   6  12   3          0.51          1.35         0.77 o                         
   7  12   3        118.83        117.61         2.17 o                         
   8  12   3       1005.69       1001.99         9.59 o                         
   9  12   3          2.28          2.71         0.88 o                         
  10  12   3         61.13         66.46         2.33 o                         
 -10  13   3         14.75         21.46         2.54 o                         
  -9  13   3          1.41          1.14         0.80 o                         
  -8  13   3          0.87          2.24         0.83 o                         
  -7  13   3         10.97         12.73         0.91 o                         
  -6  13   3          7.30          6.99         0.69 o                         
  -5  13   3          0.34          0.59         0.48 o                         
  -4  13   3        150.01        127.33         1.77 o                         
  -3  13   3          1.27          1.85         0.43 o                         
  -2  13   3         21.88         21.99         0.85 o                         
  -1  13   3          1.19          2.19         0.59 o                         
   0  13   3        161.22        159.86         1.98 o                         
   1  13   3        122.73        114.36         1.47 o                         
   2  13   3          1.33          1.34         0.40 o                         
   3  13   3          2.56          1.55         0.46 o                         
   4  13   3          8.27          7.65         0.63 o                         
   5  13   3          2.88          4.55         0.62 o                         
   6  13   3         24.19         22.42         1.14 o                         
   7  13   3        464.14        456.78         5.36 o                         
   8  13   3          0.02          2.08         0.86 o                         
   9  13   3         34.77         38.95         3.36 o                         
  -9  14   3          1.07          1.42         1.20 o                         
  -8  14   3         70.98         73.25         1.99 o                         
  -7  14   3          2.99          3.69         0.78 o                         
  -6  14   3         45.86         47.66         1.35 o                         
  -5  14   3         63.16         55.66         1.36 o                         
  -4  14   3        107.74        108.90         1.70 o                         
  -3  14   3        326.43        293.62         3.35 o                         
  -2  14   3        279.22        259.51         3.02 o                         
  -1  14   3        336.52        327.05         3.51 o                         
   0  14   3         33.70         28.38         0.98 o                         
   1  14   3         24.00         23.76         0.89 o                         
   2  14   3         30.08         33.63         1.01 o                         
   3  14   3         74.47         81.18         1.40 o                         
   4  14   3          9.71         10.84         0.76 o                         
   5  14   3         14.06         14.03         1.01 o                         
   6  14   3         37.32         41.55         1.44 o                         
   7  14   3         44.44         40.10         1.44 o                         
   8  14   3         43.81         42.27         1.72 o                         
   9  14   3          0.00         -0.50         0.93 o                         
  -8  15   3         73.25         73.99         2.21 o                         
  -7  15   3         13.31         13.30         1.16 o                         
  -6  15   3          7.88          8.37         1.06 o                         
  -5  15   3         12.80         12.89         0.99 o                         
  -4  15   3        122.96        104.76         2.13 o                         
  -3  15   3          0.11          0.76         0.58 o                         
  -2  15   3         42.72         41.94         1.26 o                         
  -1  15   3          0.80          2.87         0.58 o                         
   0  15   3          0.29          0.94         0.48 o                         
   1  15   3        145.64        141.42         1.98 o                         
   2  15   3        106.17        110.68         1.76 o                         
   3  15   3          8.03          8.11         0.87 o                         
   4  15   3         20.85         27.83         1.22 o                         
   5  15   3          4.72          5.55         0.75 o                         
   6  15   3         26.78         24.06         1.29 o                         
   7  15   3         39.05         36.67         1.55 o                         
   8  15   3          1.64          2.05         0.98 o                         
  -8  16   3          6.08         10.98         1.39 o                         
  -7  16   3         15.79         13.69         1.45 o                         
  -6  16   3        297.14        300.70         5.08 o                         
  -5  16   3         10.80          9.59         1.06 o                         
  -4  16   3          7.61          7.99         0.94 o                         
  -3  16   3          0.74          1.91         0.68 o                         
  -2  16   3          0.29          0.31         0.61 o                         
  -1  16   3         40.92         39.18         1.94 o                         
   0  16   3         96.76        102.74         1.96 o                         
   1  16   3        379.44        376.16         4.11 o                         
   2  16   3         32.26         32.60         1.29 o                         
   3  16   3          4.05          4.31         0.83 o                         
   4  16   3          8.72          9.25         1.00 o                         
   5  16   3         28.12         31.11         1.62 o                         
   6  16   3          0.26         -0.77         0.77 o                         
   7  16   3         97.22        104.10         2.94 o                         
  -7  17   3        126.80        130.45         3.36 o                         
  -6  17   3         89.42         93.11         2.79 o                         
  -5  17   3          3.80          2.37         1.01 o                         
  -4  17   3         16.31         14.08         1.25 o                         
  -3  17   3         31.15         32.90         1.52 o                         
  -2  17   3          0.07          0.08         0.70 o                         
  -1  17   3          0.75          1.25         0.87 o                         
   0  17   3         10.95         10.27         0.90 o                         
   1  17   3        215.46        220.03         3.43 o                         
   2  17   3         75.64         76.20         2.05 o                         
   3  17   3        175.00        175.33         3.08 o                         
   4  17   3         23.63         28.94         1.72 o                         
   5  17   3         12.29         15.22         1.30 o                         
   6  17   3         13.26         19.20         1.88 o                         
   7  17   3          1.79          3.38         1.07 o                         
  -6  18   3         93.79         93.06         3.50 o                         
  -5  18   3          1.65          1.88         1.06 o                         
  -4  18   3          0.00         -0.22         0.87 o                         
  -3  18   3          1.14          1.76         1.15 o                         
  -2  18   3          2.88          2.00         0.80 o                         
  -1  18   3          4.85          4.33         0.82 o                         
   0  18   3          5.21          6.15         0.84 o                         
   1  18   3          0.10          1.26         0.87 o                         
   2  18   3         16.07         14.26         1.18 o                         
   3  18   3        131.54        126.87         2.63 o                         
   4  18   3          4.16          6.17         1.00 o                         
   5  18   3         85.34         74.07         2.35 o                         
   6  18   3         38.16         34.61         1.88 o                         
  -5  19   3          0.12          2.50         1.38 o                         
  -4  19   3          0.57         -0.19         0.95 o                         
  -3  19   3         23.20         24.58         1.81 o                         
  -2  19   3          2.31          0.44         1.00 o                         
  -1  19   3         23.35         25.66         1.42 o                         
   0  19   3         21.76         24.58         1.46 o                         
   1  19   3         21.64         20.66         1.41 o                         
   2  19   3          2.29          2.68         0.98 o                         
   3  19   3         65.74         66.73         2.06 o                         
   4  19   3          0.42          1.28         1.66 o                         
   5  19   3         69.00         68.99         2.61 o                         
  -4  20   3          0.02         -0.93         2.05 o                         
  -3  20   3          8.31          9.40         1.55 o                         
  -2  20   3         29.79         31.11         2.14 o                         
  -1  20   3         65.91         67.29         2.64 o                         
   0  20   3         30.79         30.29         1.92 o                         
   1  20   3          0.62          2.47         1.37 o                         
   2  20   3          1.40          0.85         1.11 o                         
   3  20   3         45.58         46.72         2.41 o                         
   0  21   3         31.78         36.54         2.86 o                         
 -12   0   4          0.42         -0.88         1.09 o                         
 -10   0   4          0.32          0.94         0.81 o                         
  -8   0   4          4.61          6.43         0.87 o                         
  -6   0   4        151.04        124.71         1.45 o                         
  -4   0   4       4968.61       5537.12        31.90 o                         
  -2   0   4        298.18        357.18         2.27 o                         
   0   0   4       1171.35       1329.46         7.35 o                         
   2   0   4         14.25         15.90         0.30 o                         
   4   0   4        985.93       1142.18         6.66 o                         
   6   0   4          0.07          0.25         0.34 o                         
   8   0   4        386.58        382.72         8.46 o                         
  10   0   4          0.26          1.21         0.86 o                         
  12   0   4         13.09         11.97         1.67 o                         
 -12   1   4          6.79          6.13         0.88 o                         
 -11   1   4          0.25         -0.44         0.62 o                         
 -10   1   4        267.06        261.76         2.94 o                         
  -9   1   4         12.77         13.46         0.72 o                         
  -8   1   4        758.85        701.75         4.81 o                         
  -7   1   4        475.95        431.00         2.92 o                         
  -6   1   4        490.55        433.27         2.50 o                         
  -5   1   4         72.36         80.13         0.61 o                         
  -4   1   4         58.84         69.54         0.56 o                         
  -3   1   4        537.17        575.59         2.63 o                         
  -2   1   4        973.86       1037.63         4.26 o                         
  -1   1   4        296.42        265.37         1.24 o                         
   0   1   4        598.20        588.62         2.58 o                         
   1   1   4         50.95         56.54         0.42 o                         
   2   1   4         11.57         14.06         0.21 o                         
   3   1   4         59.07         66.33         0.49 o                         
   4   1   4          0.91          0.59         0.12 o                         
   5   1   4          5.13          6.08         0.24 o                         
   6   1   4         48.20         44.01         0.68 o                         
   7   1   4         90.35         92.92         1.35 o                         
   8   1   4        330.96        328.05         3.23 o                         
   9   1   4        442.13        425.59         4.64 o                         
  10   1   4         10.56         11.88         0.95 o                         
  11   1   4          0.44          0.72         0.71 o                         
  12   1   4          1.97          0.85         0.89 o                         
 -12   2   4          0.59         -0.23         0.80 o                         
 -11   2   4          1.02          0.47         0.59 o                         
 -10   2   4         26.41         28.21         1.05 o                         
  -9   2   4         47.25         36.24         1.01 o                         
  -8   2   4        698.92        612.03         4.34 o                         
  -7   2   4        296.60        289.77         2.11 o                         
  -6   2   4        301.24        301.42         1.81 o                         
  -5   2   4        751.76        742.62         3.51 o                         
  -4   2   4        610.78        667.10         3.14 o                         
  -3   2   4         40.92         41.93         0.40 o                         
  -2   2   4         55.86         72.03         0.47 o                         
  -1   2   4        308.22        329.08         1.51 o                         
   0   2   4       3503.38       3742.42        16.36 o                         
   1   2   4       1192.72       1280.77         4.93 o                         
   2   2   4        216.26        253.66         1.21 o                         
   3   2   4        217.21        247.89         1.24 o                         
   4   2   4         54.87         57.15         0.52 o                         
   5   2   4        327.41        350.15         2.00 o                         
   6   2   4          9.71         11.36         0.44 o                         
   7   2   4          4.20          3.20         0.49 o                         
   8   2   4        596.30        591.04         4.92 o                         
   9   2   4        300.82        288.80         3.60 o                         
  10   2   4         65.50         59.04         1.59 o                         
  11   2   4          0.01         -0.69         0.69 o                         
  12   2   4          4.34          4.19         0.95 o                         
 -12   3   4         59.18         60.82         2.09 o                         
 -11   3   4          0.00         -0.01         0.69 o                         
 -10   3   4          2.11          1.95         0.52 o                         
  -9   3   4          0.90          0.76         0.42 o                         
  -8   3   4        242.25        207.22         1.99 o                         
  -7   3   4        488.99        415.32         3.04 o                         
  -6   3   4        150.89        165.33         1.28 o                         
  -5   3   4        578.75        569.89         3.39 o                         
  -4   3   4        364.57        430.42         2.34 o                         
  -3   3   4         49.50         46.32         0.46 o                         
  -2   3   4        856.98        886.40         3.49 o                         
  -1   3   4        394.31        419.54         1.78 o                         
   0   3   4        615.47        685.66         2.73 o                         
   1   3   4       1393.64       1438.19         5.45 o                         
   2   3   4         86.61         92.08         0.57 o                         
   3   3   4        156.00        154.64         0.89 o                         
   4   3   4         76.87         92.84         0.70 o                         
   5   3   4          6.15         10.48         0.37 o                         
   6   3   4          0.04          0.50         0.31 o                         
   7   3   4        224.79        218.67         2.25 o                         
   8   3   4         82.00         82.62         1.38 o                         
   9   3   4          4.02          4.49         0.72 o                         
  10   3   4         46.42         46.33         1.40 o                         
  11   3   4          0.11          0.10         0.71 o                         
  12   3   4          2.99          1.89         1.78 o                         
 -12   4   4        139.40        128.09         2.91 o                         
 -11   4   4         10.95         14.34         0.99 o                         
 -10   4   4          3.95          2.21         0.55 o                         
  -9   4   4          2.10          2.98         0.54 o                         
  -8   4   4         32.79         29.12         0.83 o                         
  -7   4   4          4.08          5.96         0.43 o                         
  -6   4   4          1.58          3.76         0.27 o                         
  -5   4   4         82.78         86.76         0.86 o                         
  -4   4   4         58.85         38.34         0.48 o                         
  -3   4   4        115.74        124.15         0.79 o                         
  -2   4   4         54.94         62.56         0.46 o                         
  -1   4   4        636.64        699.61         2.90 o                         
   0   4   4         32.62         41.28         0.33 o                         
   1   4   4         50.15         63.51         0.45 o                         
   2   4   4         61.39         49.60         0.40 o                         
   3   4   4         32.18         38.89         0.47 o                         
   4   4   4        307.89        313.22         1.58 o                         
   5   4   4          8.76         10.61         0.37 o                         
   6   4   4         69.92         69.35         0.90 o                         
   7   4   4         19.93         20.52         0.76 o                         
   8   4   4          1.15          0.33         0.40 o                         
   9   4   4          8.26          7.51         0.72 o                         
  10   4   4        179.02        178.40         2.48 o                         
  11   4   4         53.80         55.52         1.79 o                         
 -12   5   4        103.67        115.34         3.24 o                         
 -11   5   4         90.31         90.35         1.91 o                         
 -10   5   4         40.77         34.35         1.14 o                         
  -9   5   4         22.58         22.78         0.89 o                         
  -8   5   4         52.27         41.03         0.88 o                         
  -7   5   4         40.73         39.02         0.83 o                         
  -6   5   4        346.56        342.86         2.42 o                         
  -5   5   4        583.79        527.80         3.06 o                         
  -4   5   4        211.24        234.17         1.30 o                         
  -3   5   4        140.62        124.95         0.79 o                         
  -2   5   4        835.85        930.23         3.81 o                         
  -1   5   4         13.16         24.34         0.27 o                         
   0   5   4       1908.69       1998.68         7.51 o                         
   1   5   4        242.03        256.76         1.19 o                         
   2   5   4        927.53        961.96         3.87 o                         
   3   5   4         76.29         65.94         0.55 o                         
   4   5   4         90.19         83.85         0.69 o                         
   5   5   4         55.21         64.70         0.87 o                         
   6   5   4         24.09         20.80         0.60 o                         
   7   5   4        127.66        133.78         1.70 o                         
   8   5   4          8.40          8.89         0.65 o                         
   9   5   4         48.13         49.15         1.37 o                         
  10   5   4          7.57          8.90         0.91 o                         
  11   5   4        110.87        111.29         2.47 o                         
 -12   6   4          5.65          8.35         1.23 o                         
 -11   6   4         30.82         32.34         1.38 o                         
 -10   6   4          4.60          3.12         0.65 o                         
  -9   6   4         39.51         36.72         1.09 o                         
  -8   6   4        405.88        388.64         3.29 o                         
  -7   6   4         95.71         72.87         1.07 o                         
  -6   6   4       2832.03       2659.51        14.56 o                         
  -5   6   4        923.56        887.88         4.82 o                         
  -4   6   4        361.41        359.92         1.86 o                         
  -3   6   4          0.38          0.88         0.14 o                         
  -2   6   4          4.55          7.14         0.20 o                         
  -1   6   4        245.27        232.34         1.16 o                         
   0   6   4          0.01          0.93         0.13 o                         
   1   6   4        836.25        832.67         3.44 o                         
   2   6   4        103.89         95.77         0.78 o                         
   3   6   4        194.38        205.81         1.11 o                         
   4   6   4        118.17        117.74         0.91 o                         
   5   6   4         97.65         76.67         0.90 o                         
   6   6   4        127.93        100.86         1.25 o                         
   7   6   4         47.69         50.49         1.03 o                         
   8   6   4        157.80        140.35         1.88 o                         
   9   6   4          4.32          2.89         0.68 o                         
  10   6   4        172.85        164.74         2.70 o                         
  11   6   4         45.23         46.75         1.71 o                         
 -11   7   4          0.01          0.63         0.79 o                         
 -10   7   4          2.05          2.01         0.68 o                         
  -9   7   4         12.19          8.86         0.74 o                         
  -8   7   4         15.02         17.19         0.76 o                         
  -7   7   4          2.38          5.11         0.42 o                         
  -6   7   4         22.09         16.09         0.59 o                         
  -5   7   4        789.56        777.05         4.29 o                         
  -4   7   4          2.26          2.17         0.21 o                         
  -3   7   4         29.97         31.32         0.35 o                         
  -2   7   4         10.27         13.68         0.25 o                         
  -1   7   4       1602.82       1751.50         7.23 o                         
   0   7   4         45.70         43.54         0.42 o                         
   1   7   4        239.98        231.80         1.22 o                         
   2   7   4        291.30        326.78         1.58 o                         
   3   7   4        362.08        345.73         1.70 o                         
   4   7   4          4.57         10.11         0.34 o                         
   5   7   4          6.67          3.62         0.34 o                         
   6   7   4        140.64         91.09         1.22 o                         
   7   7   4         20.47         15.13         0.70 o                         
   8   7   4          4.02          2.11         0.55 o                         
   9   7   4         70.20         73.34         1.87 o                         
  10   7   4          1.11          1.85         0.75 o                         
  11   7   4          4.48          3.17         0.96 o                         
 -11   8   4          0.12          0.20         0.90 o                         
 -10   8   4          8.80         10.48         1.03 o                         
  -9   8   4          7.59          9.26         0.83 o                         
  -8   8   4          1.79          2.84         0.54 o                         
  -7   8   4        337.01        323.44         2.92 o                         
  -6   8   4        836.60        822.27         5.26 o                         
  -5   8   4         86.37         81.92         0.94 o                         
  -4   8   4          0.53          0.40         0.21 o                         
  -3   8   4          5.02          9.82         0.27 o                         
  -2   8   4        255.46        293.29         1.49 o                         
  -1   8   4       1601.46       1731.68         6.96 o                         
   0   8   4          0.73          2.11         0.16 o                         
   1   8   4        143.57        121.60         0.81 o                         
   2   8   4        231.29        194.27         1.12 o                         
   3   8   4        200.05        179.29         1.19 o                         
   4   8   4          0.53          1.55         0.27 o                         
   5   8   4        103.14        103.95         1.17 o                         
   6   8   4        386.79        334.90         2.82 o                         
   7   8   4         15.01          8.58         0.66 o                         
   8   8   4          1.52         -0.18         0.56 o                         
   9   8   4         83.22        101.00         2.28 o                         
  10   8   4          0.00          1.93         0.74 o                         
  11   8   4         55.20         60.34         2.04 o                         
 -11   9   4          1.16          3.40         1.12 o                         
 -10   9   4          4.51          4.80         0.93 o                         
  -9   9   4          1.85          2.09         0.65 o                         
  -8   9   4          0.26          1.11         0.50 o                         
  -7   9   4          3.18          2.87         0.50 o                         
  -6   9   4       1006.39        955.49         6.03 o                         
  -5   9   4        316.83        300.31         2.32 o                         
  -4   9   4        805.24        745.04         5.46 o                         
  -3   9   4          4.19          4.50         0.25 o                         
  -2   9   4        702.86        702.43         3.43 o                         
  -1   9   4        578.29        587.59         2.93 o                         
   0   9   4          9.37          8.61         0.28 o                         
   1   9   4       1076.62       1003.20         4.58 o                         
   2   9   4       1281.05       1199.01         5.91 o                         
   3   9   4         51.78         51.12         0.75 o                         
   4   9   4         19.53         19.68         0.58 o                         
   5   9   4         38.36         36.37         0.85 o                         
   6   9   4          3.00          2.94         0.51 o                         
   7   9   4         19.79         21.30         0.92 o                         
   8   9   4          8.87          9.79         0.81 o                         
   9   9   4         44.00         48.67         1.51 o                         
  10   9   4          1.52          2.65         0.93 o                         
 -11  10   4          0.00         -0.88         1.26 o                         
 -10  10   4          1.57          0.60         0.90 o                         
  -9  10   4         30.68         34.12         1.64 o                         
  -8  10   4         62.50         63.10         1.52 o                         
  -7  10   4          5.67          6.20         0.61 o                         
  -6  10   4          2.19          3.40         0.48 o                         
  -5  10   4         75.23         74.12         1.19 o                         
  -4  10   4          2.83          3.75         0.36 o                         
  -3  10   4        126.67        120.94         1.09 o                         
  -2  10   4        120.05        105.44         0.83 o                         
  -1  10   4          0.02          0.65         0.21 o                         
   0  10   4        549.78        475.03         2.58 o                         
   1  10   4          0.24          0.32         0.25 o                         
   2  10   4        225.24        184.42         1.52 o                         
   3  10   4       1081.94       1035.34         6.86 o                         
   4  10   4          4.38          3.74         0.43 o                         
   5  10   4          9.56          7.01         0.52 o                         
   6  10   4          0.12          1.29         0.51 o                         
   7  10   4         11.92         11.70         0.94 o                         
   8  10   4          3.67          3.26         0.74 o                         
   9  10   4          8.60         11.72         1.10 o                         
  10  10   4         14.20         13.38         1.49 o                         
 -10  11   4         51.38         56.07         2.22 o                         
  -9  11   4          0.01          0.07         0.68 o                         
  -8  11   4          0.59          0.22         0.58 o                         
  -7  11   4         98.59        106.40         1.82 o                         
  -6  11   4          4.62          2.85         0.47 o                         
  -5  11   4         64.15         56.30         1.06 o                         
  -4  11   4          4.90          6.14         0.49 o                         
  -3  11   4        114.68         97.29         1.29 o                         
  -2  11   4        212.02        206.15         1.86 o                         
  -1  11   4          0.09         -0.02         0.24 o                         
   0  11   4         18.68         16.11         0.47 o                         
   1  11   4        402.61        391.91         2.87 o                         
   2  11   4         19.07         19.43         0.65 o                         
   3  11   4          6.66          3.74         0.43 o                         
   4  11   4         20.96         25.14         0.81 o                         
   5  11   4          0.05          0.40         0.43 o                         
   6  11   4          5.74          6.72         0.71 o                         
   7  11   4          3.40          5.00         0.73 o                         
   8  11   4         75.00         78.50         1.99 o                         
   9  11   4          0.36          2.20         1.03 o                         
  10  11   4          9.72          5.89         1.21 o                         
 -10  12   4         56.99         56.87         2.62 o                         
  -9  12   4         42.72         47.18         1.64 o                         
  -8  12   4        293.38        307.91         3.68 o                         
  -7  12   4         14.77         22.34         1.09 o                         
  -6  12   4         86.63         83.73         1.57 o                         
  -5  12   4         24.67         28.58         0.92 o                         
  -4  12   4        213.33        202.99         2.27 o                         
  -3  12   4         22.57         21.65         0.76 o                         
  -2  12   4         92.27         85.94         1.26 o                         
  -1  12   4        167.02        150.26         1.73 o                         
   0  12   4          2.36          1.78         0.37 o                         
   1  12   4          1.55          0.10         0.37 o                         
   2  12   4        596.79        548.29         4.14 o                         
   3  12   4          9.83          9.12         0.63 o                         
   4  12   4          0.02          0.09         0.39 o                         
   5  12   4         73.22         71.50         1.54 o                         
   6  12   4        120.36        127.32         2.35 o                         
   7  12   4        129.15        126.00         2.40 o                         
   8  12   4         76.55         90.13         2.22 o                         
   9  12   4         16.32         17.71         1.31 o                         
  -9  13   4         59.57         64.51         2.22 o                         
  -8  13   4         94.18        100.03         2.19 o                         
  -7  13   4        165.17        165.15         2.62 o                         
  -6  13   4          0.06         -0.04         0.53 o                         
  -5  13   4          5.25          4.03         0.60 o                         
  -4  13   4          3.64          4.94         0.54 o                         
  -3  13   4        122.52        105.41         2.06 o                         
  -2  13   4         15.60         17.18         0.86 o                         
  -1  13   4         13.79         10.85         0.65 o                         
   0  13   4         53.55         58.56         1.21 o                         
   1  13   4        105.24        109.37         1.46 o                         
   2  13   4        488.42        474.08         3.93 o                         
   3  13   4        251.75        267.31         2.68 o                         
   4  13   4          0.40          0.90         0.47 o                         
   5  13   4         76.10         80.98         1.77 o                         
   6  13   4          4.86          6.90         0.77 o                         
   7  13   4         39.49         43.47         1.57 o                         
   8  13   4        374.45        389.24         4.95 o                         
   9  13   4        182.22        176.20         3.63 o                         
  -9  14   4         16.63         15.32         1.50 o                         
  -8  14   4          0.03          1.26         0.75 o                         
  -7  14   4         20.40         17.25         1.18 o                         
  -6  14   4         78.57         73.22         1.74 o                         
  -5  14   4         11.52         14.78         0.90 o                         
  -4  14   4         70.15         59.59         1.31 o                         
  -3  14   4          7.68         11.48         0.80 o                         
  -2  14   4         20.82         28.86         1.16 o                         
  -1  14   4          1.21          0.52         0.45 o                         
   0  14   4        197.50        199.66         2.34 o                         
   1  14   4          7.76         10.22         0.68 o                         
   2  14   4          4.55          3.63         0.50 o                         
   3  14   4          0.56          1.27         0.48 o                         
   4  14   4          3.34          4.67         0.68 o                         
   5  14   4          1.63          1.10         0.63 o                         
   6  14   4         29.02         28.75         1.27 o                         
   7  14   4          3.29          3.39         0.78 o                         
   8  14   4        148.57        147.66         2.93 o                         
  -8  15   4          5.50          6.62         1.05 o                         
  -7  15   4         19.63         19.21         1.95 o                         
  -6  15   4          6.17          5.85         1.16 o                         
  -5  15   4          5.57          3.75         0.85 o                         
  -4  15   4          8.63          9.65         0.84 o                         
  -3  15   4         99.41         93.64         2.11 o                         
  -2  15   4         51.55         50.04         1.43 o                         
  -1  15   4         25.92         25.54         0.96 o                         
   0  15   4          2.60          2.05         0.54 o                         
   1  15   4        269.99        275.24         2.96 o                         
   2  15   4          5.83          7.49         0.71 o                         
   3  15   4         72.39         73.19         1.79 o                         
   4  15   4        132.43        138.55         2.48 o                         
   5  15   4         33.41         34.82         1.38 o                         
   6  15   4          5.89          5.30         0.82 o                         
   7  15   4        239.65        224.73         3.41 o                         
   8  15   4          4.14          2.70         1.04 o                         
  -8  16   4         18.85         22.54         1.91 o                         
  -7  16   4        100.63        105.92         2.94 o                         
  -6  16   4          3.29          3.88         1.03 o                         
  -5  16   4          9.17          9.73         1.10 o                         
  -4  16   4          1.04          0.07         0.77 o                         
  -3  16   4         24.06         21.71         1.25 o                         
  -2  16   4         16.09         14.82         1.16 o                         
  -1  16   4         16.32         20.41         1.10 o                         
   0  16   4         41.57         42.06         1.23 o                         
   1  16   4        207.11        193.76         2.53 o                         
   2  16   4        131.63        137.89         2.21 o                         
   3  16   4         17.34         21.22         1.34 o                         
   4  16   4         69.91         70.96         1.95 o                         
   5  16   4         36.52         38.85         1.71 o                         
   6  16   4        125.58        125.63         2.66 o                         
   7  16   4          5.34          4.77         1.35 o                         
  -7  17   4          9.64         12.62         1.58 o                         
  -6  17   4         11.47         10.20         1.29 o                         
  -5  17   4          4.96          6.62         1.14 o                         
  -4  17   4         16.46         17.90         1.38 o                         
  -3  17   4          7.81          7.89         1.00 o                         
  -2  17   4          5.49          2.88         0.86 o                         
  -1  17   4        270.45        273.90         3.82 o                         
   0  17   4        111.72        113.10         2.17 o                         
   1  17   4        592.00        580.83         5.72 o                         
   2  17   4        109.05        109.51         2.44 o                         
   3  17   4         34.68         35.80         1.56 o                         
   4  17   4          2.66          1.58         0.86 o                         
   5  17   4          5.66          5.86         0.98 o                         
   6  17   4         31.79         40.60         2.35 o                         
  -6  18   4          7.83          7.26         1.35 o                         
  -5  18   4          0.41         -0.98         0.98 o                         
  -4  18   4         53.76         56.16         2.12 o                         
  -3  18   4          9.91          8.40         1.04 o                         
  -2  18   4          3.05          2.82         0.85 o                         
  -1  18   4          8.15          8.43         0.90 o                         
   0  18   4          0.23          0.53         0.77 o                         
   1  18   4         51.81         52.01         1.65 o                         
   2  18   4          3.30          4.19         0.85 o                         
   3  18   4         12.78         12.72         1.13 o                         
   4  18   4          0.82          0.16         0.89 o                         
   5  18   4         43.50         43.37         2.12 o                         
   6  18   4          6.91          2.76         3.12 o                         
  -5  19   4          0.05         -0.41         1.08 o                         
  -4  19   4         30.49         39.77         3.76 o                         
  -3  19   4          0.95          1.05         0.91 o                         
  -2  19   4          4.58          7.13         1.04 o                         
  -1  19   4          0.38         -0.38         0.79 o                         
   0  19   4         10.43         11.72         1.15 o                         
   1  19   4        127.62        130.82         2.93 o                         
   2  19   4         85.21         81.51         2.25 o                         
   3  19   4         88.24         84.59         2.44 o                         
   4  19   4         38.55         35.42         1.97 o                         
  -3  20   4          1.85          1.14         1.08 o                         
  -2  20   4          7.30          5.38         1.15 o                         
  -1  20   4          0.78          0.92         1.91 o                         
   0  20   4         38.51         37.19         2.31 o                         
   1  20   4          0.02          0.28         1.29 o                         
   2  20   4          5.15         12.18         1.54 o                         
   3  20   4          6.87          5.89         1.39 o                         
 -11   0   5          7.89         10.14         1.18 o                         
  -9   0   5          9.06          8.55         0.89 o                         
  -7   0   5         85.70         94.95         2.49 o                         
  -5   0   5         93.49         95.17         1.06 o                         
  -3   0   5        154.36        133.29         1.03 o                         
  -1   0   5        667.61        665.75         3.65 o                         
   1   0   5       1087.73       1018.11         5.34 o                         
   3   0   5       1228.51       1406.80         8.01 o                         
   5   0   5         37.41         43.43         0.76 o                         
   7   0   5         26.91         26.10         1.30 o                         
   9   0   5        553.33        540.13         7.71 o                         
  11   0   5         18.18         22.90         2.35 o                         
 -12   1   5         32.43         38.65         1.75 o                         
 -11   1   5          0.05          1.11         0.70 o                         
 -10   1   5          3.39          5.32         0.62 o                         
  -9   1   5          7.37          6.47         0.74 o                         
  -8   1   5        115.72         95.93         1.31 o                         
  -7   1   5         19.12         18.80         0.59 o                         
  -6   1   5        221.80        214.64         1.51 o                         
  -5   1   5        286.20        273.03         1.54 o                         
  -4   1   5         87.07         93.77         0.69 o                         
  -3   1   5        907.94        929.63         4.04 o                         
  -2   1   5        391.65        394.92         1.71 o                         
  -1   1   5        493.25        489.79         2.08 o                         
   0   1   5       1301.24       1387.14         5.56 o                         
   1   1   5        235.69        208.04         1.04 o                         
   2   1   5       1690.91       1722.84         6.63 o                         
   3   1   5       1253.90       1309.22         5.30 o                         
   4   1   5       1757.62       1795.09         7.31 o                         
   5   1   5         86.30        102.02         0.80 o                         
   6   1   5         11.21         10.00         0.43 o                         
   7   1   5         10.85         10.59         0.62 o                         
   8   1   5       1071.01       1029.21         7.72 o                         
   9   1   5        229.96        226.11         2.94 o                         
  10   1   5          8.30          9.48         0.86 o                         
  11   1   5          0.41          0.31         0.73 o                         
 -12   2   5         53.87         56.92         2.15 o                         
 -11   2   5          0.19         -0.59         0.59 o                         
 -10   2   5          2.75          4.97         0.62 o                         
  -9   2   5         24.10         30.50         0.95 o                         
  -8   2   5         62.83         53.88         0.97 o                         
  -7   2   5         81.96         68.50         0.86 o                         
  -6   2   5          1.77          3.17         0.24 o                         
  -5   2   5          3.24          3.91         0.22 o                         
  -4   2   5        317.79        346.05         1.84 o                         
  -3   2   5          0.78          1.89         0.13 o                         
  -2   2   5        475.79        507.30         2.32 o                         
  -1   2   5          1.49          3.96         0.13 o                         
   0   2   5        452.19        520.56         2.22 o                         
   1   2   5         88.16         87.45         0.54 o                         
   2   2   5          9.77          8.91         0.21 o                         
   3   2   5         88.68         90.11         0.63 o                         
   4   2   5       1511.49       1659.48         7.07 o                         
   5   2   5          1.11          3.36         0.23 o                         
   6   2   5        136.05        137.70         1.49 o                         
   7   2   5        134.47        142.16         1.74 o                         
   8   2   5        243.64        240.92         2.71 o                         
   9   2   5         17.70         19.47         1.04 o                         
  10   2   5          0.06         -0.13         0.66 o                         
  11   2   5         11.07         10.98         1.02 o                         
 -12   3   5          9.67          9.82         1.05 o                         
 -11   3   5         21.01         26.10         1.16 o                         
 -10   3   5         22.96         30.24         1.07 o                         
  -9   3   5        119.24        115.50         2.24 o                         
  -8   3   5         21.43         11.62         0.56 o                         
  -7   3   5         24.57         17.86         0.84 o                         
  -6   3   5          7.71         11.22         0.49 o                         
  -5   3   5          0.64          4.39         0.29 o                         
  -4   3   5         87.29         74.09         0.65 o                         
  -3   3   5         18.65         12.96         0.26 o                         
  -2   3   5        609.50        662.83         2.65 o                         
  -1   3   5       1666.29       1684.56         6.62 o                         
   0   3   5       4089.70       4309.47        15.59 o                         
   1   3   5        195.95        175.14         0.88 o                         
   2   3   5        170.39        190.52         1.00 o                         
   3   3   5        832.93        829.77         3.43 o                         
   4   3   5          3.42          5.66         0.23 o                         
   5   3   5         53.02         59.70         0.68 o                         
   6   3   5         49.96         41.72         0.79 o                         
   7   3   5         25.74         27.05         0.84 o                         
   8   3   5         79.50         76.44         1.40 o                         
   9   3   5         25.62         26.22         1.16 o                         
  10   3   5         34.15         33.96         1.27 o                         
  11   3   5          9.37         10.54         1.01 o                         
 -12   4   5         15.12         22.13         2.20 o                         
 -11   4   5         68.19         69.15         1.91 o                         
 -10   4   5          6.41          9.42         0.79 o                         
  -9   4   5         20.09         16.93         0.97 o                         
  -8   4   5        227.11        194.23         2.22 o                         
  -7   4   5         53.21         57.59         1.04 o                         
  -6   4   5        272.60        234.53         2.17 o                         
  -5   4   5        206.49        185.52         1.50 o                         
  -4   4   5          0.95          0.91         0.17 o                         
  -3   4   5         70.16         79.01         0.58 o                         
  -2   4   5        303.73        291.93         1.31 o                         
  -1   4   5         71.15         77.05         0.49 o                         
   0   4   5       2129.06       2145.27         8.03 o                         
   1   4   5          0.48          4.88         0.30 o                         
   2   4   5        166.99        222.33         1.16 o                         
   3   4   5       1211.79       1262.92         5.27 o                         
   4   4   5        323.44        340.71         1.84 o                         
   5   4   5          7.65          9.60         0.37 o                         
   6   4   5        144.64        137.25         1.47 o                         
   7   4   5          0.51          1.38         0.38 o                         
   8   4   5        234.55        232.58         2.42 o                         
   9   4   5          0.00          0.71         0.55 o                         
  10   4   5          7.18          4.93         0.73 o                         
  11   4   5         41.24         43.99         1.68 o                         
 -12   5   5         67.88         81.64         2.77 o                         
 -11   5   5          0.49          1.72         0.85 o                         
 -10   5   5         12.12         15.74         1.33 o                         
  -9   5   5         33.19         28.98         1.43 o                         
  -8   5   5         40.37         37.04         1.09 o                         
  -7   5   5         47.63         41.16         0.94 o                         
  -6   5   5       1209.45       1104.09         7.46 o                         
  -5   5   5       1362.58       1212.83         7.21 o                         
  -4   5   5        105.20        110.17         0.80 o                         
  -3   5   5        201.30        207.96         1.19 o                         
  -2   5   5         62.85         61.15         0.52 o                         
  -1   5   5          3.04          4.16         0.18 o                         
   0   5   5          1.42          2.93         0.17 o                         
   1   5   5        207.60        249.38         1.23 o                         
   2   5   5       4181.85       4629.21        17.84 o                         
   3   5   5        317.54        400.98         1.92 o                         
   4   5   5        336.85        356.20         2.00 o                         
   5   5   5         23.23         21.59         0.52 o                         
   6   5   5         21.95         19.56         0.65 o                         
   7   5   5          0.10         -0.14         0.38 o                         
   8   5   5          9.22         13.22         0.79 o                         
   9   5   5          9.58         10.10         1.13 o                         
  10   5   5        106.33        105.36         2.13 o                         
  11   5   5         33.70         35.76         1.69 o                         
 -12   6   5        151.68        154.71         3.51 o                         
 -11   6   5         42.05         44.16         1.88 o                         
 -10   6   5         37.96         39.20         1.57 o                         
  -9   6   5         26.72         27.83         1.22 o                         
  -8   6   5          1.85          2.07         0.47 o                         
  -7   6   5        246.94        224.50         2.59 o                         
  -6   6   5       1167.12       1107.62         9.12 o                         
  -5   6   5          0.10          0.86         0.24 o                         
  -4   6   5         28.02         26.73         0.42 o                         
  -3   6   5        120.30        108.59         0.73 o                         
  -2   6   5         34.64         39.04         0.39 o                         
  -1   6   5          0.17          0.86         0.13 o                         
   0   6   5         35.34         28.91         0.34 o                         
   1   6   5         65.82         50.03         0.44 o                         
   2   6   5       1454.90       1594.88         6.18 o                         
   3   6   5        128.07        127.12         0.81 o                         
   4   6   5        276.28        288.03         1.76 o                         
   5   6   5         57.91         72.54         0.86 o                         
   6   6   5          7.95          3.11         0.40 o                         
   7   6   5        155.91        140.18         1.81 o                         
   8   6   5         75.09         77.53         1.41 o                         
   9   6   5         74.79         78.73         1.91 o                         
  10   6   5         87.10         91.62         2.03 o                         
  11   6   5          0.42          0.19         0.87 o                         
 -11   7   5         11.29         18.59         1.73 o                         
 -10   7   5          4.47          6.38         0.96 o                         
  -9   7   5         25.64         20.74         1.28 o                         
  -8   7   5          6.54          9.54         0.71 o                         
  -7   7   5         14.05         14.15         0.67 o                         
  -6   7   5        353.46        319.16         2.62 o                         
  -5   7   5          0.59          1.88         0.28 o                         
  -4   7   5         47.08         42.26         0.62 o                         
  -3   7   5         21.43         14.10         0.29 o                         
  -2   7   5          4.71          4.93         0.26 o                         
  -1   7   5          5.30          8.97         0.24 o                         
   0   7   5        731.47        759.30         3.27 o                         
   1   7   5         30.66         13.79         0.29 o                         
   2   7   5         28.37         39.58         0.43 o                         
   3   7   5        112.39         93.77         0.79 o                         
   4   7   5        385.19        380.25         2.52 o                         
   5   7   5          0.82          2.49         0.35 o                         
   6   7   5        781.77        706.72         4.93 o                         
   7   7   5         72.30         82.53         1.33 o                         
   8   7   5          1.73          2.30         0.69 o                         
   9   7   5         52.95         50.11         1.62 o                         
  10   7   5         51.12         55.55         1.69 o                         
  11   7   5         18.95         16.68         1.18 o                         
 -11   8   5         20.47         26.80         2.24 o                         
 -10   8   5          4.08          6.49         1.02 o                         
  -9   8   5         22.68         26.78         1.48 o                         
  -8   8   5          9.65         12.52         1.10 o                         
  -7   8   5         26.76         32.40         0.72 o                         
  -6   8   5          2.67          1.93         0.33 o                         
  -5   8   5        387.56        364.46         2.71 o                         
  -4   8   5        444.89        418.88         2.46 o                         
  -3   8   5        100.02         97.32         0.78 o                         
  -2   8   5        587.08        635.60         2.98 o                         
  -1   8   5          4.18          5.46         0.22 o                         
   0   8   5        734.82        746.94         3.22 o                         
   1   8   5        434.36        372.51         1.86 o                         
   2   8   5        489.21        466.82         2.37 o                         
   3   8   5        123.22        106.40         0.97 o                         
   4   8   5          4.57          9.42         0.41 o                         
   5   8   5          3.40          4.99         0.51 o                         
   6   8   5         24.90         36.58         0.99 o                         
   7   8   5        148.64        137.98         2.07 o                         
   8   8   5         87.64         87.23         1.73 o                         
   9   8   5         12.77         12.48         0.99 o                         
  10   8   5         63.93         63.45         1.89 o                         
  11   8   5         45.99         41.84         5.70 o                         
 -11   9   5          3.31          3.54         1.28 o                         
 -10   9   5          3.05          2.67         0.98 o                         
  -9   9   5         20.10         18.48         1.33 o                         
  -8   9   5          0.20          0.37         0.47 o                         
  -7   9   5          3.91          4.29         0.47 o                         
  -6   9   5         63.30         64.41         1.01 o                         
  -5   9   5         98.52         98.45         1.30 o                         
  -4   9   5        364.97        335.14         3.02 o                         
  -3   9   5         79.51         81.86         0.82 o                         
  -2   9   5        131.23        130.48         1.01 o                         
  -1   9   5          2.17          7.06         0.31 o                         
   0   9   5        185.45        171.81         1.27 o                         
   1   9   5        640.63        598.51         3.06 o                         
   2   9   5       1720.57       1576.11         8.45 o                         
   3   9   5         25.38         29.12         0.63 o                         
   4   9   5         62.13         52.07         0.91 o                         
   5   9   5         66.69         87.08         1.60 o                         
   6   9   5          5.94          5.20         0.55 o                         
   7   9   5         25.40         28.17         1.11 o                         
   8   9   5          4.25          4.66         0.72 o                         
   9   9   5         81.35         84.07         2.20 o                         
  10   9   5          2.71          2.25         0.86 o                         
 -11  10   5          0.48         -0.81         1.26 o                         
 -10  10   5         13.12         14.37         1.29 o                         
  -9  10   5          6.56         11.48         1.22 o                         
  -8  10   5         62.84         67.72         1.60 o                         
  -7  10   5          7.95          7.39         0.65 o                         
  -6  10   5          3.66          3.38         0.45 o                         
  -5  10   5        124.96        114.59         1.42 o                         
  -4  10   5         14.43         11.90         0.57 o                         
  -3  10   5         46.38         30.84         0.56 o                         
  -2  10   5         29.35         29.61         0.53 o                         
  -1  10   5          5.16          4.16         0.30 o                         
   0  10   5          3.15          6.43         0.32 o                         
   1  10   5        905.22        906.53         4.97 o                         
   2  10   5       1093.32       1002.78         6.25 o                         
   3  10   5          2.76          1.95         0.41 o                         
   4  10   5         21.57         12.24         0.67 o                         
   5  10   5         79.06         65.55         1.23 o                         
   6  10   5          7.33         11.90         0.82 o                         
   7  10   5         19.14         18.05         1.12 o                         
   8  10   5         30.03         33.06         1.42 o                         
   9  10   5         24.13         25.39         1.52 o                         
  10  10   5         67.34         62.35         2.56 o                         
 -10  11   5         14.28         14.90         1.38 o                         
  -9  11   5         47.76         47.65         1.90 o                         
  -8  11   5        160.03        161.76         2.50 o                         
  -7  11   5         22.37         23.99         1.15 o                         
  -6  11   5          0.81          2.61         0.50 o                         
  -5  11   5         95.19         98.88         1.46 o                         
  -4  11   5         11.00          9.24         0.62 o                         
  -3  11   5          1.13         -0.05         0.34 o                         
  -2  11   5         72.82         49.35         0.81 o                         
  -1  11   5        249.06        253.00         2.00 o                         
   0  11   5        214.73        191.12         1.56 o                         
   1  11   5        375.54        357.83         2.80 o                         
   2  11   5         20.72         19.47         0.68 o                         
   3  11   5          0.96          0.94         0.39 o                         
   4  11   5          0.77          0.12         0.40 o                         
   5  11   5         19.79         18.07         0.85 o                         
   6  11   5          0.96          1.45         0.61 o                         
   7  11   5          5.93          6.14         0.86 o                         
   8  11   5         15.26         15.11         1.46 o                         
   9  11   5          3.54          5.19         0.98 o                         
  10  11   5          2.42          3.30         1.25 o                         
 -10  12   5          0.12         -1.27         1.27 o                         
  -9  12   5          8.32         11.29         1.00 o                         
  -8  12   5        114.35        118.36         2.19 o                         
  -7  12   5        136.43        137.09         2.35 o                         
  -6  12   5         83.33         79.49         1.63 o                         
  -5  12   5        123.65        122.15         1.74 o                         
  -4  12   5        129.08        126.14         1.73 o                         
  -3  12   5          7.88         12.86         0.68 o                         
  -2  12   5        347.63        284.83         2.54 o                         
  -1  12   5          8.85          8.06         0.50 o                         
   0  12   5        678.31        623.89         4.44 o                         
   1  12   5         37.18         37.32         0.87 o                         
   2  12   5        335.12        316.00         2.78 o                         
   3  12   5          0.00          1.20         0.42 o                         
   4  12   5         14.14         14.30         0.74 o                         
   5  12   5          0.79         -0.06         0.54 o                         
   6  12   5          0.00          0.73         0.72 o                         
   7  12   5          0.28          0.34         0.68 o                         
   8  12   5         27.06         28.84         1.54 o                         
   9  12   5         99.74         94.70         2.64 o                         
  -9  13   5         16.80         18.19         1.23 o                         
  -8  13   5          3.27          4.01         0.75 o                         
  -7  13   5        293.84        297.15         3.94 o                         
  -6  13   5         20.86         24.25         1.12 o                         
  -5  13   5        250.62        241.91         2.80 o                         
  -4  13   5          5.20          2.38         0.49 o                         
  -3  13   5        143.13        131.14         1.85 o                         
  -2  13   5         22.50         18.80         0.78 o                         
  -1  13   5          5.99          5.10         0.53 o                         
   0  13   5        311.75        305.94         3.02 o                         
   1  13   5          6.27          6.29         0.53 o                         
   2  13   5         25.07         25.09         0.81 o                         
   3  13   5          0.34          0.75         0.45 o                         
   4  13   5         53.62         53.07         1.21 o                         
   5  13   5          0.00          0.32         0.55 o                         
   6  13   5          3.26          3.44         0.75 o                         
   7  13   5         26.96         27.59         1.39 o                         
   8  13   5        130.44        134.39         2.90 o                         
   9  13   5         52.78         52.93         1.95 o                         
  -9  14   5          2.70          2.66         1.52 o                         
  -8  14   5          1.11          2.27         0.77 o                         
  -7  14   5          2.60          3.61         0.85 o                         
  -6  14   5          9.14         14.76         1.05 o                         
  -5  14   5         28.94         30.30         1.16 o                         
  -4  14   5        216.84        192.60         2.61 o                         
  -3  14   5        215.75        187.30         2.52 o                         
  -2  14   5         58.63         59.54         1.37 o                         
  -1  14   5         80.22         85.25         1.48 o                         
   0  14   5          5.26          5.39         0.59 o                         
   1  14   5         29.15         26.81         0.95 o                         
   2  14   5         12.09         11.85         0.84 o                         
   3  14   5         14.17         14.30         0.78 o                         
   4  14   5          9.05         11.81         0.82 o                         
   5  14   5        113.36        124.13         2.17 o                         
   6  14   5          3.20          3.86         0.77 o                         
   7  14   5         40.18         44.08         1.62 o                         
   8  14   5          2.04          3.19         1.00 o                         
  -8  15   5         17.17         18.68         2.07 o                         
  -7  15   5          9.82         12.59         1.71 o                         
  -6  15   5          0.31          0.44         0.72 o                         
  -5  15   5        100.04         92.13         2.26 o                         
  -4  15   5         89.86         86.41         1.95 o                         
  -3  15   5         45.13         39.43         1.54 o                         
  -2  15   5         23.64         20.64         1.04 o                         
  -1  15   5         49.76         47.01         1.21 o                         
   0  15   5         70.71         66.19         1.40 o                         
   1  15   5        142.25        150.10         2.30 o                         
   2  15   5          3.01          3.65         0.78 o                         
   3  15   5         35.67         33.31         1.32 o                         
   4  15   5         91.04         98.81         2.01 o                         
   5  15   5        112.12        117.83         2.33 o                         
   6  15   5          7.95          9.50         1.20 o                         
   7  15   5         50.92         48.06         1.71 o                         
   8  15   5         68.39         65.30         2.58 o                         
  -8  16   5         32.71         38.54         3.08 o                         
  -7  16   5        102.54        102.02         2.89 o                         
  -6  16   5         45.98         51.70         2.06 o                         
  -5  16   5         17.03         18.92         1.36 o                         
  -4  16   5         12.79         13.79         1.16 o                         
  -3  16   5          0.22          0.41         0.62 o                         
  -2  16   5         42.22         44.60         1.91 o                         
  -1  16   5         28.66         29.74         1.23 o                         
   0  16   5        364.73        357.54         3.74 o                         
   1  16   5        288.76        284.09         3.30 o                         
   2  16   5         17.01         18.84         1.04 o                         
   3  16   5         88.88         86.74         2.02 o                         
   4  16   5        112.96        117.22         2.47 o                         
   5  16   5          0.81         -0.07         0.77 o                         
   6  16   5        170.84        161.07         3.01 o                         
   7  16   5          1.39          2.92         1.29 o                         
  -7  17   5         60.39         61.81         2.49 o                         
  -6  17   5         17.78         20.19         1.71 o                         
  -5  17   5         21.13         22.65         1.53 o                         
  -4  17   5          0.00         -0.00         0.77 o                         
  -3  17   5          2.82          4.20         0.82 o                         
  -2  17   5          2.25          2.27         0.78 o                         
  -1  17   5        306.68        320.46         4.52 o                         
   0  17   5         63.29         63.57         1.63 o                         
   1  17   5          0.08          1.72         0.77 o                         
   2  17   5         90.45         96.59         2.41 o                         
   3  17   5         35.40         33.30         1.55 o                         
   4  17   5          1.15          0.41         0.87 o                         
   5  17   5         63.56         53.95         2.02 o                         
   6  17   5          3.02          3.47         1.14 o                         
  -6  18   5          9.92          7.27         1.30 o                         
  -5  18   5         20.84         21.56         2.26 o                         
  -4  18   5          0.53          1.46         0.90 o                         
  -3  18   5          3.02          3.15         0.87 o                         
  -2  18   5          1.35          1.69         0.79 o                         
  -1  18   5          5.43          3.97         0.88 o                         
   0  18   5         10.04          8.71         1.06 o                         
   1  18   5        173.13        162.66         2.75 o                         
   2  18   5         47.26         53.35         1.76 o                         
   3  18   5         25.35         25.83         1.51 o                         
   4  18   5        102.15        101.24         2.69 o                         
   5  18   5          3.10          2.57         1.27 o                         
  -5  19   5        289.78        301.16         5.48 o                         
  -4  19   5         47.70         47.74         2.56 o                         
  -3  19   5          7.55          8.33         1.10 o                         
  -2  19   5         34.08         28.89         1.57 o                         
  -1  19   5          6.01          4.87         0.97 o                         
   0  19   5         57.87         58.51         2.09 o                         
   1  19   5         31.22         39.15         1.99 o                         
   2  19   5          7.35          3.99         1.19 o                         
   3  19   5          9.57          7.88         2.96 o                         
   4  19   5          1.72         -0.62         1.11 o                         
  -3  20   5          2.98          2.72         1.37 o                         
  -2  20   5         12.23         10.52         1.67 o                         
  -1  20   5         15.77         15.23         1.64 o                         
   0  20   5          8.53          6.24         1.47 o                         
   1  20   5         23.04         17.33         1.79 o                         
   2  20   5         19.24         24.35         2.22 o                         
 -12   0   6         71.30         64.37         3.01 o                         
 -10   0   6        169.29        153.52         2.83 o                         
  -8   0   6        313.63        270.61         3.59 o                         
  -6   0   6         19.15          6.15         0.42 o                         
  -4   0   6        330.04        316.24         2.19 o                         
  -2   0   6       1762.45       1822.56        10.40 o                         
   0   0   6         60.31         82.49         0.76 o                         
   2   0   6        173.54        167.95         1.29 o                         
   4   0   6        704.32        702.24         4.38 o                         
   6   0   6          6.21         10.46         0.74 o                         
   8   0   6        244.86        247.09         4.06 o                         
  10   0   6          0.02         -0.29         0.94 o                         
 -12   1   6          0.26         -0.87         0.87 o                         
 -11   1   6          2.32          3.32         0.80 o                         
 -10   1   6         91.14         85.92         1.59 o                         
  -9   1   6          4.83          4.29         0.56 o                         
  -8   1   6        157.29        161.41         1.70 o                         
  -7   1   6        391.49        313.88         2.43 o                         
  -6   1   6        156.22        157.44         1.25 o                         
  -5   1   6         74.82         92.05         0.73 o                         
  -4   1   6        285.39        307.93         1.57 o                         
  -3   1   6       1382.72       1528.38         6.28 o                         
  -2   1   6        185.02        248.43         1.28 o                         
  -1   1   6       1098.65       1181.58         4.74 o                         
   0   1   6        160.60        193.90         0.97 o                         
   1   1   6         31.79         35.71         0.34 o                         
   2   1   6        180.69        220.91         1.13 o                         
   3   1   6        276.73        308.84         1.51 o                         
   4   1   6        475.69        509.42         2.93 o                         
   5   1   6         90.13         89.18         0.88 o                         
   6   1   6        196.00        192.05         1.95 o                         
   7   1   6        127.52        121.47         1.81 o                         
   8   1   6        259.62        255.82         2.94 o                         
   9   1   6         28.33         28.41         1.24 o                         
  10   1   6          1.35          0.64         0.66 o                         
  11   1   6         16.67         17.33         1.34 o                         
 -12   2   6         36.82         37.72         2.33 o                         
 -11   2   6         44.27         52.55         1.45 o                         
 -10   2   6         93.40        102.37         1.92 o                         
  -9   2   6         15.83         15.32         0.77 o                         
  -8   2   6         11.34         13.52         0.57 o                         
  -7   2   6         11.11          7.13         0.39 o                         
  -6   2   6         24.54         18.56         0.46 o                         
  -5   2   6        193.06        200.19         1.37 o                         
  -4   2   6        209.94        192.38         1.09 o                         
  -3   2   6       1859.67       2064.57         8.23 o                         
  -2   2   6       1276.14       1281.73         5.57 o                         
  -1   2   6        524.55        529.60         2.24 o                         
   0   2   6        292.39        275.55         1.32 o                         
   1   2   6         90.10        110.18         0.66 o                         
   2   2   6          7.18          5.81         0.20 o                         
   3   2   6        983.65       1027.23         4.23 o                         
   4   2   6         87.21        108.60         0.79 o                         
   5   2   6        104.29         96.14         0.96 o                         
   6   2   6          0.41          0.44         0.32 o                         
   7   2   6          1.55          2.26         0.46 o                         
   8   2   6         36.62         36.19         1.11 o                         
   9   2   6         37.92         39.59         1.29 o                         
  10   2   6         14.15         14.94         0.98 o                         
  11   2   6         29.04         27.83         1.45 o                         
 -12   3   6         11.87         12.68         1.76 o                         
 -11   3   6          0.33          1.34         0.84 o                         
 -10   3   6         52.37         57.12         2.18 o                         
  -9   3   6         31.01         33.39         1.10 o                         
  -8   3   6         32.80         36.03         0.97 o                         
  -7   3   6         45.66         33.60         0.90 o                         
  -6   3   6        122.15        105.06         1.25 o                         
  -5   3   6        117.04        120.40         1.10 o                         
  -4   3   6         49.95         58.51         0.58 o                         
  -3   3   6       2494.33       2741.66        11.37 o                         
  -2   3   6          2.37          0.51         0.13 o                         
  -1   3   6       1837.58       2064.68         8.09 o                         
   0   3   6       2784.31       3163.14        12.06 o                         
   1   3   6          6.43          6.71         0.19 o                         
   2   3   6       1463.64       1589.55         6.11 o                         
   3   3   6         69.65         81.20         0.62 o                         
   4   3   6          1.29          3.13         0.22 o                         
   5   3   6          1.81          1.77         0.25 o                         
   6   3   6          1.44          1.62         0.34 o                         
   7   3   6        186.94        181.51         2.00 o                         
   8   3   6          0.74          1.48         0.51 o                         
   9   3   6         53.57         55.20         1.52 o                         
  10   3   6          6.15          5.91         0.79 o                         
  11   3   6         19.66         23.28         1.45 o                         
 -12   4   6          7.60          7.93         1.38 o                         
 -11   4   6          5.04          3.86         1.45 o                         
 -10   4   6         22.60         22.24         1.29 o                         
  -9   4   6          6.08          7.13         0.86 o                         
  -8   4   6         71.53         72.74         1.37 o                         
  -7   4   6         14.43         19.46         0.84 o                         
  -6   4   6        184.31        180.20         2.47 o                         
  -5   4   6        330.14        328.20         2.28 o                         
  -4   4   6         75.57         83.59         0.76 o                         
  -3   4   6        250.05        233.75         1.28 o                         
  -2   4   6         69.60         73.94         0.56 o                         
  -1   4   6       2681.84       3029.23        11.92 o                         
   0   4   6         61.49         89.47         0.61 o                         
   1   4   6       5043.96       5249.44        19.29 o                         
   2   4   6       8177.46       8643.82        40.97 o                         
   3   4   6         13.42         10.32         0.27 o                         
   4   4   6        240.76        260.43         1.58 o                         
   5   4   6         40.26         37.50         0.61 o                         
   6   4   6          0.09          0.47         0.34 o                         
   7   4   6         84.17         79.84         1.29 o                         
   8   4   6        131.17        121.71         1.79 o                         
   9   4   6        149.40        152.53         2.29 o                         
  10   4   6          0.08          1.34         0.69 o                         
  11   4   6          4.06          3.81         1.43 o                         
 -12   5   6        174.76        181.43         3.84 o                         
 -11   5   6         47.08         44.37         1.73 o                         
 -10   5   6          0.41          1.26         0.73 o                         
  -9   5   6          4.02          4.94         0.82 o                         
  -8   5   6         18.51         16.94         0.85 o                         
  -7   5   6        130.02        119.89         1.78 o                         
  -6   5   6        363.60        327.92         3.79 o                         
  -5   5   6       1441.14       1345.20         7.94 o                         
  -4   5   6        592.84        575.30         2.97 o                         
  -3   5   6        104.27         89.03         0.66 o                         
  -2   5   6          1.18          0.96         0.12 o                         
  -1   5   6        210.85        232.07         1.21 o                         
   0   5   6       2052.83       2303.40         8.67 o                         
   1   5   6       4323.03       4752.23        18.84 o                         
   2   5   6       5095.26       5537.70        20.69 o                         
   3   5   6        190.06        193.97         1.18 o                         
   4   5   6         15.18         18.66         0.42 o                         
   5   5   6        124.63        123.35         1.17 o                         
   6   5   6         42.58         43.41         0.92 o                         
   7   5   6          1.71          2.56         0.45 o                         
   8   5   6         44.22         43.57         1.11 o                         
   9   5   6         13.15         12.75         0.90 o                         
  10   5   6         28.95         30.86         1.39 o                         
  11   5   6          3.07          3.31         1.00 o                         
 -11   6   6          0.11         -0.80         0.80 o                         
 -10   6   6         26.43         22.68         1.36 o                         
  -9   6   6        115.77        119.31         2.24 o                         
  -8   6   6         16.28         17.98         0.89 o                         
  -7   6   6         92.14         90.66         1.55 o                         
  -6   6   6        507.65        482.35         4.55 o                         
  -5   6   6       1818.80       1736.55        10.19 o                         
  -4   6   6        123.22        103.28         0.94 o                         
  -3   6   6         23.43         30.46         0.39 o                         
  -2   6   6        174.41        177.29         1.04 o                         
  -1   6   6          0.18          0.34         0.13 o                         
   0   6   6         27.86         15.17         0.29 o                         
   1   6   6        852.22        997.24         4.32 o                         
   2   6   6        443.15        429.61         1.96 o                         
   3   6   6         17.29         12.61         0.33 o                         
   4   6   6          0.00          0.87         0.25 o                         
   5   6   6        246.01        248.99         2.06 o                         
   6   6   6        213.76        207.24         2.03 o                         
   7   6   6          0.04          0.71         0.41 o                         
   8   6   6          0.12          0.93         0.52 o                         
   9   6   6          5.48          6.21         0.87 o                         
  10   6   6         23.55         25.61         1.40 o                         
  11   6   6          2.89          2.83         0.87 o                         
 -11   7   6          0.69          1.33         0.89 o                         
 -10   7   6         15.01         19.40         1.43 o                         
  -9   7   6         29.87         32.48         1.68 o                         
  -8   7   6         40.49         38.22         1.14 o                         
  -7   7   6         16.11         14.31         0.79 o                         
  -6   7   6          1.65          1.08         0.46 o                         
  -5   7   6        778.27        784.81         5.39 o                         
  -4   7   6        356.45        327.91         2.10 o                         
  -3   7   6         16.16         10.24         0.29 o                         
  -2   7   6         77.41         85.62         0.68 o                         
  -1   7   6        193.47        197.59         1.10 o                         
   0   7   6        156.99        150.57         0.91 o                         
   1   7   6        647.17        642.85         2.84 o                         
   2   7   6        378.60        378.00         2.02 o                         
   3   7   6        696.27        674.95         3.39 o                         
   4   7   6        142.40        140.52         1.42 o                         
   5   7   6        450.41        424.95         3.30 o                         
   6   7   6         42.55         55.54         1.02 o                         
   7   7   6         66.17         61.20         1.24 o                         
   8   7   6         25.06         25.10         1.12 o                         
   9   7   6          1.12          1.03         0.71 o                         
  10   7   6         18.34         20.03         1.24 o                         
  11   7   6         21.64         22.39         3.34 o                         
 -11   8   6          8.58         13.98         1.66 o                         
 -10   8   6         24.47         28.47         1.66 o                         
  -9   8   6        111.98        116.87         2.66 o                         
  -8   8   6         38.23         32.52         1.30 o                         
  -7   8   6        119.67        119.53         1.89 o                         
  -6   8   6        170.67        147.55         1.64 o                         
  -5   8   6       1650.03       1583.71         9.62 o                         
  -4   8   6         88.44         88.51         0.93 o                         
  -3   8   6        534.90        493.48         3.03 o                         
  -2   8   6        110.12        120.48         1.08 o                         
  -1   8   6          9.95          9.18         0.31 o                         
   0   8   6          4.04          8.06         0.29 o                         
   1   8   6        389.82        427.87         2.34 o                         
   2   8   6          1.51          1.19         0.24 o                         
   3   8   6         95.58         60.69         0.76 o                         
   4   8   6          3.71          5.49         0.42 o                         
   5   8   6         83.53         69.36         1.04 o                         
   6   8   6          2.29          3.93         0.51 o                         
   7   8   6          7.91          7.62         0.72 o                         
   8   8   6         20.58         18.75         1.05 o                         
   9   8   6          3.65          3.60         0.83 o                         
  10   8   6          7.54          9.03         1.05 o                         
 -11   9   6         25.78         25.31         1.85 o                         
 -10   9   6          2.89          1.56         0.95 o                         
  -9   9   6          6.49         10.61         0.99 o                         
  -8   9   6         11.73         14.56         1.14 o                         
  -7   9   6          9.84         10.71         0.78 o                         
  -6   9   6          1.69          2.01         0.43 o                         
  -5   9   6        129.52        111.40         1.32 o                         
  -4   9   6        579.14        550.47         3.73 o                         
  -3   9   6         11.60          9.51         0.36 o                         
  -2   9   6        100.57         90.90         0.95 o                         
  -1   9   6        195.38        187.61         1.36 o                         
   0   9   6         80.77         91.02         0.86 o                         
   1   9   6        824.45        814.62         4.39 o                         
   2   9   6        521.29        516.84         3.31 o                         
   3   9   6        388.37        357.72         2.51 o                         
   4   9   6         22.09         21.64         0.64 o                         
   5   9   6          2.98          2.55         0.55 o                         
   6   9   6         29.97         29.66         0.97 o                         
   7   9   6         28.62         28.51         1.30 o                         
   8   9   6          6.17          6.86         0.80 o                         
   9   9   6        148.30        144.39         2.86 o                         
  10   9   6         61.98         56.39         2.97 o                         
 -10  10   6         40.20         41.26         1.90 o                         
  -9  10   6          0.48          2.20         0.83 o                         
  -8  10   6         28.24         31.72         1.40 o                         
  -7  10   6        136.62        137.76         2.05 o                         
  -6  10   6          0.62          1.29         0.43 o                         
  -5  10   6        107.04         95.54         1.38 o                         
  -4  10   6         28.96         24.70         0.70 o                         
  -3  10   6          0.45          2.23         0.29 o                         
  -2  10   6          6.75          7.61         0.47 o                         
  -1  10   6        339.63        322.82         2.28 o                         
   0  10   6        476.93        488.23         3.45 o                         
   1  10   6        236.33        195.36         1.61 o                         
   2  10   6        117.73        117.33         1.34 o                         
   3  10   6         45.67         47.33         1.02 o                         
   4  10   6          0.17          0.32         0.38 o                         
   5  10   6          6.68          8.57         0.66 o                         
   6  10   6        123.18        112.72         1.97 o                         
   7  10   6          0.68          0.16         0.63 o                         
   8  10   6         16.32         20.50         1.91 o                         
   9  10   6        289.78        295.60         4.49 o                         
  10  10   6          1.92          1.09         1.01 o                         
 -10  11   6          5.09          3.96         1.14 o                         
  -9  11   6         14.16         15.44         1.20 o                         
  -8  11   6        184.48        186.51         3.30 o                         
  -7  11   6          0.11          1.08         0.69 o                         
  -6  11   6         36.12         38.37         1.10 o                         
  -5  11   6         61.14         58.76         1.24 o                         
  -4  11   6        203.13        190.96         2.16 o                         
  -3  11   6        390.69        341.72         2.99 o                         
  -2  11   6         43.08         42.51         0.77 o                         
  -1  11   6         61.10         67.21         0.98 o                         
   0  11   6        158.62        162.37         1.66 o                         
   1  11   6        247.66        245.29         2.22 o                         
   2  11   6         48.28         51.89         0.99 o                         
   3  11   6          8.39          7.43         0.56 o                         
   4  11   6         65.50         70.70         1.34 o                         
   5  11   6          0.35          0.44         0.49 o                         
   6  11   6         29.29         30.66         1.28 o                         
   7  11   6          0.00          0.31         0.63 o                         
   8  11   6         20.82         21.58         1.34 o                         
   9  11   6         64.22         68.10         2.19 o                         
 -10  12   6         16.20         17.34         1.64 o                         
  -9  12   6          3.26          1.80         1.05 o                         
  -8  12   6         10.50         14.78         0.97 o                         
  -7  12   6         91.75         97.55         2.00 o                         
  -6  12   6         48.78         49.60         1.52 o                         
  -5  12   6          7.32          8.63         0.72 o                         
  -4  12   6          0.01          0.61         0.45 o                         
  -3  12   6        247.57        195.17         2.20 o                         
  -2  12   6         53.62         42.57         0.89 o                         
  -1  12   6        157.56        135.59         1.60 o                         
   0  12   6        200.43        200.47         2.06 o                         
   1  12   6        133.86        120.40         1.55 o                         
   2  12   6         87.40         84.13         1.29 o                         
   3  12   6         23.56         29.62         0.91 o                         
   4  12   6         89.73         86.51         1.46 o                         
   5  12   6         27.60         28.66         1.22 o                         
   6  12   6         20.10         21.21         1.23 o                         
   7  12   6          4.58          2.78         0.82 o                         
   8  12   6          0.00          0.21         0.78 o                         
   9  12   6          0.01          2.51         1.05 o                         
  -9  13   6         23.99         31.90         1.93 o                         
  -8  13   6          0.63          1.88         0.70 o                         
  -7  13   6        124.59        129.20         2.29 o                         
  -6  13   6          0.65          0.50         0.56 o                         
  -5  13   6          4.42          5.41         0.75 o                         
  -4  13   6         68.70         61.20         1.32 o                         
  -3  13   6          5.73          3.59         0.52 o                         
  -2  13   6         28.51         23.40         0.87 o                         
  -1  13   6         27.99         24.15         0.90 o                         
   0  13   6         21.35         17.95         0.82 o                         
   1  13   6          2.28          2.27         0.44 o                         
   2  13   6          6.19          7.42         0.58 o                         
   3  13   6         30.08         33.59         1.01 o                         
   4  13   6        278.63        281.58         2.91 o                         
   5  13   6         13.30         12.37         0.89 o                         
   6  13   6          0.28          0.37         0.66 o                         
   7  13   6          2.83          2.11         0.81 o                         
   8  13   6          0.12         -0.65         0.83 o                         
  -9  14   6          0.08          0.26         1.08 o                         
  -8  14   6        132.08        137.71         2.45 o                         
  -7  14   6         47.15         50.61         2.23 o                         
  -6  14   6          5.70          8.09         0.87 o                         
  -5  14   6         47.93         39.24         1.22 o                         
  -4  14   6          5.57          7.34         0.86 o                         
  -3  14   6         11.18         15.73         0.97 o                         
  -2  14   6         28.26         29.38         1.18 o                         
  -1  14   6         68.64         69.62         1.38 o                         
   0  14   6         36.45         37.24         1.06 o                         
   1  14   6         61.64         70.31         1.40 o                         
   2  14   6         21.24         22.62         0.91 o                         
   3  14   6          5.63          8.17         0.78 o                         
   4  14   6        193.49        194.25         2.58 o                         
   5  14   6          7.17          9.17         0.88 o                         
   6  14   6          8.61         13.73         1.00 o                         
   7  14   6          2.00          1.21         0.78 o                         
   8  14   6         31.61         28.64         1.83 o                         
  -8  15   6         24.23         28.04         1.93 o                         
  -7  15   6          2.27          3.75         0.89 o                         
  -6  15   6         34.52         37.79         1.64 o                         
  -5  15   6         40.46         42.22         2.26 o                         
  -4  15   6          5.95          6.70         0.84 o                         
  -3  15   6          6.30          6.34         0.79 o                         
  -2  15   6          1.33          1.99         0.67 o                         
  -1  15   6         23.48         25.27         1.37 o                         
   0  15   6          0.00          0.45         0.52 o                         
   1  15   6          1.50          3.47         0.67 o                         
   2  15   6          0.09          0.18         0.55 o                         
   3  15   6         34.49         35.91         1.30 o                         
   4  15   6        115.24        118.22         2.28 o                         
   5  15   6         19.63         19.21         1.17 o                         
   6  15   6        115.00        112.88         2.26 o                         
   7  15   6         11.51         15.71         1.48 o                         
  -7  16   6          0.36         -0.17         1.54 o                         
  -6  16   6         14.68         20.36         1.58 o                         
  -5  16   6          1.06          1.69         0.83 o                         
  -4  16   6          1.38          1.53         0.72 o                         
  -3  16   6         28.33         25.55         1.31 o                         
  -2  16   6         97.41         95.96         2.61 o                         
  -1  16   6          5.86          6.65         0.82 o                         
   0  16   6         63.90         68.19         1.65 o                         
   1  16   6         27.58         29.42         1.20 o                         
   2  16   6         13.06         12.83         0.92 o                         
   3  16   6         25.34         25.20         1.27 o                         
   4  16   6          4.33          4.38         0.85 o                         
   5  16   6          0.76          0.91         0.86 o                         
   6  16   6          2.18          2.18         1.01 o                         
   7  16   6         72.14         66.15         2.46 o                         
  -7  17   6          2.04          1.07         1.19 o                         
  -6  17   6          0.02         -2.31         2.31 o                         
  -5  17   6          3.60          2.52         0.89 o                         
  -4  17   6         11.31         11.50         1.12 o                         
  -3  17   6         29.06         26.38         1.43 o                         
  -2  17   6         65.17         69.99         1.94 o                         
  -1  17   6         13.08         18.45         1.26 o                         
   0  17   6          0.15          0.47         0.79 o                         
   1  17   6         90.22         87.28         2.07 o                         
   2  17   6         36.12         35.95         1.48 o                         
   3  17   6          3.30          3.37         0.86 o                         
   4  17   6         11.54         12.90         1.45 o                         
   5  17   6          5.35          5.80         1.35 o                         
   6  17   6         14.39         18.33         1.84 o                         
  -6  18   6         11.55          8.95         1.43 o                         
  -5  18   6        160.10        168.66         6.93 o                         
  -4  18   6         53.88         49.05         2.06 o                         
  -3  18   6          0.20         -0.76         0.81 o                         
  -2  18   6         11.03         10.37         1.95 o                         
  -1  18   6         10.61         14.54         1.26 o                         
   0  18   6        113.73        119.28         2.94 o                         
   1  18   6          0.84          1.48         1.00 o                         
   2  18   6        156.11        138.24         3.02 o                         
   3  18   6         24.49         20.93         1.62 o                         
   4  18   6          3.44          2.81         1.39 o                         
   5  18   6         10.35         13.89         1.75 o                         
  -4  19   6         28.82         29.98         2.01 o                         
  -3  19   6          0.08         -0.61         1.28 o                         
  -2  19   6         18.24         16.49         1.47 o                         
  -1  19   6          6.24          7.32         1.19 o                         
   0  19   6         32.14         35.77         2.72 o                         
   1  19   6         74.86         76.40         2.78 o                         
   2  19   6        252.76        246.54         7.66 o                         
   3  19   6          5.78          6.53         1.60 o                         
   4  19   6         53.83         69.61         6.77 o                         
  -2  20   6          1.08          2.22         1.16 o                         
  -1  20   6          1.34          1.28         1.15 o                         
   0  20   6          0.05         -0.71         1.81 o                         
   1  20   6          3.77          1.60         1.32 o                         
 -11   0   7          0.06          0.81         0.83 o                         
  -9   0   7        522.60        506.57         6.35 o                         
  -7   0   7       3847.55       3239.17        24.87 o                         
  -5   0   7        483.86        405.23         3.14 o                         
  -3   0   7         24.35         34.78         0.60 o                         
  -1   0   7        882.70        907.94         5.26 o                         
   1   0   7          9.53         15.71         0.38 o                         
   3   0   7        294.24        321.97         2.30 o                         
   5   0   7         16.79         16.58         0.71 o                         
   7   0   7          4.50          5.00         0.94 o                         
   9   0   7          1.83          3.56         1.00 o                         
  11   0   7         18.91         21.83         2.05 o                         
 -12   1   7         86.53         82.66         2.60 o                         
 -11   1   7         69.01         62.68         1.63 o                         
 -10   1   7          0.07          0.55         0.49 o                         
  -9   1   7         44.07         40.28         1.06 o                         
  -8   1   7        124.82         96.86         1.25 o                         
  -7   1   7          2.17          1.63         0.32 o                         
  -6   1   7         10.47          2.41         0.24 o                         
  -5   1   7          6.43          7.44         0.31 o                         
  -4   1   7        138.08        135.72         0.86 o                         
  -3   1   7        104.31        156.24         0.88 o                         
  -2   1   7        190.42        211.60         1.15 o                         
  -1   1   7          2.69          2.39         0.14 o                         
   0   1   7          0.49          1.02         0.13 o                         
   1   1   7          1.31          4.12         0.19 o                         
   2   1   7          0.33          1.11         0.14 o                         
   3   1   7          3.59          3.49         0.21 o                         
   4   1   7         27.88         33.12         0.47 o                         
   5   1   7        191.66        198.59         2.34 o                         
   6   1   7         66.01         64.39         1.17 o                         
   7   1   7          2.37          2.16         0.53 o                         
   8   1   7         19.55         19.82         0.98 o                         
   9   1   7          3.33          2.31         0.73 o                         
  10   1   7          1.07          1.37         0.68 o                         
  11   1   7         39.69         35.64         1.82 o                         
 -12   2   7        217.87        219.37         4.22 o                         
 -11   2   7        191.78        197.33         3.56 o                         
 -10   2   7          8.92          8.94         1.05 o                         
  -9   2   7          8.30          9.57         0.82 o                         
  -8   2   7          8.37          9.46         0.65 o                         
  -7   2   7          5.79          4.48         0.49 o                         
  -6   2   7        130.87        129.59         1.29 o                         
  -5   2   7         32.20         19.25         0.39 o                         
  -4   2   7         23.61         34.60         0.39 o                         
  -3   2   7       1411.90       1489.58         6.19 o                         
  -2   2   7         13.50         18.16         0.29 o                         
  -1   2   7         57.97         71.90         0.56 o                         
   0   2   7         12.09         15.55         0.26 o                         
   1   2   7        107.45        125.18         0.76 o                         
   2   2   7         97.05         97.78         0.68 o                         
   3   2   7         22.28         24.39         0.36 o                         
   4   2   7          0.02          0.16         0.18 o                         
   5   2   7          8.61         12.09         0.46 o                         
   6   2   7          4.19          3.72         0.43 o                         
   7   2   7          1.94          1.54         0.47 o                         
   8   2   7        101.63        102.30         1.72 o                         
   9   2   7         26.62         24.17         1.18 o                         
  10   2   7         34.52         31.82         1.32 o                         
  11   2   7         82.18         80.49         2.28 o                         
 -12   3   7         32.47         40.61         1.89 o                         
 -11   3   7         56.10         55.97         2.37 o                         
 -10   3   7          5.60          5.91         0.89 o                         
  -9   3   7          0.69          1.53         0.61 o                         
  -8   3   7         67.25         56.70         1.27 o                         
  -7   3   7         95.20         71.21         1.45 o                         
  -6   3   7        260.28        248.65         2.07 o                         
  -5   3   7          0.22          0.42         0.20 o                         
  -4   3   7         21.21         23.88         0.39 o                         
  -3   3   7        690.05        743.61         3.46 o                         
  -2   3   7        133.00        132.60         0.86 o                         
  -1   3   7         71.95         56.32         0.49 o                         
   0   3   7        302.11        350.11         1.64 o                         
   1   3   7         21.80         14.41         0.31 o                         
   2   3   7         31.09         32.37         0.41 o                         
   3   3   7        281.14        310.53         1.87 o                         
   4   3   7          1.64          1.87         0.21 o                         
   5   3   7        238.43        238.36         1.90 o                         
   6   3   7         36.32         33.45         0.80 o                         
   7   3   7         13.27         11.81         0.65 o                         
   8   3   7          0.07         -0.48         0.48 o                         
   9   3   7        352.80        347.10         3.97 o                         
  10   3   7        125.41        113.77         2.12 o                         
  11   3   7         77.20         66.36         2.31 o                         
 -12   4   7         25.51         26.56         1.75 o                         
 -11   4   7          3.00          4.46         1.01 o                         
 -10   4   7         88.17         88.35         2.29 o                         
  -9   4   7        114.10         93.88         1.94 o                         
  -8   4   7        162.12        142.23         2.18 o                         
  -7   4   7        293.72        262.72         2.95 o                         
  -6   4   7        681.97        602.30         5.95 o                         
  -5   4   7        112.74         87.63         1.03 o                         
  -4   4   7        121.82        125.07         0.95 o                         
  -3   4   7        514.04        544.96         2.57 o                         
  -2   4   7          2.82          1.88         0.15 o                         
  -1   4   7        819.84        834.84         3.63 o                         
   0   4   7          6.21          4.07         0.19 o                         
   1   4   7       1311.85       1442.68         5.82 o                         
   2   4   7        268.15        311.23         1.52 o                         
   3   4   7          7.90          7.47         0.27 o                         
   4   4   7        121.29        123.27         1.03 o                         
   5   4   7          1.29          1.42         0.30 o                         
   6   4   7         18.56         25.09         0.77 o                         
   7   4   7         60.95         50.26         1.14 o                         
   8   4   7          4.99          5.23         0.70 o                         
   9   4   7        192.81        194.41         2.73 o                         
  10   4   7         69.06         68.85         1.85 o                         
  11   4   7          5.73          5.54         1.11 o                         
 -12   5   7         26.10         30.26         3.66 o                         
 -11   5   7         78.67         82.11         2.23 o                         
 -10   5   7         24.91         25.53         1.41 o                         
  -9   5   7          0.07         -0.14         0.57 o                         
  -8   5   7          9.20          8.52         0.75 o                         
  -7   5   7        226.15        214.87         2.55 o                         
  -6   5   7        512.13        498.64         5.18 o                         
  -5   5   7       2060.93       1993.68        20.98 o                         
  -4   5   7        258.94        239.91         1.53 o                         
  -3   5   7        325.43        327.77         1.72 o                         
  -2   5   7         24.60         41.37         0.43 o                         
  -1   5   7          0.88          2.20         0.16 o                         
   0   5   7         36.58         28.74         0.36 o                         
   1   5   7        749.13        777.85         3.32 o                         
   2   5   7         99.80        116.16         0.81 o                         
   3   5   7          6.94          8.49         0.34 o                         
   4   5   7         12.11          8.33         0.38 o                         
   5   5   7          1.25          1.67         0.32 o                         
   6   5   7         26.12         23.44         0.73 o                         
   7   5   7        247.78        222.90         2.33 o                         
   8   5   7         40.18         36.69         1.22 o                         
   9   5   7        122.52        109.41         2.05 o                         
  10   5   7         44.95         47.62         1.64 o                         
  11   5   7          3.41          2.17         0.98 o                         
 -11   6   7         46.37         56.22         2.10 o                         
 -10   6   7         22.54         28.09         1.45 o                         
  -9   6   7          6.26          8.53         0.85 o                         
  -8   6   7          0.35          0.09         0.50 o                         
  -7   6   7         18.09         13.73         0.81 o                         
  -6   6   7        265.24        258.42         2.79 o                         
  -5   6   7        398.34        368.39         3.01 o                         
  -4   6   7         30.24         27.91         0.50 o                         
  -3   6   7         62.85         63.26         0.63 o                         
  -2   6   7         31.48         27.42         0.35 o                         
  -1   6   7        175.07        190.48         1.09 o                         
   0   6   7         13.38          9.45         0.24 o                         
   1   6   7          0.67          1.38         0.19 o                         
   2   6   7        453.58        414.13         2.31 o                         
   3   6   7        448.76        417.97         2.48 o                         
   4   6   7        134.49        136.96         1.40 o                         
   5   6   7         12.18         14.90         0.61 o                         
   6   6   7          5.71          6.30         0.51 o                         
   7   6   7         27.38         23.69         0.84 o                         
   8   6   7         25.92         31.90         1.26 o                         
   9   6   7          3.49          3.96         0.81 o                         
  10   6   7        106.01        109.64         2.26 o                         
 -11   7   7          3.47          5.66         1.30 o                         
 -10   7   7         42.24         47.43         1.87 o                         
  -9   7   7          0.05         -0.53         0.66 o                         
  -8   7   7          6.25          6.53         0.67 o                         
  -7   7   7         17.22         17.86         0.94 o                         
  -6   7   7         90.46         86.03         1.68 o                         
  -5   7   7         31.82         29.49         0.65 o                         
  -4   7   7        348.54        323.55         2.18 o                         
  -3   7   7         57.19         43.08         0.53 o                         
  -2   7   7         16.49         14.81         0.34 o                         
  -1   7   7          2.18         10.11         0.31 o                         
   0   7   7          0.76          0.27         0.18 o                         
   1   7   7        530.56        553.70         2.77 o                         
   2   7   7       1061.14       1010.17         5.35 o                         
   3   7   7       1126.47       1069.08         6.35 o                         
   4   7   7          6.79          6.38         0.45 o                         
   5   7   7          1.09          2.48         0.41 o                         
   6   7   7        122.83        120.41         1.52 o                         
   7   7   7         13.19         12.56         0.73 o                         
   8   7   7         12.89         11.91         0.87 o                         
   9   7   7         39.22         37.18         1.45 o                         
  10   7   7          4.64          6.52         1.02 o                         
 -11   8   7         22.74         22.93         1.90 o                         
 -10   8   7         15.80         20.79         1.47 o                         
  -9   8   7         17.73         26.24         1.51 o                         
  -8   8   7          0.07          0.42         0.70 o                         
  -7   8   7          0.28          1.23         0.51 o                         
  -6   8   7         13.26         12.09         0.71 o                         
  -5   8   7       1953.74       1867.31        12.50 o                         
  -4   8   7        137.54        143.41         1.31 o                         
  -3   8   7        636.62        612.62         3.56 o                         
  -2   8   7        128.01        127.74         1.11 o                         
  -1   8   7        263.66        267.64         1.66 o                         
   0   8   7         14.28         10.84         0.35 o                         
   1   8   7          0.32          0.10         0.22 o                         
   2   8   7          3.99          6.90         0.50 o                         
   3   8   7         20.28         16.30         0.83 o                         
   4   8   7        247.61        219.94         1.98 o                         
   5   8   7          4.68          6.96         0.48 o                         
   6   8   7          1.10         -0.07         0.43 o                         
   7   8   7          9.69         10.86         0.89 o                         
   8   8   7          1.24          1.57         0.66 o                         
   9   8   7         32.69         25.09         1.63 o                         
  10   8   7          0.00          1.90         1.16 o                         
 -11   9   7         42.55         37.38         2.39 o                         
 -10   9   7          2.77          1.39         0.96 o                         
  -9   9   7         19.57         24.75         1.45 o                         
  -8   9   7         25.34         31.17         1.47 o                         
  -7   9   7        207.17        202.19         2.76 o                         
  -6   9   7         12.67         12.44         0.62 o                         
  -5   9   7       1133.03       1058.62         7.32 o                         
  -4   9   7        851.72        808.64         5.16 o                         
  -3   9   7         73.10         70.96         0.86 o                         
  -2   9   7          0.41          0.02         0.24 o                         
  -1   9   7          1.11          3.66         0.35 o                         
   0   9   7        852.49        828.64         4.48 o                         
   1   9   7         86.92         81.00         0.94 o                         
   2   9   7        102.74        102.33         1.15 o                         
   3   9   7          3.07          2.96         0.40 o                         
   4   9   7         61.97         58.77         1.11 o                         
   5   9   7          0.00          0.36         0.42 o                         
   6   9   7         13.42         12.91         0.77 o                         
   7   9   7         34.55         36.06         1.48 o                         
   8   9   7         27.02         29.19         1.57 o                         
   9   9   7         51.93         50.31         1.81 o                         
  10   9   7         11.56          9.98         1.17 o                         
 -10  10   7          4.85          4.15         1.00 o                         
  -9  10   7         61.40         69.62         2.10 o                         
  -8  10   7         54.97         59.44         1.88 o                         
  -7  10   7         40.73         40.22         1.54 o                         
  -6  10   7         75.81         80.16         1.44 o                         
  -5  10   7         11.17         15.39         0.77 o                         
  -4  10   7         20.86         25.84         0.82 o                         
  -3  10   7        287.65        261.99         2.21 o                         
  -2  10   7          1.15          2.33         0.35 o                         
  -1  10   7        776.39        750.19         4.87 o                         
   0  10   7        351.83        390.94         2.82 o                         
   1  10   7         42.54         37.75         0.70 o                         
   2  10   7        279.61        259.90         2.12 o                         
   3  10   7        304.19        289.92         2.88 o                         
   4  10   7         19.15         20.36         0.90 o                         
   5  10   7         24.29         23.14         0.99 o                         
   6  10   7          5.09          5.65         0.78 o                         
   7  10   7         17.36         21.18         1.23 o                         
   8  10   7         17.38         18.11         1.34 o                         
   9  10   7        219.81        225.60         4.03 o                         
 -10  11   7         13.30         10.43         2.35 o                         
  -9  11   7          0.19          0.63         0.82 o                         
  -8  11   7         17.56         18.39         1.32 o                         
  -7  11   7          0.06          1.13         0.61 o                         
  -6  11   7         11.31         10.79         0.74 o                         
  -5  11   7         23.32         23.18         0.95 o                         
  -4  11   7        144.47        132.39         1.80 o                         
  -3  11   7          0.42          1.91         0.47 o                         
  -2  11   7         71.83         58.46         0.94 o                         
  -1  11   7         83.20         81.48         1.11 o                         
   0  11   7        190.89        188.99         1.95 o                         
   1  11   7        170.53        167.05         1.71 o                         
   2  11   7          7.50          8.23         0.53 o                         
   3  11   7        108.13         93.04         1.45 o                         
   4  11   7         17.23         21.44         0.90 o                         
   5  11   7          3.55          4.23         0.68 o                         
   6  11   7         16.55         19.25         1.17 o                         
   7  11   7         90.39         96.92         2.20 o                         
   8  11   7         46.12         46.00         1.74 o                         
   9  11   7        150.04        153.35         5.98 o                         
 -10  12   7          1.16          2.97         3.12 o                         
  -9  12   7         67.55         68.73         2.82 o                         
  -8  12   7          0.67          0.45         0.78 o                         
  -7  12   7          1.78          1.59         0.60 o                         
  -6  12   7         14.20         14.32         0.88 o                         
  -5  12   7          6.04          7.68         0.69 o                         
  -4  12   7         45.41         50.12         1.17 o                         
  -3  12   7        143.97        136.99         1.85 o                         
  -2  12   7         89.18         73.07         1.18 o                         
  -1  12   7          3.73          9.97         0.56 o                         
   0  12   7         41.42         39.50         0.88 o                         
   1  12   7         44.05         49.02         1.02 o                         
   2  12   7         33.39         33.28         0.93 o                         
   3  12   7         85.97         80.35         1.39 o                         
   4  12   7        350.52        353.48         3.35 o                         
   5  12   7         23.31         25.87         1.17 o                         
   6  12   7          0.19          0.55         0.66 o                         
   7  12   7          0.04          0.25         0.74 o                         
   8  12   7          3.69          1.89         0.88 o                         
   9  12   7         45.69         44.35         2.10 o                         
  -9  13   7          0.75         -0.87         1.04 o                         
  -8  13   7         87.68         85.55         2.20 o                         
  -7  13   7         31.70         33.97         1.34 o                         
  -6  13   7         46.62         51.42         1.42 o                         
  -5  13   7         67.84         68.93         1.60 o                         
  -4  13   7         13.18         17.33         0.87 o                         
  -3  13   7         17.28         21.36         0.91 o                         
  -2  13   7         36.64         35.40         1.18 o                         
  -1  13   7          0.67          1.60         0.47 o                         
   0  13   7         37.55         38.60         1.00 o                         
   1  13   7         47.53         44.17         1.00 o                         
   2  13   7         96.43        102.54         1.57 o                         
   3  13   7         43.37         40.93         1.10 o                         
   4  13   7          0.02         -0.48         0.57 o                         
   5  13   7        106.11        116.13         2.43 o                         
   6  13   7         40.61         43.71         1.52 o                         
   7  13   7         17.69         18.62         1.46 o                         
   8  13   7         29.82         29.54         2.00 o                         
  -9  14   7         15.73         11.93         3.74 o                         
  -8  14   7         20.15         22.30         1.31 o                         
  -7  14   7        285.93        291.91         3.75 o                         
  -6  14   7         12.80         15.72         1.07 o                         
  -5  14   7          0.02         -0.09         0.54 o                         
  -4  14   7          5.38          7.12         0.76 o                         
  -3  14   7          0.86          0.35         0.64 o                         
  -2  14   7          0.73          0.74         0.59 o                         
  -1  14   7         49.69         49.60         1.32 o                         
   0  14   7         55.22         56.33         1.28 o                         
   1  14   7         23.75         19.76         0.96 o                         
   2  14   7          1.02          1.28         0.52 o                         
   3  14   7         15.13         14.34         0.81 o                         
   4  14   7         35.46         41.20         1.31 o                         
   5  14   7         31.32         32.22         1.38 o                         
   6  14   7          1.61          2.34         0.78 o                         
   7  14   7          7.49          7.75         1.13 o                         
   8  14   7         96.15         92.35         2.81 o                         
  -8  15   7         10.31         13.12         1.50 o                         
  -7  15   7         11.67         16.62         1.37 o                         
  -6  15   7         32.46         30.64         1.63 o                         
  -5  15   7          1.15          1.26         0.73 o                         
  -4  15   7         74.96         77.99         2.08 o                         
  -3  15   7          2.32          2.50         0.70 o                         
  -2  15   7         30.54         29.58         1.40 o                         
  -1  15   7         17.01         20.81         1.20 o                         
   0  15   7        185.20        191.16         2.77 o                         
   1  15   7          5.39          6.91         0.75 o                         
   2  15   7         86.82         86.28         1.72 o                         
   3  15   7          0.89          0.23         0.61 o                         
   4  15   7        103.92        101.37         2.26 o                         
   5  15   7          0.13         -0.54         0.70 o                         
   6  15   7          8.98          9.63         1.02 o                         
   7  15   7         82.99         80.81         2.48 o                         
  -7  16   7         35.21         38.99         2.31 o                         
  -6  16   7         27.71         27.59         1.69 o                         
  -5  16   7          0.14          1.83         0.82 o                         
  -4  16   7          0.10          0.23         0.71 o                         
  -3  16   7         55.35         49.53         1.59 o                         
  -2  16   7         49.33         42.21         1.46 o                         
  -1  16   7          4.92          4.69         0.77 o                         
   0  16   7         27.81         25.95         1.24 o                         
   1  16   7         14.21         18.45         1.38 o                         
   2  16   7         28.88         30.93         1.47 o                         
   3  16   7        106.61        101.03         2.30 o                         
   4  16   7         17.01         13.38         1.22 o                         
   5  16   7         26.50         29.88         1.62 o                         
   6  16   7         15.72         15.07         2.19 o                         
  -6  17   7          6.88          4.41         1.40 o                         
  -5  17   7         95.36         94.67         2.63 o                         
  -4  17   7         34.48         34.60         1.81 o                         
  -3  17   7         57.58         64.65         2.05 o                         
  -2  17   7         25.97         28.47         1.54 o                         
  -1  17   7         55.08         56.59         1.81 o                         
   0  17   7          9.29         15.63         1.57 o                         
   1  17   7         17.94         20.31         1.56 o                         
   2  17   7          8.26         10.89         1.14 o                         
   3  17   7         39.56         42.54         1.98 o                         
   4  17   7         14.00         15.48         1.54 o                         
   5  17   7          6.32          4.86         1.39 o                         
  -5  18   7         13.28         12.92         1.55 o                         
  -4  18   7          6.61          6.80         1.20 o                         
  -3  18   7         59.02         70.09         2.93 o                         
  -2  18   7         29.02         32.69         1.69 o                         
  -1  18   7         14.38         15.34         1.46 o                         
   0  18   7         56.56         55.96         2.27 o                         
   1  18   7         92.42         98.15         2.75 o                         
   2  18   7        414.66        399.90         6.09 o                         
   3  18   7         28.34         24.47         2.17 o                         
   4  18   7         11.93         13.88         1.68 o                         
  -4  19   7         24.90         27.59         1.91 o                         
  -3  19   7         13.11         12.17         1.52 o                         
  -2  19   7         34.81         38.47         2.42 o                         
  -1  19   7          3.20          2.69         1.15 o                         
   0  19   7         16.95         16.79         1.57 o                         
   1  19   7         80.90         73.03         3.80 o                         
   2  19   7        120.37        112.89         5.34 o                         
   3  19   7         25.91         35.30         2.45 o                         
  -1  20   7          1.08          0.53         1.16 o                         
   0  20   7          9.40          9.15         3.15 o                         
   1  20   7          4.40          5.88         5.88 o                         
 -12   0   8        102.36        110.91         6.01 o                         
 -10   0   8         47.45         48.99         2.50 o                         
  -8   0   8         24.09         11.13         0.87 o                         
  -6   0   8        108.63         96.18         1.53 o                         
  -4   0   8          9.49          9.31         0.39 o                         
  -2   0   8         51.74         54.33         0.63 o                         
   0   0   8        647.64        695.17         4.26 o                         
   2   0   8        850.26        856.51         4.92 o                         
   4   0   8       1153.83       1119.80        10.96 o                         
   6   0   8          0.23          0.48         0.62 o                         
   8   0   8         24.61         26.07         1.55 o                         
  10   0   8         10.93          9.92         1.27 o                         
 -12   1   8          5.91          7.05         1.11 o                         
 -11   1   8        103.55        115.65         2.67 o                         
 -10   1   8          0.02          0.27         0.53 o                         
  -9   1   8          2.16          0.90         0.49 o                         
  -8   1   8         24.62         23.73         0.77 o                         
  -7   1   8        341.82        262.86         2.17 o                         
  -6   1   8          4.15         10.30         0.41 o                         
  -5   1   8         62.71         50.47         0.63 o                         
  -4   1   8         17.66         22.50         0.37 o                         
  -3   1   8        328.07        349.55         1.64 o                         
  -2   1   8        131.21        126.74         0.83 o                         
  -1   1   8        368.54        381.54         1.96 o                         
   0   1   8        618.29        607.58         2.87 o                         
   1   1   8       2037.80       2183.79         8.53 o                         
   2   1   8          1.72          3.29         0.19 o                         
   3   1   8         46.54         56.49         0.57 o                         
   4   1   8        131.41        141.28         1.22 o                         
   5   1   8        399.80        402.13         2.79 o                         
   6   1   8          7.90         10.53         0.62 o                         
   7   1   8         41.00         41.46         1.11 o                         
   8   1   8          1.33          1.15         0.57 o                         
   9   1   8          1.27          1.91         0.77 o                         
  10   1   8          3.92          3.57         0.74 o                         
  11   1   8          3.48          1.98         0.99 o                         
 -12   2   8        114.67        123.05         2.78 o                         
 -11   2   8         10.15         10.72         1.45 o                         
 -10   2   8         23.48         21.87         1.33 o                         
  -9   2   8          0.01          0.11         0.62 o                         
  -8   2   8         18.99         15.85         0.92 o                         
  -7   2   8         11.42         15.54         0.75 o                         
  -6   2   8          7.92          7.04         0.44 o                         
  -5   2   8         50.68         53.08         0.58 o                         
  -4   2   8          2.58          6.60         0.27 o                         
  -3   2   8          0.29          1.11         0.14 o                         
  -2   2   8         40.37         38.28         0.43 o                         
  -1   2   8        715.57        709.49         3.22 o                         
   0   2   8        243.48        256.52         1.35 o                         
   1   2   8        309.18        321.29         1.67 o                         
   2   2   8        119.88        124.92         0.98 o                         
   3   2   8        325.18        300.89         1.67 o                         
   4   2   8        384.57        401.63         2.35 o                         
   5   2   8        865.49        883.57         5.65 o                         
   6   2   8          0.44          0.69         0.39 o                         
   7   2   8         17.79         17.61         0.91 o                         
   8   2   8         64.97         66.39         1.55 o                         
   9   2   8        117.43        116.14         2.00 o                         
  10   2   8         22.07         21.12         1.33 o                         
  11   2   8         29.91         34.30         1.73 o                         
 -12   3   8        137.87        147.45         3.11 o                         
 -11   3   8        140.71        162.07         3.07 o                         
 -10   3   8          7.28          8.53         1.02 o                         
  -9   3   8         14.25         17.48         1.11 o                         
  -8   3   8          0.93          1.40         0.54 o                         
  -7   3   8          3.70          3.67         0.58 o                         
  -6   3   8         70.55         60.86         1.18 o                         
  -5   3   8         10.16          9.73         0.36 o                         
  -4   3   8        755.81        709.90         3.94 o                         
  -3   3   8        401.74        395.98         1.98 o                         
  -2   3   8          0.21          0.35         0.13 o                         
  -1   3   8        177.45        178.99         1.07 o                         
   0   3   8         26.99         28.00         0.36 o                         
   1   3   8        159.38        163.86         0.99 o                         
   2   3   8         42.20         32.14         0.42 o                         
   3   3   8          1.49          1.41         0.20 o                         
   4   3   8         24.61         23.81         0.48 o                         
   5   3   8         18.15         17.29         0.58 o                         
   6   3   8          0.01          0.18         0.36 o                         
   7   3   8         79.54         79.11         1.41 o                         
   8   3   8         33.08         33.67         1.19 o                         
   9   3   8        355.39        350.15         3.95 o                         
  10   3   8         35.36         36.92         1.46 o                         
  11   3   8         14.68         14.15         1.47 o                         
 -11   4   8         71.45         81.69         2.76 o                         
 -10   4   8         30.52         40.51         1.57 o                         
  -9   4   8          1.72          3.07         0.67 o                         
  -8   4   8         77.15         72.05         1.56 o                         
  -7   4   8          0.87          1.84         0.54 o                         
  -6   4   8        174.28        152.08         2.06 o                         
  -5   4   8          0.67          1.75         0.29 o                         
  -4   4   8        119.06        106.85         1.10 o                         
  -3   4   8          6.59          6.58         0.26 o                         
  -2   4   8        121.53        115.90         0.81 o                         
  -1   4   8          1.29          0.65         0.15 o                         
   0   4   8         66.17         77.14         0.62 o                         
   1   4   8        413.62        430.99         1.96 o                         
   2   4   8          8.24          9.81         0.30 o                         
   3   4   8         49.98         55.16         0.59 o                         
   4   4   8          8.44          9.96         0.42 o                         
   5   4   8        256.31        276.25         2.28 o                         
   6   4   8         21.12         21.64         0.76 o                         
   7   4   8        134.52        121.24         1.66 o                         
   8   4   8         32.04         26.67         1.10 o                         
   9   4   8        208.32        206.38         2.83 o                         
  10   4   8        159.58        156.13         2.77 o                         
 -11   5   8          1.23          1.24         0.86 o                         
 -10   5   8          7.20          7.07         0.86 o                         
  -9   5   8         21.01         24.76         1.12 o                         
  -8   5   8         74.99         88.97         1.67 o                         
  -7   5   8          0.65          1.21         0.51 o                         
  -6   5   8         45.86         32.10         1.18 o                         
  -5   5   8          0.04          1.47         0.38 o                         
  -4   5   8        145.59        144.69         1.26 o                         
  -3   5   8         42.93         40.79         0.55 o                         
  -2   5   8         98.51         79.73         0.70 o                         
  -1   5   8          8.69         10.57         0.26 o                         
   0   5   8         12.14         13.97         0.31 o                         
   1   5   8         48.75         54.81         0.51 o                         
   2   5   8        104.82         98.71         0.78 o                         
   3   5   8        160.07        148.36         1.12 o                         
   4   5   8          0.12          0.88         0.40 o                         
   5   5   8        148.44        140.22         1.55 o                         
   6   5   8         13.41         12.75         0.64 o                         
   7   5   8        170.13        151.11         1.89 o                         
   8   5   8          1.42          1.48         0.57 o                         
   9   5   8          1.07          1.95         0.69 o                         
  10   5   8          2.18          4.29         0.95 o                         
 -11   6   8         39.97         40.08         2.12 o                         
 -10   6   8        108.62        129.18         2.66 o                         
  -9   6   8          6.71         13.76         0.95 o                         
  -8   6   8          7.45          7.24         0.68 o                         
  -7   6   8         81.64         75.40         1.54 o                         
  -6   6   8        124.63        128.31         1.95 o                         
  -5   6   8         71.30         74.93         1.06 o                         
  -4   6   8       1217.04       1113.54         7.08 o                         
  -3   6   8        116.74        104.58         0.99 o                         
  -2   6   8         13.92         16.52         0.37 o                         
  -1   6   8        662.43        662.44         3.46 o                         
   0   6   8         15.64         13.69         0.36 o                         
   1   6   8        358.21        347.52         1.90 o                         
   2   6   8        518.17        473.81         2.55 o                         
   3   6   8         15.25         12.17         0.58 o                         
   4   6   8          0.07          1.08         0.34 o                         
   5   6   8         17.08         16.68         0.68 o                         
   6   6   8         11.86         16.31         0.70 o                         
   7   6   8          9.35          7.64         0.62 o                         
   8   6   8          3.23          3.12         0.68 o                         
   9   6   8        115.67        111.52         2.21 o                         
  10   6   8          3.54          5.35         1.18 o                         
 -11   7   8          5.06          2.29         1.49 o                         
 -10   7   8         10.85         10.29         1.36 o                         
  -9   7   8         40.72         41.82         1.48 o                         
  -8   7   8          1.92          2.48         0.65 o                         
  -7   7   8        100.57         91.77         1.74 o                         
  -6   7   8         96.67         93.35         1.61 o                         
  -5   7   8        742.28        696.31         4.87 o                         
  -4   7   8          1.11          0.61         0.33 o                         
  -3   7   8        124.97        109.66         1.09 o                         
  -2   7   8         11.83          8.12         0.32 o                         
  -1   7   8        274.01        257.12         1.57 o                         
   0   7   8         86.03         95.91         0.84 o                         
   1   7   8        603.17        591.25         3.49 o                         
   2   7   8       1361.87       1274.05         6.84 o                         
   3   7   8       4815.59       4832.06        25.20 o                         
   4   7   8        352.81        361.72         2.73 o                         
   5   7   8        174.74        156.47         1.75 o                         
   6   7   8          0.29          0.70         0.40 o                         
   7   7   8          4.48          3.10         0.56 o                         
   8   7   8         21.16         21.70         1.22 o                         
   9   7   8          6.85          7.47         1.03 o                         
  10   7   8        122.41        114.45         3.11 o                         
 -11   8   8         10.97         10.07         1.30 o                         
 -10   8   8         11.15          9.49         1.28 o                         
  -9   8   8          3.10          3.36         0.79 o                         
  -8   8   8         18.91         15.02         1.06 o                         
  -7   8   8          7.41          6.96         0.69 o                         
  -6   8   8         14.68         13.31         0.74 o                         
  -5   8   8       1297.69       1259.59         8.14 o                         
  -4   8   8        169.94        160.98         1.62 o                         
  -3   8   8         19.76         25.05         0.53 o                         
  -2   8   8         33.82         14.01         0.45 o                         
  -1   8   8         30.51         24.55         0.51 o                         
   0   8   8          9.16         16.00         0.47 o                         
   1   8   8        232.92        233.62         1.89 o                         
   2   8   8        895.61        921.65         5.79 o                         
   3   8   8         21.06         41.17         1.05 o                         
   4   8   8         14.52         16.20         0.63 o                         
   5   8   8          0.49          0.07         0.37 o                         
   6   8   8          1.67          2.33         0.55 o                         
   7   8   8         12.35         12.38         0.97 o                         
   8   8   8         16.68         15.09         1.12 o                         
   9   8   8         24.55         24.76         1.58 o                         
  10   8   8         20.00         24.13         2.29 o                         
 -10   9   8          9.32          7.48         1.06 o                         
  -9   9   8         48.01         55.25         1.88 o                         
  -8   9   8        100.12         92.89         2.40 o                         
  -7   9   8         13.52         15.72         1.07 o                         
  -6   9   8         23.39         20.21         0.72 o                         
  -5   9   8        292.68        271.84         2.37 o                         
  -4   9   8         63.51         66.04         1.03 o                         
  -3   9   8        109.68        101.26         1.33 o                         
  -2   9   8         25.19          8.99         0.44 o                         
  -1   9   8        626.34        545.83         3.62 o                         
   0   9   8          0.57          1.01         0.30 o                         
   1   9   8        284.58        253.61         2.06 o                         
   2   9   8          9.64          7.35         0.46 o                         
   3   9   8         30.88         35.33         0.88 o                         
   4   9   8          3.75          5.13         0.59 o                         
   5   9   8          5.60          7.03         0.63 o                         
   6   9   8         32.38         30.79         1.47 o                         
   7   9   8        124.96        120.43         2.27 o                         
   8   9   8         89.13         81.62         2.14 o                         
   9   9   8         10.13         11.13         1.38 o                         
 -10  10   8          5.83         10.14         1.35 o                         
  -9  10   8          0.79          1.22         0.77 o                         
  -8  10   8          6.05          9.20         1.00 o                         
  -7  10   8          0.80          1.92         0.69 o                         
  -6  10   8          1.31          0.69         0.44 o                         
  -5  10   8         42.13         37.42         1.06 o                         
  -4  10   8         39.92         39.30         0.95 o                         
  -3  10   8         15.07         12.16         0.59 o                         
  -2  10   8         71.63         59.72         1.03 o                         
  -1  10   8         83.88         51.84         0.89 o                         
   0  10   8          0.01          0.29         0.34 o                         
   1  10   8        465.71        422.97         3.03 o                         
   2  10   8          0.12          0.56         0.35 o                         
   3  10   8         96.76         87.89         1.53 o                         
   4  10   8          1.02          1.91         0.55 o                         
   5  10   8         57.72         59.16         1.44 o                         
   6  10   8         29.74         30.84         1.27 o                         
   7  10   8        157.48        143.53         2.76 o                         
   8  10   8         22.29         21.14         1.49 o                         
   9  10   8        131.72        121.53         4.33 o                         
 -10  11   8         29.58         29.35         2.02 o                         
  -9  11   8          6.36          5.46         1.18 o                         
  -8  11   8         52.02         58.11         1.90 o                         
  -7  11   8         61.11         62.52         1.88 o                         
  -6  11   8          1.45          1.87         0.53 o                         
  -5  11   8         21.21         20.48         0.87 o                         
  -4  11   8         14.59         16.16         0.84 o                         
  -3  11   8         27.55         29.79         1.06 o                         
  -2  11   8        118.38        112.21         1.48 o                         
  -1  11   8         18.87         13.24         0.61 o                         
   0  11   8          0.28          0.27         0.33 o                         
   1  11   8        228.89        225.79         2.23 o                         
   2  11   8          7.67          9.16         0.62 o                         
   3  11   8         71.91         78.44         1.47 o                         
   4  11   8          1.16          1.06         0.54 o                         
   5  11   8         31.92         35.60         1.29 o                         
   6  11   8        132.60        128.15         2.51 o                         
   7  11   8          2.96          2.35         0.84 o                         
   8  11   8         57.01         58.36         2.00 o                         
   9  11   8         57.35         57.25         2.29 o                         
  -9  12   8          0.01          0.44         1.00 o                         
  -8  12   8         16.63         21.09         1.39 o                         
  -7  12   8         56.98         54.39         1.43 o                         
  -6  12   8         54.89         58.58         1.35 o                         
  -5  12   8          6.52          4.99         0.63 o                         
  -4  12   8          1.85          3.18         0.52 o                         
  -3  12   8         17.64         17.90         0.81 o                         
  -2  12   8         58.86         47.65         1.16 o                         
  -1  12   8          3.92          2.13         0.45 o                         
   0  12   8          5.16          6.91         0.52 o                         
   1  12   8          0.87          1.24         0.41 o                         
   2  12   8          2.16          3.60         0.53 o                         
   3  12   8          5.70          4.38         0.53 o                         
   4  12   8         20.17         20.55         1.00 o                         
   5  12   8        160.56        177.91         2.90 o                         
   6  12   8         34.01         34.58         1.56 o                         
   7  12   8         38.08         37.55         1.76 o                         
   8  12   8         34.56         35.69         1.90 o                         
  -9  13   8          0.36          2.57         1.40 o                         
  -8  13   8         17.73         15.62         1.97 o                         
  -7  13   8        129.75        130.67         2.34 o                         
  -6  13   8          2.75          5.56         0.70 o                         
  -5  13   8         47.66         47.27         1.67 o                         
  -4  13   8        140.39        130.17         2.25 o                         
  -3  13   8         18.26         19.05         0.94 o                         
  -2  13   8         69.01         52.95         1.36 o                         
  -1  13   8         52.10         47.47         1.26 o                         
   0  13   8          6.49          5.96         0.58 o                         
   1  13   8          7.05          6.38         0.55 o                         
   2  13   8          0.55          0.28         0.45 o                         
   3  13   8          8.46          8.51         0.73 o                         
   4  13   8         59.54         62.07         1.66 o                         
   5  13   8         97.73        104.65         2.29 o                         
   6  13   8          9.22         10.80         1.05 o                         
   7  13   8         17.88         18.81         1.77 o                         
   8  13   8          3.60          3.73         1.25 o                         
  -8  14   8          3.19          2.44         1.42 o                         
  -7  14   8         27.55         28.81         1.32 o                         
  -6  14   8        342.03        335.14         4.21 o                         
  -5  14   8          1.93          2.18         0.69 o                         
  -4  14   8         98.38         98.37         1.94 o                         
  -3  14   8         10.48         11.88         1.01 o                         
  -2  14   8          4.01          3.04         0.71 o                         
  -1  14   8         19.83         17.53         0.99 o                         
   0  14   8         79.67         83.33         1.73 o                         
   1  14   8          7.42          6.96         0.92 o                         
   2  14   8          2.29          2.25         0.58 o                         
   3  14   8          9.87         12.85         0.90 o                         
   4  14   8         65.67         65.58         1.67 o                         
   5  14   8          5.83          9.02         0.89 o                         
   6  14   8          0.11         -0.74         0.74 o                         
   7  14   8         36.43         35.18         1.85 o                         
  -8  15   8         23.26         23.19         2.08 o                         
  -7  15   8         67.83         70.92         2.22 o                         
  -6  15   8          0.31          0.43         0.84 o                         
  -5  15   8         15.01         12.19         1.04 o                         
  -4  15   8         66.90         68.14         1.87 o                         
  -3  15   8        114.28        111.25         2.32 o                         
  -2  15   8        168.59        163.74         2.80 o                         
  -1  15   8          5.94          5.08         0.82 o                         
   0  15   8         94.79        100.73         2.17 o                         
   1  15   8         38.94         37.88         1.90 o                         
   2  15   8          5.17          3.58         0.76 o                         
   3  15   8        129.32        125.55         2.44 o                         
   4  15   8         12.61         12.76         1.11 o                         
   5  15   8          4.45          4.59         0.90 o                         
   6  15   8         47.19         43.65         1.75 o                         
   7  15   8          0.72          0.74         1.12 o                         
  -7  16   8          1.05          0.49         1.06 o                         
  -6  16   8        102.93        110.85         2.77 o                         
  -5  16   8          0.04          0.31         0.83 o                         
  -4  16   8         48.47         53.01         1.76 o                         
  -3  16   8        140.61        133.81         2.62 o                         
  -2  16   8         18.60         16.88         1.27 o                         
  -1  16   8          6.69          4.97         0.89 o                         
   0  16   8         95.19        106.07         2.88 o                         
   1  16   8          0.53          0.48         0.75 o                         
   2  16   8         24.56         23.57         1.40 o                         
   3  16   8         62.33         65.91         2.05 o                         
   4  16   8          0.14         -0.69         0.90 o                         
   5  16   8         58.73         59.48         2.27 o                         
   6  16   8          2.29          2.81         1.58 o                         
  -6  17   8          8.65          8.07         1.32 o                         
  -5  17   8          5.70          3.71         1.11 o                         
  -4  17   8        221.08        217.77         3.52 o                         
  -3  17   8          0.01         -0.70         0.78 o                         
  -2  17   8         18.18         17.42         1.28 o                         
  -1  17   8         49.01         43.17         1.74 o                         
   0  17   8         52.70         45.28         1.97 o                         
   1  17   8         16.80         16.23         1.33 o                         
   2  17   8        120.72        105.97         2.44 o                         
   3  17   8          4.00          0.46         1.04 o                         
   4  17   8         10.25          8.94         1.33 o                         
   5  17   8          2.02          2.12         1.30 o                         
  -5  18   8        108.79        124.26         3.39 o                         
  -4  18   8         51.93         59.22         2.71 o                         
  -3  18   8         41.79         35.85         1.84 o                         
  -2  18   8         14.78         20.36         1.69 o                         
  -1  18   8          1.41          1.19         1.01 o                         
   0  18   8         17.65         19.44         1.54 o                         
   1  18   8        189.68        187.97         3.96 o                         
   2  18   8         90.95         86.25         3.83 o                         
   3  18   8         16.56         17.06         2.30 o                         
   4  18   8          0.14         -0.64         1.37 o                         
  -3  19   8         39.77         40.12         2.13 o                         
  -2  19   8          6.28         10.22         1.71 o                         
  -1  19   8         47.26         43.87         3.08 o                         
   0  19   8         40.07         33.99         2.47 o                         
   1  19   8         69.44         52.11         2.43 o                         
   2  19   8          6.04          7.75         1.55 o                         
 -11   0   9        123.42        128.01         4.72 o                         
  -9   0   9          5.13          4.11         1.74 o                         
  -7   0   9        183.87        181.46         2.56 o                         
  -5   0   9        760.54        676.10         5.45 o                         
  -3   0   9        218.10        212.32         1.91 o                         
  -1   0   9        408.45        326.96         2.27 o                         
   1   0   9        240.03        259.47         2.19 o                         
   3   0   9         65.90         65.10         0.94 o                         
   5   0   9         84.52         95.58         1.62 o                         
   7   0   9          2.13          2.29         0.74 o                         
   9   0   9          4.00          2.19         0.89 o                         
 -12   1   9          8.52         13.27         1.63 o                         
 -11   1   9          6.09          4.93         0.99 o                         
 -10   1   9         18.08         22.60         1.27 o                         
  -9   1   9         54.04         50.66         1.41 o                         
  -8   1   9          5.44          8.16         0.54 o                         
  -7   1   9         16.45         16.37         0.68 o                         
  -6   1   9         22.13         20.55         0.60 o                         
  -5   1   9         92.05         74.30         0.76 o                         
  -4   1   9        211.04        219.78         1.38 o                         
  -3   1   9          8.71         10.47         0.29 o                         
  -2   1   9        122.48        119.30         0.80 o                         
  -1   1   9         20.34         19.48         0.31 o                         
   0   1   9        250.97        310.85         1.64 o                         
   1   1   9        221.38        249.22         1.40 o                         
   2   1   9         16.81         14.82         0.33 o                         
   3   1   9         12.41          8.57         0.31 o                         
   4   1   9        348.85        364.00         2.46 o                         
   5   1   9        277.02        272.79         2.16 o                         
   6   1   9          2.78          2.86         0.49 o                         
   7   1   9         75.89         77.12         1.49 o                         
   8   1   9         23.35         22.37         1.08 o                         
   9   1   9          5.46          6.82         0.75 o                         
  10   1   9          8.10          5.41         0.87 o                         
 -11   2   9         77.87         77.33         2.14 o                         
 -10   2   9         55.33         60.91         1.82 o                         
  -9   2   9         28.42         24.16         1.30 o                         
  -8   2   9          6.48          7.49         0.66 o                         
  -7   2   9        150.14        128.85         1.93 o                         
  -6   2   9        391.77        344.14         2.64 o                         
  -5   2   9         30.55         24.59         0.56 o                         
  -4   2   9        163.58        138.50         1.16 o                         
  -3   2   9         38.40         38.74         0.51 o                         
  -2   2   9        666.40        751.91         3.43 o                         
  -1   2   9         30.65         31.19         0.42 o                         
   0   2   9       2364.05       2501.57         9.89 o                         
   1   2   9        659.79        745.85         3.45 o                         
   2   2   9        119.02        126.53         1.14 o                         
   3   2   9          5.43          8.02         0.33 o                         
   4   2   9        142.92        143.80         1.46 o                         
   5   2   9         46.48         47.41         0.90 o                         
   6   2   9          2.94          4.67         0.51 o                         
   7   2   9          0.50          0.28         0.48 o                         
   8   2   9        193.65        200.96         2.65 o                         
   9   2   9          0.18          1.17         0.65 o                         
  10   2   9         14.38         16.59         1.11 o                         
 -11   3   9         60.27         64.56         2.00 o                         
 -10   3   9          8.01         11.36         1.02 o                         
  -9   3   9          3.79          3.46         0.75 o                         
  -8   3   9          7.72          8.67         0.72 o                         
  -7   3   9          8.82          3.77         0.57 o                         
  -6   3   9         17.65          9.43         0.68 o                         
  -5   3   9        213.32        202.40         1.67 o                         
  -4   3   9       1833.07       1768.31         8.75 o                         
  -3   3   9        217.07        219.88         1.55 o                         
  -2   3   9        422.05        399.11         2.21 o                         
  -1   3   9          6.13         12.46         0.31 o                         
   0   3   9        124.98        137.25         0.91 o                         
   1   3   9         67.47         62.51         0.59 o                         
   2   3   9          7.19          8.57         0.31 o                         
   3   3   9          4.38          5.20         0.31 o                         
   4   3   9         58.31         55.24         0.82 o                         
   5   3   9          4.55          6.18         0.47 o                         
   6   3   9        118.23        116.07         1.64 o                         
   7   3   9         37.11         37.87         1.13 o                         
   8   3   9         12.66         13.67         0.88 o                         
   9   3   9        208.37        195.74         2.67 o                         
  10   3   9         35.98         37.07         1.51 o                         
 -11   4   9         31.85         32.38         1.60 o                         
 -10   4   9         28.79         35.89         1.57 o                         
  -9   4   9         41.20         45.41         2.02 o                         
  -8   4   9         14.29         14.08         0.86 o                         
  -7   4   9        192.49        189.80         2.39 o                         
  -6   4   9        281.56        264.73         3.16 o                         
  -5   4   9        695.58        643.59         4.20 o                         
  -4   4   9       2696.81       2617.17        12.67 o                         
  -3   4   9        599.97        551.47         3.05 o                         
  -2   4   9        946.42        999.40         4.93 o                         
  -1   4   9          9.36          6.27         0.27 o                         
   0   4   9        120.44        122.82         0.95 o                         
   1   4   9         30.94         29.97         0.44 o                         
   2   4   9         22.94         25.82         0.45 o                         
   3   4   9         14.58         17.64         0.58 o                         
   4   4   9         12.14         13.27         0.54 o                         
   5   4   9          4.94          5.32         0.48 o                         
   6   4   9          2.25          2.08         0.44 o                         
   7   4   9          3.06          1.94         0.55 o                         
   8   4   9          0.01         -0.32         0.55 o                         
   9   4   9         63.01         68.00         1.79 o                         
  10   4   9          5.36          3.75         1.16 o                         
 -11   5   9         24.74         25.69         2.32 o                         
 -10   5   9          7.45          7.48         0.89 o                         
  -9   5   9        275.40        292.58         3.99 o                         
  -8   5   9         13.74         15.61         1.06 o                         
  -7   5   9         22.72         20.55         0.95 o                         
  -6   5   9          8.71         10.71         0.79 o                         
  -5   5   9        117.43        111.10         1.33 o                         
  -4   5   9          2.48          2.92         0.33 o                         
  -3   5   9         17.68         11.80         0.40 o                         
  -2   5   9       1249.23       1237.39         6.24 o                         
  -1   5   9        376.30        405.55         2.50 o                         
   0   5   9         21.22         20.86         0.52 o                         
   1   5   9          2.79          0.95         0.22 o                         
   2   5   9          5.07          7.20         0.33 o                         
   3   5   9         11.58         16.15         0.50 o                         
   4   5   9         24.62         24.52         0.73 o                         
   5   5   9         41.42         40.49         0.88 o                         
   6   5   9          4.00          4.21         0.50 o                         
   7   5   9          7.48          5.83         0.63 o                         
   8   5   9         14.42         13.58         0.83 o                         
   9   5   9          4.90          7.06         0.98 o                         
  10   5   9          0.91          2.78         1.20 o                         
 -11   6   9          5.24          6.46         1.35 o                         
 -10   6   9         22.91         28.82         1.50 o                         
  -9   6   9          0.12          0.89         0.64 o                         
  -8   6   9         89.35         87.14         1.64 o                         
  -7   6   9         10.15         11.66         0.87 o                         
  -6   6   9        307.99        281.29         3.20 o                         
  -5   6   9         42.93         44.45         1.05 o                         
  -4   6   9        799.44        740.15         5.22 o                         
  -3   6   9         31.56         30.67         0.64 o                         
  -2   6   9          1.22          0.39         0.20 o                         
  -1   6   9          1.98          2.05         0.23 o                         
   0   6   9         19.69         24.15         0.44 o                         
   1   6   9        182.99        198.00         1.41 o                         
   2   6   9        589.40        613.70         3.84 o                         
   3   6   9       2831.85       2806.85        14.65 o                         
   4   6   9        307.85        288.16         2.34 o                         
   5   6   9         50.06         51.40         0.97 o                         
   6   6   9         90.07         82.21         1.32 o                         
   7   6   9          0.04          0.32         0.45 o                         
   8   6   9         58.14         55.69         1.65 o                         
   9   6   9          4.02          6.03         1.03 o                         
  10   6   9          1.56          3.62         1.20 o                         
 -11   7   9         12.69         15.46         1.67 o                         
 -10   7   9         21.90         20.52         1.47 o                         
  -9   7   9         27.21         26.41         1.28 o                         
  -8   7   9          5.16          6.30         0.65 o                         
  -7   7   9         61.18         60.46         1.46 o                         
  -6   7   9         10.31         11.70         0.81 o                         
  -5   7   9         25.76         22.75         0.71 o                         
  -4   7   9        595.54        543.39         3.96 o                         
  -3   7   9          3.65          3.00         0.36 o                         
  -2   7   9         69.47         60.72         0.84 o                         
  -1   7   9         29.32         25.37         0.49 o                         
   0   7   9        405.17        410.00         2.61 o                         
   1   7   9        135.82        132.06         1.79 o                         
   2   7   9       4283.27       4306.03        22.59 o                         
   3   7   9        354.18        378.01         2.74 o                         
   4   7   9         94.91         87.77         1.20 o                         
   5   7   9          0.72          1.73         0.43 o                         
   6   7   9          6.07          6.54         0.58 o                         
   7   7   9         40.84         40.45         1.33 o                         
   8   7   9          9.18          8.88         1.06 o                         
   9   7   9          9.18          9.06         1.17 o                         
  10   7   9        211.46        212.49         4.36 o                         
 -11   8   9         42.29         51.90         3.99 o                         
 -10   8   9          0.06          0.18         1.03 o                         
  -9   8   9         10.92         13.91         1.12 o                         
  -8   8   9        116.05        130.29         2.45 o                         
  -7   8   9          2.04          2.16         0.58 o                         
  -6   8   9         29.49         27.75         0.98 o                         
  -5   8   9          9.80         10.66         0.56 o                         
  -4   8   9         20.51         18.12         0.68 o                         
  -3   8   9         53.85         60.23         0.92 o                         
  -2   8   9         21.34         15.75         0.58 o                         
  -1   8   9         25.78         23.71         0.58 o                         
   0   8   9         63.99         53.63         0.85 o                         
   1   8   9        122.64        121.48         1.58 o                         
   2   8   9         31.67         43.91         0.87 o                         
   3   8   9        452.04        466.18         3.92 o                         
   4   8   9         15.41         15.16         0.67 o                         
   5   8   9          1.02          2.19         0.48 o                         
   6   8   9         44.67         39.59         1.43 o                         
   7   8   9          0.74          1.33         0.92 o                         
   8   8   9          8.02          9.36         1.15 o                         
   9   8   9         20.72         20.78         1.55 o                         
 -10   9   9         10.04         12.33         1.51 o                         
  -9   9   9         58.55         57.97         1.83 o                         
  -8   9   9          3.68          3.43         0.77 o                         
  -7   9   9         38.71         39.69         1.40 o                         
  -6   9   9         25.72         25.93         1.00 o                         
  -5   9   9        180.45        170.41         2.05 o                         
  -4   9   9         16.02         18.17         0.80 o                         
  -3   9   9        313.24        267.24         2.42 o                         
  -2   9   9        172.77        132.70         1.55 o                         
  -1   9   9         17.12         16.87         0.59 o                         
   0   9   9         88.19         86.25         1.14 o                         
   1   9   9         55.16         53.60         0.90 o                         
   2   9   9          5.48          7.82         0.50 o                         
   3   9   9          0.01          0.79         0.39 o                         
   4   9   9         41.40         43.75         1.30 o                         
   5   9   9         16.76         17.88         0.93 o                         
   6   9   9        113.00        112.76         2.04 o                         
   7   9   9         64.22         66.24         1.87 o                         
   8   9   9          8.33          8.24         1.10 o                         
   9   9   9          6.02          4.03         1.45 o                         
 -10  10   9          0.30          0.15         0.90 o                         
  -9  10   9          0.00          1.41         0.89 o                         
  -8  10   9         70.91         70.59         1.92 o                         
  -7  10   9         39.95         44.75         1.44 o                         
  -6  10   9        147.21        155.74         2.63 o                         
  -5  10   9         30.00         28.16         1.00 o                         
  -4  10   9        304.30        303.97         2.88 o                         
  -3  10   9        340.71        311.86         3.14 o                         
  -2  10   9        321.18        259.80         2.50 o                         
  -1  10   9         61.48         65.79         1.09 o                         
   0  10   9        106.39        101.03         1.24 o                         
   1  10   9          1.09          1.53         0.33 o                         
   2  10   9         27.46         32.61         0.88 o                         
   3  10   9         93.45         96.22         1.64 o                         
   4  10   9        102.06        105.82         1.99 o                         
   5  10   9          2.31          3.10         0.76 o                         
   6  10   9          2.73          2.80         0.71 o                         
   7  10   9          5.31          6.05         0.98 o                         
   8  10   9          0.12          0.83         1.37 o                         
   9  10   9          0.07          0.92         1.21 o                         
  -9  11   9          2.48          4.08         1.02 o                         
  -8  11   9          0.03          1.49         0.86 o                         
  -7  11   9         56.60         59.17         1.91 o                         
  -6  11   9         73.54         77.28         1.59 o                         
  -5  11   9          3.78          3.16         0.54 o                         
  -4  11   9        151.79        142.87         2.04 o                         
  -3  11   9         42.11         42.34         1.13 o                         
  -2  11   9          0.82          2.34         0.42 o                         
  -1  11   9          1.98          0.46         0.38 o                         
   0  11   9         23.40         17.85         0.70 o                         
   1  11   9         48.07         51.47         1.05 o                         
   2  11   9         16.63         17.43         0.87 o                         
   3  11   9         46.61         49.68         1.35 o                         
   4  11   9         26.96         26.45         1.28 o                         
   5  11   9          0.62          1.29         0.76 o                         
   6  11   9          2.20          1.20         0.74 o                         
   7  11   9         26.65         29.19         1.56 o                         
   8  11   9          6.48          4.61         1.14 o                         
  -9  12   9          0.48          0.48         1.01 o                         
  -8  12   9          7.55          8.52         1.07 o                         
  -7  12   9          3.21          4.64         1.05 o                         
  -6  12   9        175.22        191.37         2.62 o                         
  -5  12   9         32.73         33.48         1.21 o                         
  -4  12   9          0.09          1.80         0.56 o                         
  -3  12   9         23.37         22.43         1.02 o                         
  -2  12   9          1.38          0.83         0.51 o                         
  -1  12   9          0.62          0.50         0.45 o                         
   0  12   9          1.14          1.75         0.47 o                         
   1  12   9         53.02         49.69         1.19 o                         
   2  12   9         54.09         61.36         1.36 o                         
   3  12   9          8.98         10.13         0.77 o                         
   4  12   9         52.06         49.29         1.54 o                         
   5  12   9         42.03         44.91         1.54 o                         
   6  12   9         10.79          9.92         1.02 o                         
   7  12   9          8.49         11.84         1.27 o                         
   8  12   9          3.26          3.12         1.20 o                         
  -9  13   9         33.27         28.43         2.19 o                         
  -8  13   9         15.92         18.60         1.57 o                         
  -7  13   9        181.88        181.00         2.91 o                         
  -6  13   9          2.68          2.78         0.71 o                         
  -5  13   9         24.70         24.12         1.08 o                         
  -4  13   9          0.92          0.31         0.60 o                         
  -3  13   9         15.70         17.45         1.24 o                         
  -2  13   9         39.89         45.80         1.41 o                         
  -1  13   9          0.37          0.41         0.54 o                         
   0  13   9         56.95         58.68         1.39 o                         
   1  13   9        176.54        177.75         2.39 o                         
   2  13   9          6.98          7.33         0.77 o                         
   3  13   9          4.59          2.59         0.67 o                         
   4  13   9         10.61         13.07         0.97 o                         
   5  13   9         39.21         41.45         1.53 o                         
   6  13   9          4.92          3.78         0.87 o                         
   7  13   9         19.73         20.45         1.54 o                         
  -8  14   9         71.29         78.35         2.57 o                         
  -7  14   9         17.55         22.00         1.30 o                         
  -6  14   9         23.69         25.01         1.28 o                         
  -5  14   9         47.24         50.48         1.51 o                         
  -4  14   9         37.84         36.20         1.38 o                         
  -3  14   9         37.10         38.68         1.58 o                         
  -2  14   9          5.93          6.33         0.88 o                         
  -1  14   9         27.71         23.07         1.63 o                         
   0  14   9          5.56          5.21         0.82 o                         
   1  14   9        161.24        162.53         2.81 o                         
   2  14   9          3.84          4.63         0.73 o                         
   3  14   9         44.12         38.45         1.42 o                         
   4  14   9         22.01         24.22         1.35 o                         
   5  14   9         97.30         93.85         2.56 o                         
   6  14   9          0.74         -0.80         0.80 o                         
   7  14   9          0.57          0.76         1.14 o                         
  -7  15   9          0.49         -1.00         1.00 o                         
  -6  15   9         16.08         19.88         1.70 o                         
  -5  15   9          4.04          2.53         0.82 o                         
  -4  15   9          4.59          5.23         0.85 o                         
  -3  15   9         42.77         41.27         1.69 o                         
  -2  15   9          1.78          0.66         0.85 o                         
  -1  15   9          5.07          7.22         1.11 o                         
   0  15   9          6.33          8.01         1.00 o                         
   1  15   9         29.16         31.27         1.45 o                         
   2  15   9        143.85        137.69         2.81 o                         
   3  15   9          0.28          1.33         0.81 o                         
   4  15   9          2.04          3.91         0.90 o                         
   5  15   9        105.98        103.89         2.42 o                         
   6  15   9          0.11          1.23         1.21 o                         
  -7  16   9          9.79          8.55         2.14 o                         
  -6  16   9          4.11          6.87         1.96 o                         
  -5  16   9         13.22         18.44         1.37 o                         
  -4  16   9        105.91        103.29         2.37 o                         
  -3  16   9          7.21          7.88         0.95 o                         
  -2  16   9         30.97         28.43         1.47 o                         
  -1  16   9         27.69         24.22         1.41 o                         
   0  16   9         89.19         94.32         2.42 o                         
   1  16   9         43.19         46.03         1.83 o                         
   2  16   9          3.86          3.43         0.86 o                         
   3  16   9          2.00          3.10         1.05 o                         
   4  16   9          7.24          4.32         1.14 o                         
   5  16   9         59.04         57.08         2.81 o                         
  -6  17   9          2.76          5.16         2.14 o                         
  -5  17   9         82.60         85.32         3.12 o                         
  -4  17   9        132.77        153.87         2.97 o                         
  -3  17   9         54.66         51.71         1.85 o                         
  -2  17   9          0.18          0.85         0.80 o                         
  -1  17   9          0.41          0.71         0.84 o                         
   0  17   9          6.94          5.62         1.01 o                         
   1  17   9         49.16         54.42         2.03 o                         
   2  17   9          0.08         -0.50         1.04 o                         
   3  17   9         65.13         74.66         3.08 o                         
   4  17   9          6.86          5.23         1.48 o                         
  -4  18   9         89.19         96.14         3.09 o                         
  -3  18   9         54.67         47.28         3.22 o                         
  -2  18   9         19.41         20.04         1.63 o                         
  -1  18   9         52.84         49.54         2.33 o                         
   0  18   9          3.60          7.34         1.79 o                         
   1  18   9          3.93          3.58         1.23 o                         
   2  18   9          0.25          1.03         1.36 o                         
   3  18   9         47.22         56.58         2.73 o                         
  -2  19   9          7.95          4.76         1.37 o                         
  -1  19   9         15.06         15.12         1.52 o                         
   0  19   9          2.58          2.32         1.51 o                         
   1  19   9         18.01         17.65         1.97 o                         
 -10   0  10        471.91        477.12         6.91 o                         
  -8   0  10         50.00         41.20         1.47 o                         
  -6   0  10         34.12         26.80         0.93 o                         
  -4   0  10          7.86          4.31         0.37 o                         
  -2   0  10        261.09        262.43         2.18 o                         
   0   0  10         27.67         31.66         0.67 o                         
   2   0  10        100.12        107.14         1.47 o                         
   4   0  10         57.14         59.42         1.47 o                         
   6   0  10         49.30         43.55         1.49 o                         
   8   0  10          4.55          3.02         0.87 o                         
  10   0  10          4.56          5.99         1.36 o                         
 -11   1  10        364.92        365.58         5.20 o                         
 -10   1  10          2.97          3.99         1.03 o                         
  -9   1  10          0.16          0.60         0.82 o                         
  -8   1  10        123.73        105.03         1.60 o                         
  -7   1  10         13.15         12.80         0.62 o                         
  -6   1  10       1089.17        926.01         6.01 o                         
  -5   1  10         12.70         15.46         0.44 o                         
  -4   1  10         95.27         80.13         0.82 o                         
  -3   1  10         45.46         45.64         0.55 o                         
  -2   1  10          1.74          4.16         0.24 o                         
  -1   1  10          9.79         10.11         0.28 o                         
   0   1  10        117.41        130.97         0.99 o                         
   1   1  10         50.20         53.27         0.63 o                         
   2   1  10         82.94         88.92         0.79 o                         
   3   1  10          0.28          0.19         0.22 o                         
   4   1  10         38.94         44.50         0.76 o                         
   5   1  10         11.09         15.34         0.65 o                         
   6   1  10          4.40          4.77         0.54 o                         
   7   1  10          2.60          1.47         0.53 o                         
   8   1  10         25.64         26.31         1.10 o                         
   9   1  10         15.56         16.74         1.06 o                         
  10   1  10         26.54         27.31         1.52 o                         
 -11   2  10        155.39        156.94         3.31 o                         
 -10   2  10          7.76          9.57         1.00 o                         
  -9   2  10         19.77         20.48         1.28 o                         
  -8   2  10         15.92         22.47         1.17 o                         
  -7   2  10        147.66        122.69         1.46 o                         
  -6   2  10        116.52        100.86         1.31 o                         
  -5   2  10         52.16         62.08         0.84 o                         
  -4   2  10         86.06         81.59         0.93 o                         
  -3   2  10         11.20          9.71         0.34 o                         
  -2   2  10          2.61          2.55         0.27 o                         
  -1   2  10         46.49         56.42         0.67 o                         
   0   2  10          0.01          0.73         0.19 o                         
   1   2  10          5.84          6.99         0.32 o                         
   2   2  10         36.57         36.51         0.55 o                         
   3   2  10         12.26         12.41         0.44 o                         
   4   2  10          8.80         10.70         0.50 o                         
   5   2  10          6.58          9.05         0.58 o                         
   6   2  10          1.48          1.88         0.50 o                         
   7   2  10         38.10         32.34         1.10 o                         
   8   2  10         54.55         52.29         2.13 o                         
   9   2  10          3.69          3.29         0.71 o                         
  10   2  10          1.58          0.67         1.19 o                         
 -11   3  10        118.35        113.56         3.27 o                         
 -10   3  10         96.66        114.55         2.46 o                         
  -9   3  10         92.30         87.82         2.41 o                         
  -8   3  10         98.69         89.20         1.77 o                         
  -7   3  10        212.98        175.59         2.38 o                         
  -6   3  10        528.83        467.40         3.88 o                         
  -5   3  10        277.54        261.22         2.35 o                         
  -4   3  10        805.80        766.60         4.48 o                         
  -3   3  10          0.89          0.39         0.19 o                         
  -2   3  10         53.31         69.66         0.96 o                         
  -1   3  10         37.34         39.48         0.61 o                         
   0   3  10         31.83         31.98         0.52 o                         
   1   3  10         25.14         21.78         0.47 o                         
   2   3  10          2.77          3.14         0.29 o                         
   3   3  10         87.35         83.69         0.98 o                         
   4   3  10        128.08        129.13         1.44 o                         
   5   3  10         70.21         67.74         1.25 o                         
   6   3  10         62.06         64.24         1.40 o                         
   7   3  10          3.19          3.46         0.65 o                         
   8   3  10         52.60         49.36         1.45 o                         
   9   3  10          0.01         -0.56         0.66 o                         
  10   3  10          9.84          9.80         1.47 o                         
 -11   4  10          0.78          3.71         1.29 o                         
 -10   4  10          7.40          7.62         1.02 o                         
  -9   4  10          0.26          0.79         0.68 o                         
  -8   4  10          3.49          4.62         0.69 o                         
  -7   4  10         17.76         15.44         0.85 o                         
  -6   4  10         29.45         23.22         0.87 o                         
  -5   4  10         95.28        100.88         1.25 o                         
  -4   4  10        719.20        670.91         3.93 o                         
  -3   4  10         34.15         37.94         0.55 o                         
  -2   4  10        128.24        134.96         1.31 o                         
  -1   4  10         47.45         52.90         0.69 o                         
   0   4  10          4.82          6.45         0.31 o                         
   1   4  10         57.22         60.93         0.75 o                         
   2   4  10         20.61         20.60         0.56 o                         
   3   4  10        171.30        160.86         1.48 o                         
   4   4  10        168.92        168.63         1.76 o                         
   5   4  10         27.97         28.63         0.83 o                         
   6   4  10         45.38         42.91         1.10 o                         
   7   4  10          3.65          3.99         0.63 o                         
   8   4  10          5.80          3.57         0.68 o                         
   9   4  10          5.77          3.04         0.88 o                         
  10   4  10         23.66         27.12         1.96 o                         
 -11   5  10          5.16          5.96         1.16 o                         
 -10   5  10          7.44          6.87         1.20 o                         
  -9   5  10          1.50          3.98         0.72 o                         
  -8   5  10         14.03         19.56         1.01 o                         
  -7   5  10         70.60         61.69         1.36 o                         
  -6   5  10          5.48          6.11         0.60 o                         
  -5   5  10        789.92        740.28         5.13 o                         
  -4   5  10        262.62        248.84         1.95 o                         
  -3   5  10         54.30         55.92         0.76 o                         
  -2   5  10       1332.86       1316.78         7.03 o                         
  -1   5  10         34.74         35.17         0.63 o                         
   0   5  10        282.65        265.34         1.98 o                         
   1   5  10        148.43        148.80         1.29 o                         
   2   5  10          2.91          1.56         0.31 o                         
   3   5  10        251.79        241.40         2.06 o                         
   4   5  10        532.23        520.62         3.77 o                         
   5   5  10         31.39         30.91         0.83 o                         
   6   5  10         25.12         25.61         0.89 o                         
   7   5  10          0.08          0.59         0.58 o                         
   8   5  10          8.16          7.58         0.85 o                         
   9   5  10          2.90          3.17         0.98 o                         
  10   5  10         81.28         74.27         2.68 o                         
 -11   6  10          0.89          1.87         1.38 o                         
 -10   6  10         55.99         53.26         1.88 o                         
  -9   6  10         81.00         87.00         1.81 o                         
  -8   6  10          0.00          1.01         0.53 o                         
  -7   6  10         93.52         87.09         1.65 o                         
  -6   6  10         81.30         78.06         1.59 o                         
  -5   6  10        356.12        337.45         2.91 o                         
  -4   6  10          3.58          2.85         0.36 o                         
  -3   6  10         12.93         11.85         0.49 o                         
  -2   6  10         33.83         39.44         0.68 o                         
  -1   6  10         56.39         61.32         0.80 o                         
   0   6  10         23.89         20.77         0.50 o                         
   1   6  10        111.51         97.58         1.07 o                         
   2   6  10        576.58        601.80         3.76 o                         
   3   6  10        173.20        174.95         1.65 o                         
   4   6  10         46.03         38.84         0.84 o                         
   5   6  10          2.76          3.03         0.45 o                         
   6   6  10          2.18          2.72         0.55 o                         
   7   6  10         38.25         37.07         1.42 o                         
   8   6  10          2.11          1.71         0.81 o                         
   9   6  10          4.57          4.35         1.02 o                         
 -11   7  10          0.02          4.72         2.31 o                         
 -10   7  10          8.87          9.90         1.26 o                         
  -9   7  10          2.55          4.33         0.94 o                         
  -8   7  10         81.74         91.32         1.74 o                         
  -7   7  10         30.90         32.95         1.10 o                         
  -6   7  10          3.58          3.90         0.58 o                         
  -5   7  10         37.73         42.42         1.01 o                         
  -4   7  10        195.99        211.50         2.11 o                         
  -3   7  10         27.71         22.64         0.66 o                         
  -2   7  10         31.96         33.08         0.76 o                         
  -1   7  10         92.22         86.67         1.23 o                         
   0   7  10         35.82         30.58         0.73 o                         
   1   7  10        160.86        162.23         1.65 o                         
   2   7  10        239.90        251.39         2.17 o                         
   3   7  10        423.20        420.59         3.21 o                         
   4   7  10         57.87         59.94         1.13 o                         
   5   7  10         59.26         59.64         1.26 o                         
   6   7  10          0.94          1.26         0.62 o                         
   7   7  10          3.12          3.65         0.77 o                         
   8   7  10          2.30          1.75         0.86 o                         
   9   7  10         99.57         97.17         2.71 o                         
 -10   8  10          1.67          2.39         1.13 o                         
  -9   8  10         62.73         68.29         1.95 o                         
  -8   8  10         48.21         57.30         1.98 o                         
  -7   8  10         69.34         68.95         1.78 o                         
  -6   8  10        150.15        140.69         2.30 o                         
  -5   8  10         11.79         13.68         0.84 o                         
  -4   8  10        129.09        123.53         1.65 o                         
  -3   8  10        181.34        160.67         1.95 o                         
  -2   8  10         63.24         51.71         0.93 o                         
  -1   8  10          0.50          0.31         0.31 o                         
   0   8  10          3.04          2.15         0.39 o                         
   1   8  10          8.58         12.45         0.59 o                         
   2   8  10          0.86          0.92         0.46 o                         
   3   8  10        155.75        139.78         1.77 o                         
   4   8  10         52.62         53.19         1.12 o                         
   5   8  10          4.79          5.46         0.66 o                         
   6   8  10         31.96         30.83         1.27 o                         
   7   8  10         22.68         23.19         1.27 o                         
   8   8  10         43.25         42.51         1.92 o                         
   9   8  10          3.80          3.02         1.08 o                         
 -10   9  10          0.39          0.48         1.22 o                         
  -9   9  10          0.02          0.13         0.75 o                         
  -8   9  10          0.76          0.29         0.79 o                         
  -7   9  10          8.48         10.56         1.08 o                         
  -6   9  10          2.03          3.11         0.54 o                         
  -5   9  10          0.27          1.36         0.45 o                         
  -4   9  10         71.62         73.28         1.36 o                         
  -3   9  10        151.13        141.58         1.99 o                         
  -2   9  10        235.29        217.07         2.40 o                         
  -1   9  10         84.17         68.69         1.28 o                         
   0   9  10        139.96        150.66         1.73 o                         
   1   9  10         29.66         33.19         0.83 o                         
   2   9  10          0.03          0.53         0.42 o                         
   3   9  10          1.31          2.55         0.49 o                         
   4   9  10          1.60          2.21         0.61 o                         
   5   9  10         27.50         32.54         1.34 o                         
   6   9  10         14.26         15.57         1.10 o                         
   7   9  10         23.76         20.07         1.31 o                         
   8   9  10         28.59         31.12         2.34 o                         
   9   9  10         51.19         50.01         3.05 o                         
 -10  10  10          9.53         13.26         1.51 o                         
  -9  10  10          2.91          3.99         0.96 o                         
  -8  10  10          9.04          6.98         1.00 o                         
  -7  10  10          0.41         -0.15         0.73 o                         
  -6  10  10         37.19         34.35         1.27 o                         
  -5  10  10          0.07          0.68         0.59 o                         
  -4  10  10        782.87        745.76         6.11 o                         
  -3  10  10        328.45        336.25         3.35 o                         
  -2  10  10          6.94          9.49         0.63 o                         
  -1  10  10         14.99          9.07         0.62 o                         
   0  10  10         28.61         23.81         0.77 o                         
   1  10  10         10.83         10.98         0.81 o                         
   2  10  10        274.96        269.79         2.83 o                         
   3  10  10         25.85         24.62         1.07 o                         
   4  10  10         40.77         35.80         1.28 o                         
   5  10  10         78.57         76.14         1.79 o                         
   6  10  10         59.78         67.34         2.51 o                         
   7  10  10          1.55          4.39         0.91 o                         
   8  10  10          8.81          8.52         1.22 o                         
  -9  11  10          6.77          3.36         1.10 o                         
  -8  11  10         22.91         24.72         1.49 o                         
  -7  11  10         16.42         15.76         1.26 o                         
  -6  11  10         41.57         46.25         1.44 o                         
  -5  11  10        170.52        170.42         3.30 o                         
  -4  11  10        547.10        529.30         5.31 o                         
  -3  11  10         26.02         26.50         0.99 o                         
  -2  11  10         23.82         23.42         0.85 o                         
  -1  11  10         87.01         80.76         1.34 o                         
   0  11  10         47.10         44.66         1.06 o                         
   1  11  10          2.05          2.50         0.54 o                         
   2  11  10          3.49          4.56         0.64 o                         
   3  11  10         82.85         87.87         1.78 o                         
   4  11  10          3.41          2.93         0.71 o                         
   5  11  10         82.61         85.75         1.97 o                         
   6  11  10         92.85         97.72         2.44 o                         
   7  11  10          1.04          2.02         0.92 o                         
   8  11  10         13.18         16.20         1.49 o                         
  -9  12  10          5.84          3.90         1.14 o                         
  -8  12  10          4.91          4.86         1.06 o                         
  -7  12  10         51.14         54.02         1.90 o                         
  -6  12  10         10.31         11.74         0.89 o                         
  -5  12  10          8.58         11.71         0.89 o                         
  -4  12  10        225.29        227.78         3.01 o                         
  -3  12  10         40.64         42.97         1.31 o                         
  -2  12  10         12.17         11.44         0.84 o                         
  -1  12  10          6.07          5.06         0.58 o                         
   0  12  10         85.92         79.45         1.53 o                         
   1  12  10        505.31        510.03         5.23 o                         
   2  12  10          1.07          1.85         0.59 o                         
   3  12  10         63.26         65.01         1.77 o                         
   4  12  10          2.86          3.56         0.74 o                         
   5  12  10         26.01         28.36         1.45 o                         
   6  12  10          3.59          3.47         0.95 o                         
   7  12  10          0.06          0.04         0.86 o                         
  -8  13  10          0.13          0.67         0.98 o                         
  -7  13  10         27.07         26.53         1.27 o                         
  -6  13  10         25.01         27.64         1.22 o                         
  -5  13  10         58.59         55.53         1.47 o                         
  -4  13  10          0.06         -0.15         0.60 o                         
  -3  13  10        214.88        211.73         4.02 o                         
  -2  13  10         26.39         27.37         1.45 o                         
  -1  13  10         54.36         46.85         1.89 o                         
   0  13  10        300.09        291.71         3.35 o                         
   1  13  10          2.57          4.20         0.73 o                         
   2  13  10          0.00          0.65         0.71 o                         
   3  13  10          0.05         -0.20         0.64 o                         
   4  13  10         17.65         19.26         1.15 o                         
   5  13  10          0.50          0.49         0.79 o                         
   6  13  10          7.33          7.97         1.14 o                         
   7  13  10          7.37         11.62         2.24 o                         
  -8  14  10         14.48         15.95         1.73 o                         
  -7  14  10          2.54          3.10         0.85 o                         
  -6  14  10          3.82          3.93         0.82 o                         
  -5  14  10          0.01         -0.34         0.68 o                         
  -4  14  10         96.37         99.63         2.16 o                         
  -3  14  10         11.27         13.82         1.06 o                         
  -2  14  10         54.74         54.80         1.70 o                         
  -1  14  10          0.72          0.27         0.75 o                         
   0  14  10          2.51          1.17         0.75 o                         
   1  14  10         22.99         22.15         1.46 o                         
   2  14  10          0.53          0.50         0.75 o                         
   3  14  10         20.15         17.80         1.19 o                         
   4  14  10          1.79          2.57         0.82 o                         
   5  14  10         13.25         11.99         1.12 o                         
   6  14  10          9.48          9.20         1.27 o                         
  -7  15  10          1.62          2.21         1.50 o                         
  -6  15  10         20.92         21.67         1.96 o                         
  -5  15  10         13.52         12.91         1.10 o                         
  -4  15  10          0.53          0.21         0.76 o                         
  -3  15  10         29.81         36.85         1.55 o                         
  -2  15  10         88.53        102.95         2.30 o                         
  -1  15  10          0.91          1.87         0.79 o                         
   0  15  10          4.84          3.02         0.86 o                         
   1  15  10         37.02         40.78         1.59 o                         
   2  15  10          0.17          1.96         0.89 o                         
   3  15  10         40.51         45.70         1.79 o                         
   4  15  10         59.47         60.19         2.17 o                         
   5  15  10         69.66         69.49         2.53 o                         
   6  15  10          1.02          0.99         1.01 o                         
  -6  16  10         92.50        101.59         3.01 o                         
  -5  16  10          2.11          1.16         1.07 o                         
  -4  16  10          0.79          2.54         0.87 o                         
  -3  16  10          4.01          4.95         0.93 o                         
  -2  16  10         80.02         91.23         2.26 o                         
  -1  16  10         13.74         16.00         1.32 o                         
   0  16  10         49.37         52.97         1.95 o                         
   1  16  10         30.86         38.19         1.76 o                         
   2  16  10         29.88         33.55         1.71 o                         
   3  16  10        104.55        109.15         2.88 o                         
   4  16  10         19.58         16.51         1.71 o                         
   5  16  10          0.33          0.58         1.49 o                         
  -5  17  10         26.23         27.50         2.12 o                         
  -4  17  10         54.19         53.64         2.34 o                         
  -3  17  10         95.45        102.00         2.47 o                         
  -2  17  10         12.13         14.13         1.21 o                         
  -1  17  10         23.22         29.85         1.68 o                         
   0  17  10          1.05          2.50         0.93 o                         
   1  17  10          0.80          1.12         0.92 o                         
   2  17  10          8.45          4.98         1.18 o                         
   3  17  10          1.75          0.89         1.36 o                         
   4  17  10          0.64          1.66         1.45 o                         
  -3  18  10         99.72        104.27         2.86 o                         
  -2  18  10         36.49         39.55         2.62 o                         
  -1  18  10         21.51         23.35         2.61 o                         
   0  18  10          5.87          8.66         2.10 o                         
   1  18  10          0.03         -0.43         1.35 o                         
   2  18  10         14.27         17.21         2.09 o                         
 -11   0  11        457.72        519.98        11.34 o                         
  -9   0  11         11.00         10.74         1.20 o                         
  -7   0  11          0.00         -0.09         0.57 o                         
  -5   0  11        104.27         84.06         1.65 o                         
  -3   0  11        353.72        308.78         3.73 o                         
  -1   0  11         34.33         35.63         0.96 o                         
   1   0  11        180.61        198.51         2.05 o                         
   3   0  11         79.33         79.93         1.41 o                         
   5   0  11          0.01          0.62         0.68 o                         
   7   0  11         25.16         29.29         2.10 o                         
   9   0  11         32.95         36.12         3.05 o                         
 -11   1  11          0.01          0.53         1.12 o                         
 -10   1  11        274.16        292.70         4.13 o                         
  -9   1  11         27.50         31.69         1.40 o                         
  -8   1  11          6.25          6.91         0.70 o                         
  -7   1  11         80.54         68.97         1.27 o                         
  -6   1  11         52.87         38.28         0.83 o                         
  -5   1  11         64.96         63.62         0.92 o                         
  -4   1  11         17.89         13.95         0.48 o                         
  -3   1  11        412.01        388.66         2.71 o                         
  -2   1  11         47.22         40.96         0.64 o                         
  -1   1  11         25.86         25.51         0.50 o                         
   0   1  11         94.20         91.95         1.05 o                         
   1   1  11        468.12        480.61         3.15 o                         
   2   1  11        349.44        344.80         2.59 o                         
   3   1  11          1.50          2.63         0.34 o                         
   4   1  11         32.26         31.79         0.73 o                         
   5   1  11         16.54         20.46         0.78 o                         
   6   1  11         29.92         31.81         1.06 o                         
   7   1  11         10.60         12.54         0.94 o                         
   8   1  11          0.18          0.64         0.64 o                         
   9   1  11          4.03          4.07         0.82 o                         
  10   1  11          2.53          1.05         0.92 o                         
 -11   2  11         84.74         91.11         2.64 o                         
 -10   2  11         10.92         15.36         1.22 o                         
  -9   2  11          3.18          6.10         0.89 o                         
  -8   2  11          5.99          8.64         0.87 o                         
  -7   2  11          7.19          4.63         0.45 o                         
  -6   2  11         41.42         33.67         0.80 o                         
  -5   2  11        128.72        116.17         1.35 o                         
  -4   2  11          0.00          0.70         0.33 o                         
  -3   2  11          8.64         10.14         0.40 o                         
  -2   2  11        164.98        166.75         1.52 o                         
  -1   2  11         93.16         80.30         0.91 o                         
   0   2  11         76.33         82.75         0.93 o                         
   1   2  11        127.94        124.43         1.27 o                         
   2   2  11        324.81        344.37         3.87 o                         
   3   2  11        237.09        235.38         2.04 o                         
   4   2  11          5.52          5.80         0.46 o                         
   5   2  11        304.96        298.79         2.87 o                         
   6   2  11          0.00          1.04         0.52 o                         
   7   2  11         66.28         68.45         1.60 o                         
   8   2  11          1.27          0.35         0.65 o                         
   9   2  11          0.88          2.06         0.78 o                         
  10   2  11         11.91         12.79         1.37 o                         
 -11   3  11         85.89         93.47         2.78 o                         
 -10   3  11          1.82          5.62         1.11 o                         
  -9   3  11         52.31         53.48         2.02 o                         
  -8   3  11         12.67         11.14         1.00 o                         
  -7   3  11          0.01          1.69         0.53 o                         
  -6   3  11        193.85        167.71         1.85 o                         
  -5   3  11          0.32          0.39         0.32 o                         
  -4   3  11         11.30         13.86         0.59 o                         
  -3   3  11        244.69        224.82         1.70 o                         
  -2   3  11        143.89        144.16         1.25 o                         
  -1   3  11         42.64         35.11         0.65 o                         
   0   3  11         39.21         43.06         0.67 o                         
   1   3  11         59.99         68.89         0.94 o                         
   2   3  11          0.27          0.04         0.27 o                         
   3   3  11        158.59        160.39         1.58 o                         
   4   3  11         34.19         37.42         0.84 o                         
   5   3  11        132.46        133.42         1.71 o                         
   6   3  11        449.27        456.44         4.20 o                         
   7   3  11         24.10         22.85         1.14 o                         
   8   3  11        110.34        109.00         2.12 o                         
   9   3  11          4.85          5.03         0.83 o                         
 -11   4  11          5.93          6.42         1.10 o                         
 -10   4  11         74.98         75.78         1.95 o                         
  -9   4  11         60.03         60.85         1.84 o                         
  -8   4  11          3.26          3.86         0.70 o                         
  -7   4  11         66.15         61.31         1.44 o                         
  -6   4  11         33.09         30.94         0.78 o                         
  -5   4  11         91.00         98.55         1.29 o                         
  -4   4  11         43.30         39.30         0.75 o                         
  -3   4  11        818.20        787.61         4.49 o                         
  -2   4  11        122.70        112.54         1.12 o                         
  -1   4  11         40.88         40.06         0.72 o                         
   0   4  11         75.77         71.87         0.92 o                         
   1   4  11        121.77        112.03         1.12 o                         
   2   4  11        138.32        133.47         1.40 o                         
   3   4  11       1025.71       1020.54         6.12 o                         
   4   4  11        216.94        210.73         2.03 o                         
   5   4  11         20.14         20.04         0.82 o                         
   6   4  11         98.34         96.97         1.70 o                         
   7   4  11          4.93          5.87         0.74 o                         
   8   4  11          3.97          4.11         0.76 o                         
   9   4  11         48.90         45.04         1.79 o                         
 -11   5  11          3.38          2.69         1.30 o                         
 -10   5  11          3.61          5.34         0.93 o                         
  -9   5  11          0.10          1.11         0.69 o                         
  -8   5  11          0.56          1.46         0.65 o                         
  -7   5  11          0.76          1.09         0.54 o                         
  -6   5  11         11.12         11.52         0.63 o                         
  -5   5  11         76.68         82.89         1.30 o                         
  -4   5  11         10.90         11.54         0.52 o                         
  -3   5  11         68.47         60.85         0.90 o                         
  -2   5  11         15.55         15.34         0.58 o                         
  -1   5  11          3.76          2.09         0.34 o                         
   0   5  11        404.90        390.24         2.75 o                         
   1   5  11         65.90         59.90         0.88 o                         
   2   5  11          0.03          0.00         0.31 o                         
   3   5  11        863.99        850.92         5.96 o                         
   4   5  11        464.54        466.92         3.80 o                         
   5   5  11         84.01         84.32         1.41 o                         
   6   5  11          5.76          4.91         0.61 o                         
   7   5  11          0.47          0.25         0.58 o                         
   8   5  11         13.81         12.26         1.01 o                         
   9   5  11         23.97         23.34         1.76 o                         
 -10   6  11          0.93          0.97         0.87 o                         
  -9   6  11          0.02          0.07         0.67 o                         
  -8   6  11         51.87         54.79         1.82 o                         
  -7   6  11         40.58         46.56         2.44 o                         
  -6   6  11          0.84          0.75         0.52 o                         
  -5   6  11         15.44         14.09         0.63 o                         
  -4   6  11         22.92         22.33         0.69 o                         
  -3   6  11          2.52          1.98         0.39 o                         
  -2   6  11          7.49         11.31         0.55 o                         
  -1   6  11         79.83         51.98         0.86 o                         
   0   6  11         70.04         56.50         0.93 o                         
   1   6  11          4.48          8.21         0.55 o                         
   2   6  11          0.05          0.16         0.35 o                         
   3   6  11        225.32        213.14         2.05 o                         
   4   6  11        378.63        366.96         3.20 o                         
   5   6  11         13.53         11.93         0.75 o                         
   6   6  11          0.73          1.77         0.58 o                         
   7   6  11          0.37          0.87         0.81 o                         
   8   6  11          5.04          6.40         1.01 o                         
   9   6  11         34.61         29.05         2.31 o                         
 -10   7  11          4.52          6.34         1.71 o                         
  -9   7  11          1.80          0.39         0.77 o                         
  -8   7  11        124.74        130.21         2.69 o                         
  -7   7  11         20.64         23.64         1.12 o                         
  -6   7  11         20.51         21.02         1.06 o                         
  -5   7  11          6.14          8.60         0.64 o                         
  -4   7  11         30.56         33.70         0.97 o                         
  -3   7  11          4.49          7.01         0.51 o                         
  -2   7  11          2.53          1.90         0.41 o                         
  -1   7  11        189.65        133.27         1.73 o                         
   0   7  11        623.54        578.76         4.49 o                         
   1   7  11         69.67         61.81         1.06 o                         
   2   7  11        428.46        408.91         3.29 o                         
   3   7  11         18.80         19.72         0.83 o                         
   4   7  11         78.06         73.25         1.30 o                         
   5   7  11          5.79          6.98         0.67 o                         
   6   7  11         18.00         19.60         1.09 o                         
   7   7  11         14.78         12.80         1.09 o                         
   8   7  11          0.79          0.79         0.89 o                         
   9   7  11          7.12          7.04         1.24 o                         
 -10   8  11          0.59         -1.01         1.31 o                         
  -9   8  11         42.62         53.37         2.18 o                         
  -8   8  11         30.53         37.92         1.53 o                         
  -7   8  11          2.87          2.12         0.71 o                         
  -6   8  11          2.93          2.31         0.58 o                         
  -5   8  11          8.92         11.85         0.83 o                         
  -4   8  11          6.31          4.59         0.57 o                         
  -3   8  11          2.02          3.26         0.47 o                         
  -2   8  11         56.92         50.58         1.04 o                         
  -1   8  11         21.24         17.00         0.74 o                         
   0   8  11         36.79         26.53         0.89 o                         
   1   8  11         97.08         94.90         1.37 o                         
   2   8  11        254.20        237.90         2.49 o                         
   3   8  11        111.49        108.16         1.60 o                         
   4   8  11        244.31        236.42         2.54 o                         
   5   8  11         29.06         29.34         1.20 o                         
   6   8  11          0.15          0.47         0.69 o                         
   7   8  11          2.28          1.54         0.79 o                         
   8   8  11          4.86          5.07         0.99 o                         
   9   8  11          2.64          1.21         1.37 o                         
 -10   9  11         33.84         43.50         2.68 o                         
  -9   9  11          0.06         -0.23         0.86 o                         
  -8   9  11          3.20          3.79         0.85 o                         
  -7   9  11          8.63         11.86         1.06 o                         
  -6   9  11        308.78        301.58         3.42 o                         
  -5   9  11         12.94         16.23         0.90 o                         
  -4   9  11        774.05        725.90         5.99 o                         
  -3   9  11        297.27        279.87         2.98 o                         
  -2   9  11          3.53          4.68         0.50 o                         
  -1   9  11         78.60         67.70         1.21 o                         
   0   9  11          0.19          0.97         0.40 o                         
   1   9  11          4.86          3.69         0.51 o                         
   2   9  11          0.02          1.59         0.51 o                         
   3   9  11         22.45         29.68         0.96 o                         
   4   9  11        348.00        345.07         3.91 o                         
   5   9  11          9.35          7.64         0.84 o                         
   6   9  11          3.40          4.26         0.84 o                         
   7   9  11          9.73          8.71         1.11 o                         
   8   9  11          0.21         -0.35         1.16 o                         
  -9  10  11         60.41         55.22         2.14 o                         
  -8  10  11         16.84         20.86         1.42 o                         
  -7  10  11         61.62         64.27         1.85 o                         
  -6  10  11          2.93          4.52         0.69 o                         
  -5  10  11         44.84         38.66         1.46 o                         
  -4  10  11        720.16        712.74         6.25 o                         
  -3  10  11          2.95          3.23         0.57 o                         
  -2  10  11         18.34         17.08         0.83 o                         
  -1  10  11        206.58        182.24         2.09 o                         
   0  10  11          0.42          0.87         0.42 o                         
   1  10  11         19.26         16.81         0.88 o                         
   2  10  11         97.01         99.12         1.82 o                         
   3  10  11        118.28        124.73         2.04 o                         
   4  10  11        358.16        359.53         4.26 o                         
   5  10  11         35.62         39.65         1.58 o                         
   6  10  11        184.86        186.76         3.14 o                         
   7  10  11         52.97         51.23         1.93 o                         
   8  10  11         13.25         13.55         1.38 o                         
  -9  11  11         31.21         29.73         2.12 o                         
  -8  11  11          4.12          6.90         1.47 o                         
  -7  11  11         35.80         34.60         1.59 o                         
  -6  11  11         21.80         24.40         1.20 o                         
  -5  11  11         42.69         35.42         1.54 o                         
  -4  11  11         69.17         69.61         1.81 o                         
  -3  11  11         62.81         62.42         1.47 o                         
  -2  11  11          2.44          2.58         0.52 o                         
  -1  11  11         40.95         33.79         1.05 o                         
   0  11  11          5.06          6.93         0.73 o                         
   1  11  11         22.50         24.60         1.13 o                         
   2  11  11         13.51         13.72         0.95 o                         
   3  11  11         57.27         56.98         1.67 o                         
   4  11  11         82.23         79.73         2.58 o                         
   5  11  11         63.61         65.02         2.16 o                         
   6  11  11        133.08        134.69         2.85 o                         
   7  11  11          0.12         -0.88         0.88 o                         
  -8  12  11          0.79         -0.39         1.05 o                         
  -7  12  11          5.37          5.52         0.97 o                         
  -6  12  11         42.18         42.49         1.36 o                         
  -5  12  11        137.74        136.64         2.48 o                         
  -4  12  11         24.89         27.22         1.32 o                         
  -3  12  11          8.90         11.35         1.08 o                         
  -2  12  11         21.95         25.37         1.38 o                         
  -1  12  11        102.38        111.66         2.14 o                         
   0  12  11         37.68         37.38         1.32 o                         
   1  12  11         60.94         64.33         1.66 o                         
   2  12  11          0.76          1.55         0.71 o                         
   3  12  11          0.50          2.14         0.75 o                         
   4  12  11         77.14         83.07         1.99 o                         
   5  12  11         60.83         61.69         1.79 o                         
   6  12  11         17.74         14.59         1.35 o                         
   7  12  11         78.26         76.99         2.52 o                         
  -8  13  11          4.57          4.30         1.25 o                         
  -7  13  11         12.49         11.15         1.16 o                         
  -6  13  11          1.67          2.51         0.68 o                         
  -5  13  11        102.06        110.29         2.19 o                         
  -4  13  11         17.16         15.52         1.17 o                         
  -3  13  11          0.72          1.23         0.70 o                         
  -2  13  11          2.86          2.35         0.81 o                         
  -1  13  11          4.54          4.86         0.86 o                         
   0  13  11          2.12          1.55         0.67 o                         
   1  13  11         77.38         84.70         2.04 o                         
   2  13  11         28.22         30.37         1.39 o                         
   3  13  11         19.78         21.40         1.25 o                         
   4  13  11         25.88         26.51         1.41 o                         
   5  13  11          4.26          4.02         0.97 o                         
   6  13  11          0.94          1.74         1.09 o                         
  -7  14  11         23.40         23.12         1.70 o                         
  -6  14  11          0.95          0.97         0.80 o                         
  -5  14  11          4.88          5.68         0.98 o                         
  -4  14  11         15.57         19.10         1.33 o                         
  -3  14  11         19.58         21.05         1.95 o                         
  -2  14  11          2.76          3.80         0.86 o                         
  -1  14  11          0.35          0.84         0.74 o                         
   0  14  11          0.05         -0.45         0.80 o                         
   1  14  11         20.99         22.61         1.43 o                         
   2  14  11          5.62          5.18         0.87 o                         
   3  14  11         39.35         38.87         1.55 o                         
   4  14  11         24.33         24.73         1.42 o                         
   5  14  11          7.47          8.05         1.19 o                         
   6  14  11          0.01          0.93         1.24 o                         
  -6  15  11         61.10         58.63         3.09 o                         
  -5  15  11          1.82          1.58         0.84 o                         
  -4  15  11         74.59         77.40         2.22 o                         
  -3  15  11        273.51        275.53         3.97 o                         
  -2  15  11         26.99         25.09         1.51 o                         
  -1  15  11         38.37         39.35         1.85 o                         
   0  15  11         33.19         32.54         2.03 o                         
   1  15  11         16.56         14.50         1.26 o                         
   2  15  11          2.82          4.12         0.94 o                         
   3  15  11          2.41          2.27         1.01 o                         
   4  15  11          7.81          4.69         1.18 o                         
   5  15  11          1.07          0.94         1.43 o                         
  -5  16  11         10.88          6.56         1.24 o                         
  -4  16  11         22.63         26.51         1.63 o                         
  -3  16  11        138.03        151.62         2.95 o                         
  -2  16  11         41.62         38.64         1.69 o                         
  -1  16  11         49.45         53.29         2.00 o                         
   0  16  11          2.85          2.72         1.00 o                         
   1  16  11          1.80          2.19         1.04 o                         
   2  16  11          0.24          0.58         0.90 o                         
   3  16  11          4.51          8.76         1.37 o                         
   4  16  11         12.76         12.72         1.78 o                         
  -4  17  11         21.10         18.01         1.63 o                         
  -3  17  11         32.36         27.16         1.73 o                         
  -2  17  11          5.24          4.61         1.05 o                         
  -1  17  11          0.60          0.50         0.89 o                         
   0  17  11          6.49          5.07         1.24 o                         
   1  17  11          1.11         -0.08         1.29 o                         
   2  17  11          9.47          9.54         1.46 o                         
   3  17  11          2.46          2.48         1.35 o                         
  -2  18  11         66.47         67.05         2.31 o                         
  -1  18  11         22.30         29.41         1.80 o                         
   0  18  11          7.11          7.63         1.36 o                         
 -10   0  12        171.01        168.08         6.51 o                         
  -8   0  12          0.01          0.66         0.85 o                         
  -6   0  12         16.93         12.62         0.96 o                         
  -4   0  12        340.03        333.75         4.22 o                         
  -2   0  12         30.57         34.80         1.02 o                         
   0   0  12         20.33         24.90         0.96 o                         
   2   0  12        460.68        479.98         4.81 o                         
   4   0  12          0.04         -0.11         0.49 o                         
   6   0  12          1.49          2.46         0.92 o                         
   8   0  12          3.82          4.31         1.19 o                         
 -11   1  12         31.10         33.04         2.97 o                         
 -10   1  12         61.05         60.79         3.18 o                         
  -9   1  12         17.31         20.13         1.42 o                         
  -8   1  12          0.62          1.34         0.55 o                         
  -7   1  12         25.40         28.31         0.99 o                         
  -6   1  12        115.31        112.67         1.65 o                         
  -5   1  12        235.87        232.61         2.26 o                         
  -4   1  12       1114.25       1043.07         7.22 o                         
  -3   1  12       2148.87       2078.65        12.79 o                         
  -2   1  12          8.51         10.21         0.57 o                         
  -1   1  12         39.25         34.48         0.72 o                         
   0   1  12          1.46          1.95         0.33 o                         
   1   1  12        710.89        739.73         5.21 o                         
   2   1  12          1.20          3.91         0.41 o                         
   3   1  12         15.24         14.82         0.66 o                         
   4   1  12         70.11         65.13         1.11 o                         
   5   1  12         12.07         12.27         0.84 o                         
   6   1  12         39.92         42.14         1.40 o                         
   7   1  12          2.40          1.89         0.66 o                         
   8   1  12         46.31         49.56         1.61 o                         
   9   1  12         51.84         54.44         1.84 o                         
 -11   2  12         25.48         25.36         1.85 o                         
 -10   2  12          0.71          1.09         0.93 o                         
  -9   2  12          2.26          1.97         0.87 o                         
  -8   2  12         24.23         26.39         1.29 o                         
  -7   2  12         12.77         14.42         0.75 o                         
  -6   2  12          6.42          4.90         0.56 o                         
  -5   2  12         29.94         25.18         0.79 o                         
  -4   2  12         48.08         44.94         0.94 o                         
  -3   2  12        764.98        738.69         5.18 o                         
  -2   2  12        400.65        399.92         3.07 o                         
  -1   2  12        188.07        190.64         1.81 o                         
   0   2  12         15.44         21.80         0.58 o                         
   1   2  12        233.07        263.23         2.17 o                         
   2   2  12          0.75          0.61         0.33 o                         
   3   2  12          1.07          2.38         0.40 o                         
   4   2  12         20.04         21.02         0.80 o                         
   5   2  12         49.57         49.94         1.24 o                         
   6   2  12          0.24          0.07         0.59 o                         
   7   2  12          0.86          1.24         0.65 o                         
   8   2  12          9.88          9.42         0.92 o                         
   9   2  12         14.04         15.67         1.19 o                         
 -11   3  12         10.52         12.87         1.68 o                         
 -10   3  12         37.87         44.54         2.17 o                         
  -9   3  12        104.26        116.41         2.67 o                         
  -8   3  12         11.01         18.04         1.65 o                         
  -7   3  12          7.31          7.61         0.74 o                         
  -6   3  12        123.76        118.37         1.73 o                         
  -5   3  12         18.19         16.92         0.72 o                         
  -4   3  12          4.99          5.03         0.45 o                         
  -3   3  12         24.29         26.17         0.74 o                         
  -2   3  12        135.95        118.40         1.35 o                         
  -1   3  12          7.45          9.05         0.49 o                         
   0   3  12        135.60        118.36         1.23 o                         
   1   3  12         66.31         64.47         0.92 o                         
   2   3  12         87.88         84.78         1.14 o                         
   3   3  12         19.87         23.56         0.71 o                         
   4   3  12         62.43         55.51         1.11 o                         
   5   3  12        149.65        148.54         2.03 o                         
   6   3  12        183.97        175.58         3.02 o                         
   7   3  12          6.69          6.14         0.85 o                         
   8   3  12          0.17          0.91         0.75 o                         
   9   3  12         21.39         22.65         1.55 o                         
 -10   4  12         13.09         14.85         1.34 o                         
  -9   4  12         25.31         19.63         1.29 o                         
  -8   4  12         34.40         33.71         1.44 o                         
  -7   4  12         70.10         73.31         1.98 o                         
  -6   4  12          4.45          3.51         0.50 o                         
  -5   4  12         19.41         22.16         0.81 o                         
  -4   4  12          2.56          2.28         0.43 o                         
  -3   4  12       1009.77        975.98         6.38 o                         
  -2   4  12          1.20          1.09         0.36 o                         
  -1   4  12        550.21        562.48         4.04 o                         
   0   4  12          0.05          0.25         0.32 o                         
   1   4  12         20.06         22.10         0.64 o                         
   2   4  12         22.53         24.65         0.70 o                         
   3   4  12         63.20         59.96         1.06 o                         
   4   4  12        324.06        317.44         2.88 o                         
   5   4  12          0.01          0.44         0.47 o                         
   6   4  12          0.97          0.85         0.64 o                         
   7   4  12          8.74          7.70         0.86 o                         
   8   4  12          8.24          7.44         0.98 o                         
   9   4  12          0.29         -0.54         1.33 o                         
 -10   5  12          0.01         -0.81         0.81 o                         
  -9   5  12          0.98          0.82         0.77 o                         
  -8   5  12         32.71         37.20         1.47 o                         
  -7   5  12          2.36          1.57         0.69 o                         
  -6   5  12         50.93         45.87         1.00 o                         
  -5   5  12        483.42        433.36         3.96 o                         
  -4   5  12         15.83         14.49         0.63 o                         
  -3   5  12        455.54        414.27         3.24 o                         
  -2   5  12          0.63          0.54         0.36 o                         
  -1   5  12          0.67          0.48         0.35 o                         
   0   5  12         52.44         42.70         0.87 o                         
   1   5  12         42.99         42.37         0.81 o                         
   2   5  12         52.93         44.37         0.87 o                         
   3   5  12        246.14        246.70         2.28 o                         
   4   5  12        158.13        152.10         1.80 o                         
   5   5  12         65.59         59.89         1.32 o                         
   6   5  12         10.91         11.27         0.90 o                         
   7   5  12         10.31         10.92         0.93 o                         
   8   5  12          7.43          8.84         1.10 o                         
   9   5  12         46.59         45.12         2.28 o                         
 -10   6  12          9.67          7.76         1.62 o                         
  -9   6  12          7.68          9.97         1.01 o                         
  -8   6  12        210.06        219.57         3.54 o                         
  -7   6  12        116.26        123.76         2.32 o                         
  -6   6  12          1.48          1.91         0.48 o                         
  -5   6  12         86.04         79.63         1.40 o                         
  -4   6  12          4.00          3.35         0.50 o                         
  -3   6  12         27.03         32.43         0.86 o                         
  -2   6  12         57.33         47.78         1.00 o                         
  -1   6  12          7.26         12.34         0.70 o                         
   0   6  12         76.45         77.40         1.22 o                         
   1   6  12         32.39         33.81         0.85 o                         
   2   6  12         69.46         64.23         1.08 o                         
   3   6  12        145.76        146.01         1.88 o                         
   4   6  12          0.05         -0.07         0.43 o                         
   5   6  12         59.80         54.53         1.58 o                         
   6   6  12          5.62          6.11         0.71 o                         
   7   6  12          7.86          6.90         0.98 o                         
   8   6  12         13.86         14.63         1.29 o                         
   9   6  12         17.67         15.91         2.45 o                         
 -10   7  12          7.97          8.54         1.37 o                         
  -9   7  12         86.14         85.98         2.99 o                         
  -8   7  12         23.19         25.66         1.57 o                         
  -7   7  12          0.39          1.09         0.67 o                         
  -6   7  12         61.36         63.76         1.40 o                         
  -5   7  12         23.87         26.11         0.92 o                         
  -4   7  12          6.57          6.39         0.61 o                         
  -3   7  12          0.02         -0.15         0.37 o                         
  -2   7  12         34.94         24.62         0.80 o                         
  -1   7  12        726.28        677.88         4.99 o                         
   0   7  12         21.28         21.04         0.77 o                         
   1   7  12         75.19         80.03         1.62 o                         
   2   7  12         95.42         93.46         1.43 o                         
   3   7  12          4.32          4.73         0.55 o                         
   4   7  12         52.51         48.64         1.16 o                         
   5   7  12          3.70          3.21         0.63 o                         
   6   7  12         11.43         11.97         1.00 o                         
   7   7  12          0.61          1.48         0.82 o                         
   8   7  12          1.54          1.04         1.02 o                         
 -10   8  12          4.57          3.14         1.38 o                         
  -9   8  12          1.66          1.93         1.00 o                         
  -8   8  12          2.94          2.98         1.09 o                         
  -7   8  12         84.55         77.20         1.92 o                         
  -6   8  12        124.97        126.72         2.03 o                         
  -5   8  12        279.76        278.63         3.03 o                         
  -4   8  12         54.51         52.84         1.28 o                         
  -3   8  12         15.53         17.12         0.85 o                         
  -2   8  12        260.09        230.22         2.40 o                         
  -1   8  12          5.42         12.35         0.67 o                         
   0   8  12          0.48          1.06         0.43 o                         
   1   8  12        123.23        121.04         1.61 o                         
   2   8  12          8.88         10.58         0.70 o                         
   3   8  12        435.96        418.40         3.74 o                         
   4   8  12        180.95        166.10         2.29 o                         
   5   8  12          0.69          0.66         0.59 o                         
   6   8  12          3.39          5.07         0.90 o                         
   7   8  12          6.07          5.63         1.14 o                         
   8   8  12          1.29          2.29         1.20 o                         
  -9   9  12         15.36         11.05         1.32 o                         
  -8   9  12          7.01          8.23         1.29 o                         
  -7   9  12         16.21         16.53         1.21 o                         
  -6   9  12         90.52         95.25         2.17 o                         
  -5   9  12         29.70         36.10         1.30 o                         
  -4   9  12          1.94          2.82         0.59 o                         
  -3   9  12          1.78          0.65         0.53 o                         
  -2   9  12         40.95         40.46         1.08 o                         
  -1   9  12          8.73          8.06         0.61 o                         
   0   9  12         41.62         46.83         1.08 o                         
   1   9  12         24.32         29.28         0.93 o                         
   2   9  12         40.69         46.95         1.19 o                         
   3   9  12        730.16        714.04         7.65 o                         
   4   9  12        200.91        179.09         3.05 o                         
   5   9  12          5.20          6.23         0.86 o                         
   6   9  12          4.14          5.54         0.86 o                         
   7   9  12          4.20          4.21         1.05 o                         
   8   9  12          7.50          6.65         1.35 o                         
  -9  10  12         12.90         13.69         1.29 o                         
  -8  10  12         28.54         29.08         1.66 o                         
  -7  10  12         12.30         16.69         1.26 o                         
  -6  10  12         45.10         54.06         1.72 o                         
  -5  10  12        149.52        161.28         2.42 o                         
  -4  10  12         57.15         58.24         1.57 o                         
  -3  10  12         22.33         14.60         0.90 o                         
  -2  10  12         54.19         51.66         1.39 o                         
  -1  10  12          1.35          0.33         0.44 o                         
   0  10  12          4.99          6.06         0.58 o                         
   1  10  12          5.70          5.70         0.68 o                         
   2  10  12          1.18          1.86         0.64 o                         
   3  10  12        413.34        402.61         4.75 o                         
   4  10  12        224.64        221.16         3.29 o                         
   5  10  12         35.88         38.88         1.67 o                         
   6  10  12         13.32         12.73         1.19 o                         
   7  10  12          4.73          4.76         1.43 o                         
  -8  11  12          9.47         10.09         1.19 o                         
  -7  11  12         11.25         13.24         1.13 o                         
  -6  11  12         12.24         10.93         0.89 o                         
  -5  11  12          7.26         10.74         1.11 o                         
  -4  11  12          0.83          2.12         0.68 o                         
  -3  11  12          1.04          2.44         0.62 o                         
  -2  11  12          1.58          2.55         0.66 o                         
  -1  11  12         29.73         31.92         1.14 o                         
   0  11  12         24.59         22.40         1.08 o                         
   1  11  12          8.23          8.59         0.95 o                         
   2  11  12          0.60          1.50         0.76 o                         
   3  11  12          1.68          1.43         0.67 o                         
   4  11  12          2.93          4.16         0.85 o                         
   5  11  12         39.87         39.68         1.63 o                         
   6  11  12         35.74         38.21         2.67 o                         
   7  11  12         29.24         25.62         1.92 o                         
  -8  12  12          8.37          8.12         1.40 o                         
  -7  12  12         41.88         48.71         1.92 o                         
  -6  12  12          1.41          2.83         0.70 o                         
  -5  12  12         45.92         46.30         1.51 o                         
  -4  12  12        103.21        100.56         2.09 o                         
  -3  12  12         35.95         38.78         1.55 o                         
  -2  12  12         10.02         10.14         0.87 o                         
  -1  12  12         23.93         22.88         1.15 o                         
   0  12  12         11.73         12.11         0.97 o                         
   1  12  12         13.44         15.47         1.04 o                         
   2  12  12         14.62         14.95         1.23 o                         
   3  12  12        115.69        125.91         2.38 o                         
   4  12  12         37.97         40.05         1.62 o                         
   5  12  12         57.49         59.77         2.01 o                         
   6  12  12          2.66          4.57         1.15 o                         
  -7  13  12         90.17         95.20         2.83 o                         
  -6  13  12          0.03         -0.61         0.70 o                         
  -5  13  12         70.14         80.05         2.25 o                         
  -4  13  12          4.05          3.70         0.88 o                         
  -3  13  12        282.62        285.18         3.98 o                         
  -2  13  12         14.92         15.98         1.35 o                         
  -1  13  12         23.82         21.33         1.34 o                         
   0  13  12          1.61          3.28         0.74 o                         
   1  13  12          4.16          6.36         0.82 o                         
   2  13  12         39.16         42.03         1.52 o                         
   3  13  12         18.61         18.71         1.20 o                         
   4  13  12          1.06          0.25         0.81 o                         
   5  13  12          1.13          2.11         0.95 o                         
   6  13  12          7.16         13.44         1.95 o                         
  -7  14  12          7.39          6.62         1.75 o                         
  -6  14  12         23.73         22.24         1.40 o                         
  -5  14  12          2.52          2.81         0.85 o                         
  -4  14  12         56.75         62.41         2.00 o                         
  -3  14  12         25.27         24.60         1.56 o                         
  -2  14  12        122.07        118.94         2.63 o                         
  -1  14  12          2.68          4.46         0.97 o                         
   0  14  12          6.93          7.70         1.09 o                         
   1  14  12          9.35         14.06         1.20 o                         
   2  14  12        176.81        180.78         3.12 o                         
   3  14  12          0.31         -0.89         0.89 o                         
   4  14  12         16.28         16.91         1.38 o                         
   5  14  12          2.89          6.62         1.47 o                         
  -6  15  12          9.01          8.02         1.53 o                         
  -5  15  12          0.00          0.23         1.07 o                         
  -4  15  12        101.57        106.45         2.59 o                         
  -3  15  12        162.18        173.31         3.28 o                         
  -2  15  12         13.47         15.22         1.47 o                         
  -1  15  12         15.74         18.56         1.72 o                         
   0  15  12          0.15          1.58         0.94 o                         
   1  15  12         47.97         46.31         2.03 o                         
   2  15  12         14.94          8.69         1.13 o                         
   3  15  12          1.92          2.22         1.16 o                         
   4  15  12         39.76         51.86         2.42 o                         
  -5  16  12          3.21          3.19         1.29 o                         
  -4  16  12         54.39         57.10         2.24 o                         
  -3  16  12        142.07        157.34         3.39 o                         
  -2  16  12          8.26         10.79         1.29 o                         
  -1  16  12         32.63         35.54         2.54 o                         
   0  16  12         23.44         24.72         1.71 o                         
   1  16  12         73.04         76.96         2.88 o                         
   2  16  12         44.97         41.05         4.79 o                         
   3  16  12          9.88          9.49         1.60 o                         
  -3  17  12          3.67          3.92         1.24 o                         
  -2  17  12          6.19          7.48         1.71 o                         
  -1  17  12          2.43          2.54         1.31 o                         
   0  17  12          0.34         -0.72         1.20 o                         
   1  17  12          0.95          2.57         1.53 o                         
   2  17  12         12.56         11.66         4.36 o                         
  -9   0  13         59.81         69.82         2.61 o                         
  -7   0  13         71.86         53.21         2.31 o                         
  -5   0  13        270.63        241.86         3.53 o                         
  -3   0  13        459.52        432.20         8.97 o                         
  -1   0  13          1.67          0.89         0.49 o                         
   1   0  13         27.00         27.09         1.18 o                         
   3   0  13         69.90         67.02         1.65 o                         
   5   0  13          0.64          0.23         0.93 o                         
   7   0  13          5.20          7.48         1.28 o                         
   9   0  13        113.75        122.14         7.75 o                         
 -10   1  13         50.71         54.49         2.17 o                         
  -9   1  13        155.85        164.39         3.38 o                         
  -8   1  13         30.76         37.24         1.23 o                         
  -7   1  13          9.76          7.35         0.85 o                         
  -6   1  13          5.73          6.29         0.60 o                         
  -5   1  13        133.43        125.10         1.77 o                         
  -4   1  13        365.22        366.68         3.39 o                         
  -3   1  13        168.91        165.18         2.13 o                         
  -2   1  13          0.00         -0.38         0.38 o                         
  -1   1  13         22.64         24.87         0.80 o                         
   0   1  13         21.31         24.55         0.74 o                         
   1   1  13         65.13         61.87         1.09 o                         
   2   1  13          1.32          1.79         0.40 o                         
   3   1  13         18.73         21.44         0.82 o                         
   4   1  13        101.20        105.77         1.65 o                         
   5   1  13         39.49         42.16         1.41 o                         
   6   1  13         23.62         30.03         1.28 o                         
   7   1  13          8.79         12.57         1.19 o                         
   8   1  13         24.41         24.99         1.39 o                         
   9   1  13          1.45          4.48         1.12 o                         
 -10   2  13        251.89        248.09         4.90 o                         
  -9   2  13         42.12         43.60         2.11 o                         
  -8   2  13         32.77         31.92         1.50 o                         
  -7   2  13         13.25         12.11         1.03 o                         
  -6   2  13         48.02         41.66         1.19 o                         
  -5   2  13          9.75          9.09         0.65 o                         
  -4   2  13        310.55        299.65         2.95 o                         
  -3   2  13        391.22        384.46         3.69 o                         
  -2   2  13         22.47         22.89         0.76 o                         
  -1   2  13          0.24          0.44         0.38 o                         
   0   2  13          1.69          3.47         0.43 o                         
   1   2  13          2.19          1.41         0.39 o                         
   2   2  13         37.07         36.59         0.92 o                         
   3   2  13          2.93          3.22         0.47 o                         
   4   2  13        170.29        158.82         2.00 o                         
   5   2  13        215.34        213.75         3.16 o                         
   6   2  13          6.05          4.05         0.79 o                         
   7   2  13          7.13          5.75         0.89 o                         
   8   2  13          6.58          7.10         0.90 o                         
   9   2  13          3.37          1.73         1.02 o                         
 -10   3  13        326.03        325.76         7.38 o                         
  -9   3  13          2.68          3.21         0.89 o                         
  -8   3  13          3.09          6.73         1.03 o                         
  -7   3  13          1.41          0.28         0.49 o                         
  -6   3  13         41.68         41.01         1.16 o                         
  -5   3  13         44.31         42.63         1.11 o                         
  -4   3  13         34.70         33.86         0.96 o                         
  -3   3  13        143.51        137.67         1.94 o                         
  -2   3  13          5.91          6.64         0.53 o                         
  -1   3  13         84.26         86.38         1.33 o                         
   0   3  13         35.38         39.87         0.93 o                         
   1   3  13          0.02          0.53         0.36 o                         
   2   3  13         62.87         65.41         1.17 o                         
   3   3  13          8.75          8.72         0.63 o                         
   4   3  13        106.73        102.87         1.61 o                         
   5   3  13        195.54        187.55         3.07 o                         
   6   3  13          1.48          1.90         0.69 o                         
   7   3  13          7.36          6.41         0.88 o                         
   8   3  13          3.52          4.08         0.93 o                         
   9   3  13          0.68          2.69         1.20 o                         
 -10   4  13         17.04         18.62         1.94 o                         
  -9   4  13         64.92         65.99         2.13 o                         
  -8   4  13          2.17          5.51         0.86 o                         
  -7   4  13         91.68        101.48         1.99 o                         
  -6   4  13        170.51        150.82         2.15 o                         
  -5   4  13        459.78        431.94         3.90 o                         
  -4   4  13          1.34          2.52         0.43 o                         
  -3   4  13          4.11          5.13         0.48 o                         
  -2   4  13          0.53          0.90         0.39 o                         
  -1   4  13         30.22         28.76         0.83 o                         
   0   4  13          0.01         -0.29         0.37 o                         
   1   4  13          1.60          1.07         0.39 o                         
   2   4  13        124.87        125.31         1.67 o                         
   3   4  13          7.97          9.12         0.82 o                         
   4   4  13          0.64          1.27         0.52 o                         
   5   4  13          0.06          1.58         0.60 o                         
   6   4  13         27.13         25.84         1.32 o                         
   7   4  13          1.70          1.09         0.75 o                         
   8   4  13          1.45          0.87         0.90 o                         
 -10   5  13          1.35          0.18         1.13 o                         
  -9   5  13          0.89          1.89         1.03 o                         
  -8   5  13         45.87         49.29         1.76 o                         
  -7   5  13          8.65         12.54         1.12 o                         
  -6   5  13        108.79         95.77         1.90 o                         
  -5   5  13         53.56         51.91         1.35 o                         
  -4   5  13          3.75          3.35         0.52 o                         
  -3   5  13         46.72         48.48         0.99 o                         
  -2   5  13         36.30         36.44         0.91 o                         
  -1   5  13         12.03         14.42         0.71 o                         
   0   5  13         14.83         19.11         0.78 o                         
   1   5  13         51.30         48.38         1.05 o                         
   2   5  13         24.84         25.15         0.91 o                         
   3   5  13         19.75         20.89         0.92 o                         
   4   5  13         86.98         83.64         1.62 o                         
   5   5  13          0.63          1.47         0.60 o                         
   6   5  13          1.13          1.82         0.70 o                         
   7   5  13         36.57         35.86         2.09 o                         
   8   5  13         10.05         11.27         1.37 o                         
 -10   6  13          1.98          1.44         1.22 o                         
  -9   6  13          0.12          0.11         0.87 o                         
  -8   6  13         31.96         33.59         1.65 o                         
  -7   6  13         55.65         61.35         1.85 o                         
  -6   6  13         21.08         20.47         0.97 o                         
  -5   6  13         97.89         95.32         1.64 o                         
  -4   6  13         50.88         43.77         1.07 o                         
  -3   6  13          4.23          3.26         0.47 o                         
  -2   6  13         79.26         70.46         1.25 o                         
  -1   6  13        297.74        287.60         2.70 o                         
   0   6  13         47.03         49.35         1.05 o                         
   1   6  13         37.78         34.14         0.94 o                         
   2   6  13          9.40         10.14         0.67 o                         
   3   6  13         35.82         39.08         1.16 o                         
   4   6  13         96.80         96.36         1.93 o                         
   5   6  13         42.76         40.37         1.35 o                         
   6   6  13          0.62          1.55         0.85 o                         
   7   6  13          7.27          4.33         1.04 o                         
   8   6  13          0.26         -0.69         1.03 o                         
  -9   7  13          1.77          3.15         0.97 o                         
  -8   7  13         21.57         23.63         1.38 o                         
  -7   7  13          0.79          1.89         0.76 o                         
  -6   7  13        102.62         97.13         1.82 o                         
  -5   7  13          5.89          5.51         0.63 o                         
  -4   7  13        181.32        169.03         2.08 o                         
  -3   7  13          0.32          0.68         0.44 o                         
  -2   7  13        135.69        129.10         1.74 o                         
  -1   7  13         75.40         81.07         1.61 o                         
   0   7  13         30.47         20.91         0.80 o                         
   1   7  13         16.08         13.04         0.70 o                         
   2   7  13          3.95          4.13         0.57 o                         
   3   7  13         26.24         27.01         1.03 o                         
   4   7  13         10.90         12.14         0.88 o                         
   5   7  13          2.71          3.52         0.74 o                         
   6   7  13         48.55         49.40         2.12 o                         
   7   7  13          9.12          7.50         1.12 o                         
   8   7  13          2.42          1.75         1.42 o                         
  -9   8  13          8.34          8.05         2.21 o                         
  -8   8  13          6.54          4.12         1.00 o                         
  -7   8  13          9.81         11.34         1.01 o                         
  -6   8  13         48.47         47.87         1.37 o                         
  -5   8  13         58.68         58.80         1.36 o                         
  -4   8  13         26.48         25.73         0.98 o                         
  -3   8  13         14.37         17.44         0.83 o                         
  -2   8  13        142.96        145.37         1.85 o                         
  -1   8  13        197.87        188.78         2.12 o                         
   0   8  13        136.81        116.65         1.63 o                         
   1   8  13          1.56          1.68         0.47 o                         
   2   8  13         41.63         43.78         1.18 o                         
   3   8  13         36.75         42.19         1.34 o                         
   4   8  13          8.05          7.74         0.94 o                         
   5   8  13          0.01          0.97         0.93 o                         
   6   8  13         18.60         22.76         1.75 o                         
   7   8  13         32.76         34.39         2.01 o                         
   8   8  13         13.38         11.92         2.19 o                         
  -9   9  13         19.50         20.09         1.74 o                         
  -8   9  13          0.08          0.19         0.95 o                         
  -7   9  13          4.76          3.58         0.91 o                         
  -6   9  13          2.12          3.47         0.66 o                         
  -5   9  13          3.17          2.93         0.61 o                         
  -4   9  13        146.16        149.72         2.31 o                         
  -3   9  13         62.70         64.29         1.50 o                         
  -2   9  13         23.79         25.91         0.93 o                         
  -1   9  13          3.01          3.82         0.57 o                         
   0   9  13          4.18          4.06         0.53 o                         
   1   9  13          0.03          0.10         0.47 o                         
   2   9  13          0.06         -0.37         0.53 o                         
   3   9  13        189.80        175.22         3.02 o                         
   4   9  13        155.50        148.47         2.73 o                         
   5   9  13          1.22          1.83         0.84 o                         
   6   9  13         73.84         73.03         2.45 o                         
   7   9  13         74.09         75.03         3.70 o                         
  -8  10  13          0.37          2.25         1.01 o                         
  -7  10  13          4.94          4.54         0.94 o                         
  -6  10  13         18.78         20.51         1.08 o                         
  -5  10  13         59.89         62.91         1.64 o                         
  -4  10  13         40.63         40.60         1.25 o                         
  -3  10  13         21.54         23.26         1.04 o                         
  -2  10  13         14.37         16.86         0.90 o                         
  -1  10  13          3.45          3.13         0.62 o                         
   0  10  13          6.26          8.83         0.73 o                         
   1  10  13         49.17         48.47         1.30 o                         
   2  10  13        245.11        259.52         3.43 o                         
   3  10  13         46.37         46.66         1.54 o                         
   4  10  13         30.03         30.98         1.57 o                         
   5  10  13          8.12          8.94         1.07 o                         
   6  10  13         10.86         11.55         1.35 o                         
   7  10  13          0.27          1.72         1.30 o                         
  -8  11  13         23.03         20.27         1.69 o                         
  -7  11  13          7.58          7.09         1.03 o                         
  -6  11  13         30.00         28.43         1.47 o                         
  -5  11  13          0.66          1.54         0.71 o                         
  -4  11  13         44.19         41.00         1.62 o                         
  -3  11  13         10.78         11.33         0.83 o                         
  -2  11  13         86.31         85.82         1.67 o                         
  -1  11  13         13.54         14.92         0.91 o                         
   0  11  13          0.00          0.61         0.62 o                         
   1  11  13          2.27          2.53         0.76 o                         
   2  11  13         40.67         47.17         1.51 o                         
   3  11  13         22.55         21.34         1.35 o                         
   4  11  13          5.44          3.97         0.91 o                         
   5  11  13         34.85         39.06         1.93 o                         
   6  11  13          1.79          4.11         1.46 o                         
  -7  12  13          0.16          1.86         1.15 o                         
  -6  12  13          0.91          0.95         0.70 o                         
  -5  12  13          8.47          6.79         0.85 o                         
  -4  12  13         41.40         40.95         1.60 o                         
  -3  12  13        147.85        136.18         2.61 o                         
  -2  12  13         87.27         93.31         2.01 o                         
  -1  12  13         29.20         29.74         1.30 o                         
   0  12  13          8.49          7.52         0.83 o                         
   1  12  13         28.38         27.65         1.39 o                         
   2  12  13         23.83         28.77         1.31 o                         
   3  12  13         58.92         63.00         1.81 o                         
   4  12  13         47.58         48.51         1.78 o                         
   5  12  13          1.59          3.56         0.98 o                         
   6  12  13         10.97         11.54         1.43 o                         
  -7  13  13          6.30          6.36         1.51 o                         
  -6  13  13         18.32         18.98         1.18 o                         
  -5  13  13         22.69         20.85         1.37 o                         
  -4  13  13         93.71         85.67         2.18 o                         
  -3  13  13        541.72        527.10         6.34 o                         
  -2  13  13          0.16         -0.41         0.87 o                         
  -1  13  13         21.31         23.79         1.55 o                         
   0  13  13         11.49         14.09         1.75 o                         
   1  13  13         14.04         12.51         1.23 o                         
   2  13  13         57.14         64.58         1.84 o                         
   3  13  13          1.42          1.13         0.80 o                         
   4  13  13         13.58         20.57         2.29 o                         
   5  13  13          2.63          4.19         1.21 o                         
  -6  14  13          2.43          1.27         0.91 o                         
  -5  14  13          2.51          2.97         0.91 o                         
  -4  14  13          0.10          1.33         0.93 o                         
  -3  14  13        252.60        248.69         4.02 o                         
  -2  14  13         23.82         24.93         1.60 o                         
  -1  14  13         54.57         71.14         2.67 o                         
   0  14  13          4.08          2.44         1.00 o                         
   1  14  13         23.11         21.38         1.60 o                         
   2  14  13          4.04          1.12         0.89 o                         
   3  14  13          2.11          4.34         0.97 o                         
   4  14  13         13.57         17.33         1.64 o                         
  -5  15  13         17.99         21.67         1.70 o
[truncated: 90,235 more chars]
